# Supplementary material for: Crystal structure and DFT study of (E)-2,6-di-tert-butyl-4-{[2-(pyridin-2-yl)hydrazin-1-yl­idene)meth­yl}phenol
Source: Acta Crystallogr E Crystallogr Commun. 2017 Sep 12;73(Pt 10):1449–52. doi: 10.1107/S2056989017011707 (PMC5730293; doi:10.1107/S2056989017011707)
Supplement: Supplementary file 1 [file e-73-01449-sup1.cif]

##############################################################################
#                                                                            #
# This CIF contains the data in a paper accepted for publication in          #
# Acta Crystallographica Section E. It conforms to the requirements of       #
# Notes for Authors for Acta Crystallographica Section E, and has been       #
# peer reviewed under the auspices of the IUCr Commission on Journals.       #
#                                                                            #
# Full details of the Crystallographic Information File format               #
# are given in the paper "The Crystallographic Information File (CIF):       #
# a New Standard Archive File for Crystallography" by S. R. Hall, F. H.      #
# Allen and I. D. Brown [Acta Cryst. (1991), A47, 655-685].                  #
#                                                                            #
# The current version of the core CIF dictionary is obtainable from          #
# ftp://ftp.iucr.org/pub/cif_core.dic.                                       #
#                                                                            #
# Software is freely available for graphical display of the structure(s)     #
# in this CIF. For information consult the CIF software page                 #
# http://www.iucr.org/resources/cif/software.                                #
#                                                                            #
# This file may be used for bona fide research purposes within the           #
# scientific community so long as proper attribution is given to the journal # 
# article from which it was obtained.                                        #
#                                                                            #
##############################################################################
data_I
_audit_creation_method     'SHELXL-2016/6'
_journal_date_recd_electronic     2017-07-23
_journal_date_accepted     2017-08-09
_journal_name_full     'Acta Crystallographica, Section E'
_journal_year     2017
_journal_volume     73
_journal_issue     10
_journal_page_first     1449
_journal_page_last     1452
_journal_paper_category     GO
_journal_paper_doi     10.1107/S2056989017011707
_journal_coeditor_code     HG5492
_publ_contact_author_name     'Md. Serajul Haque Faizi'
_publ_contact_author_address
;
Department of Chemistry, College of Science,
Sultan Qaboos University, PO Box 36 Al-Khod 123, Muscat,
Sultanate of Oman
;
_publ_contact_author_email     'maria_malysheva@mail.univ.kiev.ua'
_publ_contact_author_fax     ?
_publ_contact_author_phone     ?
_publ_section_title
;\
Crystal structure and DFT study of
(<i>E</i>)-2,6-di-<i>tert</i>-butyl-4-{[2-(pyridin-2-yl)hydrazin-1-ylidene)\
methyl}phenol
;
_publ_section_title_footnote     .
loop_
    _publ_author_name
    _publ_author_footnote
    _publ_author_address
    'Faizi, Md. Serajul Haque' .
;
Department of Chemistry, College of Science,
Sultan Qaboos University, PO Box 36 Al-Khod 123, Muscat,
Sultanate of Oman
;
    'Haque, Ashanul' .
;
Department of Chemistry, College of Science,
Sultan Qaboos University, PO Box 36 Al-Khod 123, Muscat,
Sultanate of Oman
;
    'Dege, Mustafa' .
;
Spraying Systems Company Turkey
Esentepe Mah. Kore \,Sehitleri Cad. Kaya Aldo\(gan Sok.
Serhan apt. No:3 Daire:3 \,Si\,sli / \.Istanbul,
Turkey
;
    'Dege, Necmi' .
;
Ondokuz May\?is University, Arts and Sciences Faculty, Department of Physics,
Atakum 55139 Samsun,
Turkey
;
    'Malysheva, Maria L.' .
;
Department of Chemistry
Taras Shevchenko National University of Kyiv
64, Vladimirska Str.,
Kiev 01601
Ukraine
;
_publ_section_synopsis
;
The title Schiff base was synthesized <i>via</i> the condensation reaction of
3,5-di-<i>tert</i>-butyl-4-hydroxybenzaldehyde and 2-hydrazinylpyridine and
crystallized with a single molecule in the asymmetric unit. The conformation
about the C\\db N bond is <i>E</i>. In the crystal, N---H...N hydrogen bonds
connect pairs of molecules into dimers. In addition, weak C---H...O hydrogen
bonds and C---H...\p interactions are observed.
;
_database_code_depnum_ccdc_archive     'CCDC 1567740'
_chemical_name_systematic
;\
(<i>E</i>)-2,6-Di-<i>tert</i>-butyl-4-{[2-(pyridin-2-yl)hydrazin-\
1-ylidene)methyl}phenol
;
_chemical_name_common     ?
_chemical_formula_moiety     'C20 H27 N3 O'
_chemical_formula_sum     'C20 H27 N3 O'
_chemical_formula_iupac     'C20 H27 N3 O'
_chemical_formula_weight     325.44
_chemical_melting_point     ?
_shelx_space_group_comment
;
The symmetry employed for this shelxl refinement is uniquely defined
by the following loop, which should always be used as a source of
symmetry information in preference to the above space-group names.
They are only intended as comments.
;
_space_group_crystal_system     monoclinic
_space_group_name_H-M_alt     'C 2/c'
_space_group_name_Hall     '-C 2yc'
loop_
    _space_group_symop_operation_xyz
    'x, y, z'
    '-x, y, -z+1/2'
    'x+1/2, y+1/2, z'
    '-x+1/2, y+1/2, -z+1/2'
    '-x, -y, -z'
    'x, -y, z-1/2'
    '-x+1/2, -y+1/2, -z'
    'x+1/2, -y+1/2, z-1/2'
_cell_length_a     29.5091(15)
_cell_length_b     6.2270(4)
_cell_length_c     20.2703(10)
_cell_angle_alpha     90
_cell_angle_beta     91.130(4)
_cell_angle_gamma     90
_cell_volume     3724.0(4)
_cell_formula_units_Z     8
_cell_measurement_reflns_used     10906
_cell_measurement_theta_min     1.38
_cell_measurement_theta_max     26.84
_cell_measurement_temperature     296
_exptl_crystal_description     'Stick'
_exptl_crystal_colour     'Red'
_exptl_crystal_size_max     0.330
_exptl_crystal_size_mid     0.237
_exptl_crystal_size_min     0.080
_exptl_crystal_density_diffrn     1.161
_exptl_crystal_density_meas     ?
_exptl_crystal_density_method     ?
_exptl_crystal_F_000     1408
_exptl_absorpt_coefficient_mu     0.073
_exptl_absorpt_correction_type     integration
_exptl_absorpt_process_details
;
(X-RED32; Stoe & Cie, 2002)
;
_shelx_estimated_absorpt_T_min     ?
_shelx_estimated_absorpt_T_max     ?
_exptl_absorpt_correction_T_min     0.9783
_exptl_absorpt_correction_T_max     0.9939
_exptl_special_details
;
;
_diffrn_ambient_temperature     296
_diffrn_radiation_type     'Mo K\a'
_diffrn_radiation_wavelength     0.71073
_diffrn_radiation_monochromator     'plane graphite'
_diffrn_measurement_device_type     'Stoe IPDS 2'
_diffrn_measurement_device     '2-circle goniometer'
_diffrn_measurement_method     'rotation method'
_diffrn_detector_area_resol_mean     6.67
_diffrn_reflns_number     17357
_diffrn_reflns_av_R_equivalents     0.0970
_diffrn_reflns_theta_min     1.380
_diffrn_reflns_theta_max     25.496
_diffrn_reflns_theta_full     25.242
_diffrn_measured_fraction_theta_max     0.997
_diffrn_measured_fraction_theta_full     0.997
_diffrn_reflns_limit_h_min     -35
_diffrn_reflns_limit_h_max     35
_diffrn_reflns_limit_k_min     -7
_diffrn_reflns_limit_k_max     7
_diffrn_reflns_limit_l_min     -24
_diffrn_reflns_limit_l_max     24
_refine_special_details     ?
_reflns_number_total     3468
_reflns_number_gt     1430
_reflns_threshold_expression     'I > 2\s(I)'
_refine_ls_structure_factor_coef     Fsqd
_refine_ls_matrix_type     full
_refine_ls_R_factor_all     0.1935
_refine_ls_R_factor_gt     0.1010
_refine_ls_wR_factor_gt     0.2680
_refine_ls_wR_factor_ref     0.3213
_refine_ls_goodness_of_fit_ref     0.961
_refine_ls_restrained_S_all     0.961
_refine_ls_number_reflns     3468
_refine_ls_number_parameters     222
_refine_ls_number_restraints     4
_refine_ls_hydrogen_treatment     mixed
_refine_ls_weighting_scheme     calc
_refine_ls_weighting_details
                      'w=1/[\s^2^(Fo^2^)+(0.1794P)^2^] where P=(Fo^2^+2Fc^2^)/3'
_atom_sites_solution_hydrogens     mixed
_atom_sites_solution_primary     ?
_atom_sites_solution_secondary     ?
_refine_ls_shift/su_max     0.000
_refine_ls_shift/su_mean     0.000
_refine_diff_density_max     0.948
_refine_diff_density_min     -0.338
_refine_ls_extinction_method     none
_refine_ls_extinction_coef     .
loop_
    _atom_type_symbol
    _atom_type_description
    _atom_type_scat_dispersion_real
    _atom_type_scat_dispersion_imag
    _atom_type_scat_source
    'C' 'C' 0.0033 0.0016
                         'International Tables Vol C Tables 4.2.6.8 and 6.1.1.4'
    'H' 'H' 0.0000 0.0000
                         'International Tables Vol C Tables 4.2.6.8 and 6.1.1.4'
    'N' 'N' 0.0061 0.0033
                         'International Tables Vol C Tables 4.2.6.8 and 6.1.1.4'
    'O' 'O' 0.0106 0.0060
                         'International Tables Vol C Tables 4.2.6.8 and 6.1.1.4'
_computing_data_collection
;
X-AREA (Stoe & Cie, 2002)
;
_computing_cell_refinement
;
X-AREA (Stoe & Cie, 2002)
;
_computing_data_reduction
;
X-RED32 (Stoe & Cie, 2002)
;
_computing_structure_solution
;
SHELXT (Sheldrick 2015a)
;
_computing_structure_refinement
;
SHELXL2016 (Sheldrick, 2015b)
;
_computing_molecular_graphics
;
ORTEP-3 for Windows (Farrugia, 2012)
;
_computing_publication_material
;
WinGX (Farrugia, 2012) and PLATON (Spek, 2009)
;
loop_
    _atom_site_type_symbol
    _atom_site_label
    _atom_site_fract_x
    _atom_site_fract_y
    _atom_site_fract_z
    _atom_site_U_iso_or_equiv
    _atom_site_adp_type
    _atom_site_calc_flag
    _atom_site_occupancy
    _atom_site_disorder_assembly
    _atom_site_disorder_group
    O O1 0.44818(13) 0.9043(6) 0.53805(18) 0.0870(13) Uani d 1 . .
    C C6 0.40894(16) 0.6560(8) 0.4671(2) 0.0602(12) Uani d 1 . .
    C C1 0.41473(17) 0.7532(8) 0.5303(2) 0.0643(13) Uani d 1 . .
    N N3 0.25835(18) -0.3445(11) 0.4118(3) 0.0956(15) Uani d 1 . .
    C C5 0.37623(17) 0.4983(8) 0.4620(2) 0.0653(13) Uani d 1 . .
    H H5 0.371669 0.430688 0.421532 0.078 Uiso calc 1 . .
    C C2 0.38832(17) 0.6977(7) 0.5845(2) 0.0616(13) Uani d 1 . .
    C C7 0.43754(17) 0.7232(8) 0.4082(2) 0.0652(13) Uani d 1 . .
    C C4 0.34989(16) 0.4362(8) 0.5145(2) 0.0630(13) Uani d 1 . .
    C C3 0.35632(17) 0.5396(8) 0.5744(2) 0.0682(13) Uani d 1 . .
    H H3 0.338180 0.500452 0.609405 0.082 Uiso calc 1 . .
    C C11 0.39633(18) 0.8015(8) 0.6539(2) 0.0692(14) Uani d 1 . .
    C C16 0.2803(2) -0.1665(11) 0.4050(3) 0.0854(18) Uani d 1 . .
    C C15 0.31797(19) 0.2599(9) 0.5093(3) 0.0753(15) Uani d 1 . .
    H H15 0.299604 0.229578 0.544903 0.090 Uiso calc 1 . .
    N N1 0.31443(18) 0.1472(10) 0.4583(3) 0.1040(17) Uani d 1 . .
    C C9 0.48786(17) 0.6685(9) 0.4218(3) 0.0788(15) Uani d 1 . .
    H H9A 0.498240 0.741762 0.460985 0.118 Uiso calc 1 . .
    H H9B 0.491083 0.516377 0.427934 0.118 Uiso calc 1 . .
    H H9C 0.505562 0.713463 0.385090 0.118 Uiso calc 1 . .
    C C14 0.3634(2) 0.7150(10) 0.7038(3) 0.0892(18) Uani d 1 . .
    H H14A 0.367140 0.562344 0.707671 0.134 Uiso calc 1 . .
    H H14B 0.369399 0.781038 0.745907 0.134 Uiso calc 1 . .
    H H14C 0.332975 0.746899 0.689537 0.134 Uiso calc 1 . .
    C C8 0.4238(2) 0.6008(10) 0.3455(2) 0.0842(17) Uani d 1 . .
    H H8A 0.442361 0.646829 0.309754 0.126 Uiso calc 1 . .
    H H8B 0.427952 0.449608 0.352592 0.126 Uiso calc 1 . .
    H H8C 0.392568 0.629283 0.334777 0.126 Uiso calc 1 . .
    C C10 0.4322(2) 0.9641(8) 0.3928(3) 0.0794(15) Uani d 1 . .
    H H10A 0.440539 1.046680 0.431129 0.119 Uiso calc 1 . .
    H H10B 0.451519 1.002048 0.357028 0.119 Uiso calc 1 . .
    H H10C 0.401251 0.993870 0.380523 0.119 Uiso calc 1 . .
    N N2 0.2841(2) -0.0247(10) 0.4575(3) 0.1095(18) Uani d 1 . .
    H H2 0.267022 -0.043331 0.490969 0.131 Uiso calc 1 . .
    C C13 0.3886(2) 1.0443(9) 0.6502(3) 0.0920(19) Uani d 1 . .
    H H13A 0.408889 1.106044 0.618980 0.138 Uiso calc 1 . .
    H H13B 0.357876 1.072581 0.636557 0.138 Uiso calc 1 . .
    H H13C 0.394300 1.106719 0.692927 0.138 Uiso calc 1 . .
    C C20 0.2570(2) -0.4838(11) 0.3587(4) 0.0966(19) Uani d 1 . .
    H H20 0.241637 -0.613249 0.362703 0.116 Uiso calc 1 . .
    C C17 0.3004(2) -0.1115(11) 0.3471(4) 0.0971(19) Uani d 1 . .
    H H17 0.314885 0.020392 0.343305 0.117 Uiso calc 1 . .
    C C12 0.4451(2) 0.7483(11) 0.6794(3) 0.0922(18) Uani d 1 . .
    H H12A 0.450337 0.816345 0.721370 0.138 Uiso calc 1 . .
    H H12B 0.466707 0.799996 0.648434 0.138 Uiso calc 1 . .
    H H12C 0.448268 0.595631 0.684231 0.138 Uiso calc 1 . .
    C C19 0.2775(2) -0.4384(12) 0.3005(3) 0.0912(18) Uani d 1 . .
    H H19 0.276520 -0.535037 0.265545 0.109 Uiso calc 1 . .
    C C18 0.2992(2) -0.2481(13) 0.2956(3) 0.098(2) Uani d 1 . .
    H H18 0.313282 -0.211489 0.256542 0.117 Uiso calc 1 . .
    H H1 0.4585(7) 0.975(3) 0.5674(9) 0.22(5) Uiso d 1 . .
loop_
    _atom_site_aniso_label
    _atom_site_aniso_U_11
    _atom_site_aniso_U_22
    _atom_site_aniso_U_33
    _atom_site_aniso_U_12
    _atom_site_aniso_U_13
    _atom_site_aniso_U_23
    O1 0.101(3) 0.082(3) 0.078(2) -0.042(2) 0.008(2) -0.013(2)
    C6 0.065(3) 0.054(3) 0.061(3) -0.006(2) 0.005(2) 0.002(2)
    C1 0.074(3) 0.056(3) 0.063(3) -0.012(3) 0.006(2) -0.005(2)
    N3 0.086(3) 0.110(4) 0.091(3) 0.011(3) 0.016(3) 0.009(3)
    C5 0.080(3) 0.057(3) 0.058(3) -0.008(3) 0.001(2) 0.002(2)
    C2 0.073(3) 0.049(3) 0.063(3) 0.001(2) 0.003(2) -0.002(2)
    C7 0.074(3) 0.061(3) 0.061(3) -0.009(2) 0.011(2) 0.001(2)
    C4 0.066(3) 0.054(3) 0.069(3) -0.006(2) 0.004(2) 0.003(2)
    C3 0.069(3) 0.064(3) 0.072(3) -0.008(3) 0.009(2) 0.007(3)
    C11 0.083(3) 0.064(3) 0.062(3) -0.002(3) 0.006(3) -0.002(2)
    C16 0.094(4) 0.074(4) 0.087(4) 0.003(4) -0.014(4) -0.012(4)
    C15 0.084(4) 0.070(3) 0.071(3) -0.014(3) -0.003(3) -0.014(3)
    N1 0.096(4) 0.099(4) 0.116(4) -0.026(3) 0.007(3) 0.020(3)
    C9 0.075(3) 0.079(4) 0.082(3) -0.002(3) 0.013(3) -0.002(3)
    C14 0.109(4) 0.096(4) 0.064(3) 0.011(4) 0.025(3) 0.004(3)
    C8 0.101(4) 0.089(4) 0.062(3) -0.016(3) 0.000(3) -0.006(3)
    C10 0.089(4) 0.066(3) 0.083(3) -0.006(3) 0.010(3) 0.015(3)
    N2 0.115(4) 0.109(4) 0.105(4) -0.034(4) 0.020(3) -0.002(3)
    C13 0.130(5) 0.062(4) 0.084(4) 0.003(3) 0.015(4) -0.011(3)
    C20 0.087(4) 0.089(5) 0.114(5) -0.017(4) 0.009(4) 0.006(4)
    C17 0.096(5) 0.089(5) 0.106(5) -0.009(4) -0.003(4) 0.010(4)
    C12 0.094(4) 0.111(5) 0.071(3) 0.007(4) -0.005(3) -0.006(3)
    C19 0.083(4) 0.106(5) 0.085(4) -0.014(4) 0.013(3) -0.022(4)
    C18 0.087(4) 0.127(6) 0.081(4) -0.013(4) 0.007(3) -0.002(4)
_geom_special_details
;
 All esds (except the esd in the dihedral angle between two l.s. planes)
 are estimated using the full covariance matrix.  The cell esds are taken
 into account individually in the estimation of esds in distances, angles
 and torsion angles; correlations between esds in cell parameters are only
 used when they are defined by crystal symmetry.  An approximate (isotropic)
 treatment of cell esds is used for estimating esds involving l.s. planes.
;
loop_
    _geom_bond_atom_site_label_1
    _geom_bond_atom_site_label_2
    _geom_bond_site_symmetry_2
    _geom_bond_distance
    _geom_bond_publ_flag
    O1 C1 . 1.370(6) y
    O1 H1 . 0.794(15) ?
    C6 C5 . 1.379(6) ?
    C6 C1 . 1.423(6) ?
    C6 C7 . 1.534(7) ?
    C1 C2 . 1.403(7) ?
    N3 C16 . 1.292(8) y
    N3 C20 . 1.383(8) y
    C5 C4 . 1.385(7) ?
    C5 H5 . 0.9300 ?
    C2 C3 . 1.377(7) ?
    C2 C11 . 1.561(7) ?
    C7 C8 . 1.530(7) ?
    C7 C10 . 1.540(7) ?
    C7 C9 . 1.543(7) ?
    C4 C3 . 1.384(7) ?
    C4 C15 . 1.449(7) ?
    C3 H3 . 0.9300 ?
    C11 C14 . 1.515(7) ?
    C11 C13 . 1.531(7) ?
    C11 C12 . 1.555(7) ?
    C16 C17 . 1.369(9) ?
    C16 N2 . 1.386(8) y
    C15 N1 . 1.253(7) y
    C15 H15 . 0.9300 ?
    N1 N2 . 1.396(7) y
    C9 H9A . 0.9600 ?
    C9 H9B . 0.9600 ?
    C9 H9C . 0.9600 ?
    C14 H14A . 0.9600 ?
    C14 H14B . 0.9600 ?
    C14 H14C . 0.9600 ?
    C8 H8A . 0.9600 ?
    C8 H8B . 0.9600 ?
    C8 H8C . 0.9600 ?
    C10 H10A . 0.9600 ?
    C10 H10B . 0.9600 ?
    C10 H10C . 0.9600 ?
    N2 H2 . 0.8600 ?
    C13 H13A . 0.9600 ?
    C13 H13B . 0.9600 ?
    C13 H13C . 0.9600 ?
    C20 C19 . 1.364(9) ?
    C20 H20 . 0.9300 ?
    C17 C18 . 1.347(9) ?
    C17 H17 . 0.9300 ?
    C12 H12A . 0.9600 ?
    C12 H12B . 0.9600 ?
    C12 H12C . 0.9600 ?
    C19 C18 . 1.351(9) ?
    C19 H19 . 0.9300 ?
    C18 H18 . 0.9300 ?
loop_
    _geom_angle_atom_site_label_1
    _geom_angle_atom_site_label_2
    _geom_angle_atom_site_label_3
    _geom_angle_site_symmetry_1
    _geom_angle_site_symmetry_3
    _geom_angle
    _geom_angle_publ_flag
    C1 O1 H1 . . 136.7(16) ?
    C5 C6 C1 . . 116.2(4) ?
    C5 C6 C7 . . 122.0(4) ?
    C1 C6 C7 . . 121.7(4) ?
    O1 C1 C2 . . 119.3(4) y
    O1 C1 C6 . . 117.9(4) y
    C2 C1 C6 . . 122.8(4) ?
    C16 N3 C20 . . 117.4(5) ?
    C6 C5 C4 . . 122.9(4) ?
    C6 C5 H5 . . 118.5 ?
    C4 C5 H5 . . 118.5 ?
    C3 C2 C1 . . 116.7(4) ?
    C3 C2 C11 . . 121.5(5) ?
    C1 C2 C11 . . 121.8(4) ?
    C8 C7 C6 . . 111.8(4) ?
    C8 C7 C10 . . 107.0(4) ?
    C6 C7 C10 . . 111.6(4) ?
    C8 C7 C9 . . 106.1(4) ?
    C6 C7 C9 . . 110.0(4) ?
    C10 C7 C9 . . 110.2(4) ?
    C3 C4 C5 . . 118.3(4) ?
    C3 C4 C15 . . 119.6(5) ?
    C5 C4 C15 . . 122.0(5) ?
    C2 C3 C4 . . 123.1(5) ?
    C2 C3 H3 . . 118.5 ?
    C4 C3 H3 . . 118.5 ?
    C14 C11 C13 . . 106.7(5) ?
    C14 C11 C12 . . 107.6(4) ?
    C13 C11 C12 . . 111.2(5) ?
    C14 C11 C2 . . 111.5(4) ?
    C13 C11 C2 . . 110.3(4) ?
    C12 C11 C2 . . 109.5(4) ?
    N3 C16 C17 . . 122.2(6) y
    N3 C16 N2 . . 119.8(7) y
    C17 C16 N2 . . 118.0(6) ?
    N1 C15 C4 . . 121.9(6) y
    N1 C15 H15 . . 119.1 y
    C4 C15 H15 . . 119.1 ?
    C15 N1 N2 . . 118.8(6) ?
    C7 C9 H9A . . 109.5 ?
    C7 C9 H9B . . 109.5 ?
    H9A C9 H9B . . 109.5 ?
    C7 C9 H9C . . 109.5 ?
    H9A C9 H9C . . 109.5 ?
    H9B C9 H9C . . 109.5 ?
    C11 C14 H14A . . 109.5 ?
    C11 C14 H14B . . 109.5 ?
    H14A C14 H14B . . 109.5 ?
    C11 C14 H14C . . 109.5 ?
    H14A C14 H14C . . 109.5 ?
    H14B C14 H14C . . 109.5 ?
    C7 C8 H8A . . 109.5 ?
    C7 C8 H8B . . 109.5 ?
    H8A C8 H8B . . 109.5 ?
    C7 C8 H8C . . 109.5 ?
    H8A C8 H8C . . 109.5 ?
    H8B C8 H8C . . 109.5 ?
    C7 C10 H10A . . 109.5 ?
    C7 C10 H10B . . 109.5 ?
    H10A C10 H10B . . 109.5 ?
    C7 C10 H10C . . 109.5 ?
    H10A C10 H10C . . 109.5 ?
    H10B C10 H10C . . 109.5 ?
    C16 N2 N1 . . 122.6(6) ?
    C16 N2 H2 . . 118.7 ?
    N1 N2 H2 . . 118.7 ?
    C11 C13 H13A . . 109.5 ?
    C11 C13 H13B . . 109.5 ?
    H13A C13 H13B . . 109.5 ?
    C11 C13 H13C . . 109.5 ?
    H13A C13 H13C . . 109.5 ?
    H13B C13 H13C . . 109.5 ?
    C19 C20 N3 . . 122.5(6) ?
    C19 C20 H20 . . 118.7 ?
    N3 C20 H20 . . 118.7 ?
    C18 C17 C16 . . 120.1(7) ?
    C18 C17 H17 . . 120.0 ?
    C16 C17 H17 . . 120.0 ?
    C11 C12 H12A . . 109.5 ?
    C11 C12 H12B . . 109.5 ?
    H12A C12 H12B . . 109.5 ?
    C11 C12 H12C . . 109.5 ?
    H12A C12 H12C . . 109.5 ?
    H12B C12 H12C . . 109.5 ?
    C18 C19 C20 . . 117.6(6) ?
    C18 C19 H19 . . 121.2 ?
    C20 C19 H19 . . 121.2 ?
    C17 C18 C19 . . 120.1(6) ?
    C17 C18 H18 . . 119.9 ?
    C19 C18 H18 . . 119.9 ?
loop_
    _geom_torsion_atom_site_label_1
    _geom_torsion_atom_site_label_2
    _geom_torsion_atom_site_label_3
    _geom_torsion_atom_site_label_4
    _geom_torsion_site_symmetry_1
    _geom_torsion_site_symmetry_2
    _geom_torsion_site_symmetry_3
    _geom_torsion_site_symmetry_4
    _geom_torsion
    _geom_torsion_publ_flag
    C5 C6 C1 O1 . . . . 177.4(4) y
    C7 C6 C1 O1 . . . . -2.6(7) y
    C5 C6 C1 C2 . . . . -1.4(7) ?
    C7 C6 C1 C2 . . . . 178.6(5) ?
    C1 C6 C5 C4 . . . . 0.4(7) ?
    C7 C6 C5 C4 . . . . -179.6(5) ?
    O1 C1 C2 C3 . . . . -177.8(4) ?
    C6 C1 C2 C3 . . . . 1.0(7) ?
    O1 C1 C2 C11 . . . . -0.7(7) ?
    C6 C1 C2 C11 . . . . 178.1(4) ?
    C5 C6 C7 C8 . . . . 1.9(7) ?
    C1 C6 C7 C8 . . . . -178.1(5) ?
    C5 C6 C7 C10 . . . . 121.7(5) ?
    C1 C6 C7 C10 . . . . -58.3(6) ?
    C5 C6 C7 C9 . . . . -115.6(5) ?
    C1 C6 C7 C9 . . . . 64.4(6) ?
    C6 C5 C4 C3 . . . . 1.0(7) ?
    C6 C5 C4 C15 . . . . -175.5(5) ?
    C1 C2 C3 C4 . . . . 0.5(7) ?
    C11 C2 C3 C4 . . . . -176.6(5) ?
    C5 C4 C3 C2 . . . . -1.5(8) ?
    C15 C4 C3 C2 . . . . 175.1(5) ?
    C3 C2 C11 C14 . . . . -3.1(7) ?
    C1 C2 C11 C14 . . . . 179.9(5) ?
    C3 C2 C11 C13 . . . . -121.5(5) ?
    C1 C2 C11 C13 . . . . 61.6(6) ?
    C3 C2 C11 C12 . . . . 115.8(6) ?
    C1 C2 C11 C12 . . . . -61.1(6) ?
    C20 N3 C16 C17 . . . . 2.1(9) ?
    C20 N3 C16 N2 . . . . -177.6(6) ?
    C3 C4 C15 N1 . . . . -172.4(6) y
    C5 C4 C15 N1 . . . . 4.0(8) y
    C4 C15 N1 N2 . . . . 177.9(5) y
    N3 C16 N2 N1 . . . . 166.7(6) y
    C17 C16 N2 N1 . . . . -13.1(9) y
    C15 N1 N2 C16 . . . . -175.4(6) ?
    C16 N3 C20 C19 . . . . -0.5(9) ?
    N3 C16 C17 C18 . . . . -2.5(10) ?
    N2 C16 C17 C18 . . . . 177.3(6) ?
    N3 C20 C19 C18 . . . . -0.8(10) ?
    C16 C17 C18 C19 . . . . 1.1(10) ?
    C20 C19 C18 C17 . . . . 0.5(10) ?
loop_
    _geom_hbond_atom_site_label_D
    _geom_hbond_atom_site_label_H
    _geom_hbond_atom_site_label_A
    _geom_hbond_site_symmetry_A
    _geom_hbond_distance_DH
    _geom_hbond_distance_HA
    _geom_hbond_distance_DA
    _geom_hbond_angle_DHA
    N2 H2 N3 7_546 0.86 2.23 3.062(8) 161.7
_shelx_hkl_file
;
  -2   0   0  739.44   26.45   0
   2   0   0  949.79   31.28   0
   2   0   0  706.31   26.19   0
  -2   0   0  942.77   31.16   0
  -4   0   0  612.57   19.06   0
   4   0   0  447.77   15.71   0
  -4   0   0  475.06   18.11   0
   4   0   0  597.03   18.86   0
  -6   0   0 4120.22   34.34   0
   6   0   0 5214.20   41.20   0
  -6   0   0 5481.88   42.16   0
   6   0   0 4132.83   35.33   0
   8   0   0  125.70   11.40   0
  -8   0   0  135.07   10.45   0
  -8   0   0   99.21   13.33   0
 -10   0   0   18.55    7.43   0
 -10   0   0   22.41    7.54   0
  10   0   0   23.85    8.69   0
  12   0   0  102.03    8.60   0
 -12   0   0   94.59    9.55   0
 -12   0   0  116.68    7.96   0
  14   0   0  205.63    9.46   0
 -14   0   0  233.29    8.91   0
 -14   0   0  167.65    9.36   0
 -16   0   0  276.30    9.09   0
 -16   0   0  219.59    7.92   0
  16   0   0  253.64    7.97   0
  18   0   0   12.45    7.71   0
 -18   0   0   15.93    6.81   0
 -18   0   0   10.74    7.57   0
 -20   0   0   65.14    6.68   0
 -20   0   0   86.97    7.07   0
  20   0   0   86.74    8.09   0
  22   0   0   10.79    7.52   0
 -22   0   0    1.85    6.32   0
 -22   0   0   -4.24    8.10   0
 -24   0   0   32.26    6.24   0
  24   0   0   32.11    8.17   0
 -24   0   0   48.59    7.01   0
 -26   0   0    9.17    8.37   0
 -26   0   0    8.74    7.17   0
  26   0   0    6.17    5.75   0
  28   0   0    6.22    7.75   0
 -28   0   0   -6.47    8.06   0
  30   0   0   21.69    8.06   0
  30   0   0   21.39    7.65   0
 -30   0   0   12.88    8.53   0
 -32   0   0    4.91    8.75   0
  32   0   0    0.89    7.99   0
  32   0   0   -4.44    8.51   0
  34   0   0    0.46    8.65   0
  34   0   0    0.19    8.68   0
 -34   0   0    5.09    9.16   0
  36   0   0    5.30    9.45   0
 -36   0   0   -2.05    9.42   0
  36   0   0    0.44    9.02   0
   1   1   0   24.66    7.94   0
  -1  -1   0   30.37   10.13   0
   1  -1   0   28.39   12.06   0
  -1   1   0   34.62    9.65   0
   1  -1   0   27.54    9.69   0
   3   1   0  190.70   12.73   0
  -3  -1   0  185.45   12.59   0
   3  -1   0  202.44   12.78   0
  -3   1   0  204.02   14.04   0
  -3   1   0  206.98   14.11   0
   3  -1   0  196.03   14.82   0
  -5   1   0  371.42   16.16   0
  -5   1   0  351.47   14.41   0
   5   1   0  333.05   14.13   0
  -5  -1   0  335.15   13.88   0
   5  -1   0  366.40   14.89   0
   5  -1   0  319.41   17.01   0
  -7  -1   0 2781.59   24.43   0
  -7   1   0 2777.74   28.93   0
   7   1   0 2584.81   23.95   0
   7  -1   0 2909.75   32.19   0
  -7   1   0 2973.26   31.81   0
   7  -1   0 2311.40   26.00   0
  -9  -1   0  107.23    9.14   0
   9  -1   0  105.82   10.11   0
  -9   1   0   97.86   10.78   0
   9   1   0  100.87    9.45   0
   9  -1   0  104.75    8.76   0
  -9  -1   0   84.18   11.33   0
   9  -1   0   84.48    8.50   0
 -11  -1   0   78.95    7.61   0
 -11   1   0   74.05    6.83   0
  11   1   0   65.61    6.18   0
  11  -1   0   67.61   10.23   0
  11  -1   0   78.10    7.98   0
  11  -1   0   77.67    9.06   0
 -11  -1   0   57.24    6.78   0
  13  -1   0  581.92   13.35   0
 -13  -1   0  721.49   12.03   0
 -13  -1   0  581.92   12.43   0
  13   1   0  664.54   12.09   0
  13  -1   0  729.32   13.41   0
  13  -1   0  723.21   13.38   0
 -13   1   0  655.52   13.06   0
 -15   1   0    4.06    5.62   0
  15  -1   0    3.90    6.47   0
 -15  -1   0    8.66    7.02   0
  15   1   0   -0.07    7.87   0
  15  -1   0    6.64    6.85   0
 -15  -1   0   -3.73    8.43   0
  17  -1   0   23.38    6.95   0
 -17  -1   0   22.42    7.08   0
  17  -1   0   25.54    6.48   0
 -17   1   0   33.32    8.19   0
  17   1   0   22.07    7.85   0
 -17  -1   0   21.53    8.01   0
  19  -1   0  134.71    8.51   0
 -19  -1   0  107.84    6.75   0
 -19  -1   0  139.07    6.15   0
  19   1   0  114.75    8.49   0
  19  -1   0  140.88    9.06   0
 -19   1   0  130.46    8.84   0
 -21  -1   0   21.49    7.05   0
 -21  -1   0   10.62    6.06   0
  21   1   0   15.12    5.57   0
 -21   1   0   13.87    8.27   0
  21  -1   0   16.79    6.18   0
  21  -1   0   15.78    7.70   0
  23   1   0    4.15    8.10   0
 -23  -1   0   -1.11    5.08   0
 -23   1   0    8.17    8.11   0
 -23  -1   0    3.75    8.27   0
  23  -1   0    5.59    7.85   0
  23  -1   0    0.76    6.82   0
  25  -1   0   17.12    7.04   0
 -25   1   0    0.06    8.07   0
  25  -1   0   14.19    8.02   0
 -25  -1   0   11.26    6.74   0
 -25  -1   0   16.60    8.39   0
  25   1   0    9.69    5.82   0
  27  -1   0    3.28    7.33   0
  27  -1   0   -0.48    6.92   0
 -27  -1   0    0.19    6.50   0
 -27   1   0   -5.46    8.23   0
 -27  -1   0    3.52    5.79   0
  27   1   0    5.26    7.87   0
 -29  -1   0    4.10    5.31   0
  29  -1   0    0.96    7.82   0
 -29   1   0    1.60    8.10   0
  29   1   0    2.55    8.36   0
 -29  -1   0   11.39    7.94   0
  29  -1   0    3.54    8.46   0
 -31  -1   0   12.23    8.70   0
 -31   1   0   -0.02    6.37   0
  31  -1   0    7.12    8.27   0
 -31  -1   0   -0.62    7.70   0
  31   1   0    5.53    8.28   0
  31  -1   0    5.78    8.22   0
  33   1   0    1.47    8.52   0
 -33  -1   0    8.83    6.19   0
  33  -1   0   10.88    9.10   0
  33  -1   0    8.54    8.62   0
 -33  -1   0    4.41    7.89   0
 -33   1   0    5.83    8.99   0
 -35  -1   0    6.82    8.84   0
 -35  -1   0    2.03    8.21   0
  35   1   0   -3.76    9.02   0
  35  -1   0    5.77    8.84   0
 -35   1   0   -2.39    9.45   0
  35  -1   0    1.73    8.72   0
   0   2   0   28.79    9.21   0
   0  -2   0   23.22   10.00   0
   2  -2   0  366.79   13.01   0
   2  -2   0  388.63   16.83   0
  -2  -2   0  333.65   12.20   0
  -2   2   0  384.04   12.50   0
   2   2   0  348.65   11.47   0
   4   2   0    7.39    7.64   0
  -4   2   0    1.98    7.13   0
   4  -2   0    4.70   10.21   0
   4  -2   0    6.64    7.92   0
  -4   2   0    2.84    8.20   0
  -4  -2   0    3.20    8.47   0
   6  -2   0   30.49    9.61   0
  -6  -2   0   32.69    8.32   0
  -6   2   0   34.34    7.52   0
  -6   2   0   37.97    7.07   0
   6   2   0   31.96    6.09   0
   6  -2   0   34.49    7.73   0
   8  -2   0  422.57   15.09   0
  -8   2   0  535.73   14.01   0
  -8   2   0  523.44   12.74   0
   8   2   0  470.65   10.93   0
   8  -2   0  505.62   12.97   0
  -8  -2   0  443.07    9.48   0
  10  -2   0  611.45   13.96   0
 -10   2   0  775.31   14.32   0
 -10  -2   0  567.78   12.04   0
  10  -2   0  720.73   14.60   0
  10   2   0  687.57   12.16   0
 -10   2   0  777.90   14.12   0
 -10  -2   0  682.98   12.50   0
  12   2   0   31.42    8.04   0
 -12  -2   0   33.87    9.86   0
 -12   2   0   39.74    7.91   0
  12  -2   0   32.28    8.17   0
 -12  -2   0   42.83    7.43   0
  12  -2   0   33.02    9.78   0
 -12   2   0   35.03    6.79   0
  14  -2   0  121.08   10.60   0
  14  -2   0  153.04    9.06   0
 -14  -2   0  129.02   10.08   0
 -14  -2   0  150.27    7.75   0
  14  -2   0  146.84    8.18   0
  14   2   0  141.03    8.02   0
 -14   2   0  150.90    9.08   0
  16   2   0   17.09    7.30   0
 -16  -2   0   23.66    8.70   0
 -16   2   0   18.57    7.82   0
  16  -2   0   24.70    9.38   0
 -16  -2   0   24.79    6.75   0
  16  -2   0   21.64    6.32   0
  16  -2   0   23.43    7.71   0
 -18   2   0   16.08    7.51   0
  18   2   0    8.29    7.89   0
 -18  -2   0   14.56    7.36   0
  18  -2   0   10.76    8.52   0
 -18  -2   0   18.22    9.23   0
  18  -2   0   16.00    6.71   0
 -20   2   0   31.92    7.55   0
  20  -2   0   28.13    9.08   0
  20   2   0   27.67    8.19   0
  20  -2   0   26.65    8.63   0
 -20  -2   0   27.19    9.10   0
 -20  -2   0   16.24    7.09   0
 -22  -2   0    9.04    8.98   0
  22   2   0   16.41    8.21   0
  22  -2   0   12.55    7.34   0
  22  -2   0   13.97    6.85   0
 -22   2   0    9.80    7.94   0
 -22  -2   0   18.62    7.31   0
  24  -2   0   -2.42    6.87   0
 -24  -2   0    3.62    8.82   0
  24   2   0    2.95    8.21   0
 -24  -2   0    5.84    4.96   0
 -24   2   0   -3.68    7.73   0
  24  -2   0   -1.95    7.35   0
 -26  -2   0    2.64    7.30   0
 -26   2   0   12.83    7.57   0
  26   2   0   12.04    5.86   0
  26  -2   0    2.24    7.12   0
  26  -2   0    6.64    7.94   0
 -26  -2   0    0.78    8.44   0
 -28   2   0    4.44    7.95   0
 -28  -2   0    4.86    7.51   0
  28   2   0    5.09    8.10   0
  28  -2   0    3.57    9.49   0
  28  -2   0    6.26    7.98   0
 -28  -2   0    2.29    6.16   0
  30  -2   0    5.83    8.33   0
  30   2   0    8.06    8.43   0
 -30  -2   0    6.52    7.53   0
 -30   2   0    7.62    7.69   0
 -30  -2   0   -1.53    8.82   0
  30  -2   0    6.75    7.74   0
 -32   2   0    4.14    8.86   0
 -32  -2   0    0.62    5.84   0
  32   2   0    5.69    8.75   0
  32  -2   0    0.71    8.86   0
  32  -2   0   -2.67    8.34   0
 -32  -2   0    9.47    8.93   0
  34  -2   0    1.94    9.26   0
 -34  -2   0    9.83    8.45   0
 -34  -2   0   11.16    9.71   0
  34  -2   0    3.58   11.20   0
 -34   2   0   -4.71    9.09   0
  34   2   0   -1.70    9.05   0
   1  -3   0   92.97    9.10   0
  -1  -3   0   97.66    8.90   0
   1  -3   0   96.62   10.39   0
   1   3   0  109.29    6.67   0
  -1   3   0  113.16    8.34   0
   3   3   0  330.70   10.09   0
  -3   3   0  355.93   10.30   0
   3  -3   0  366.73   15.71   0
   3  -3   0  327.00   11.12   0
  -3  -3   0  296.85    8.77   0
   5  -3   0  191.36    9.48   0
   5  -3   0  199.19   12.43   0
  -5  -3   0  182.76    7.57   0
   5   3   0  202.79    8.82   0
  -5   3   0  216.03    9.15   0
   7  -3   0   65.32    7.57   0
  -7   3   0   67.90    7.06   0
  -7  -3   0   63.06    8.00   0
   7  -3   0   61.01   10.73   0
   7   3   0   55.55    7.35   0
  -7   3   0   70.57    8.30   0
  -9   3   0   11.85    6.15   0
   9   3   0    4.87    4.85   0
   9  -3   0   11.66    6.70   0
  -9   3   0    9.48    6.26   0
   9  -3   0    7.98   10.41   0
  -9  -3   0   12.04    7.14   0
  11  -3   0   46.40    9.18   0
 -11  -3   0   49.77    7.21   0
 -11   3   0   65.98    7.10   0
 -11   3   0   57.60    6.71   0
  11  -3   0   51.52    7.16   0
 -11  -3   0   40.85    9.52   0
  11   3   0   54.95    7.50   0
 -13   3   0   85.64    7.55   0
  13   3   0   60.68    7.54   0
  13  -3   0   60.45    9.54   0
 -13  -3   0   65.38    9.79   0
 -13  -3   0   71.20    5.73   0
  13  -3   0   78.95    7.48   0
 -13   3   0   79.93    7.16   0
 -15   3   0    4.60    7.06   0
 -15   3   0    5.84    6.19   0
  15  -3   0    1.72    9.82   0
  15  -3   0    2.15    6.50   0
  15   3   0   -7.25    7.31   0
 -15  -3   0   10.75    7.08   0
 -15  -3   0    7.58    9.38   0
 -17  -3   0   22.63    7.14   0
  17  -3   0   19.19    8.33   0
 -17   3   0   16.78    5.37   0
  17   3   0   15.71    7.78   0
 -17  -3   0    2.28    6.40   0
 -19  -3   0    6.27    6.66   0
  19  -3   0   -3.06    6.61   0
  19  -3   0    2.20    6.38   0
 -19   3   0    9.40    7.10   0
  19   3   0    5.14    5.24   0
 -19  -3   0   -3.84    6.66   0
  21  -3   0    6.26    8.65   0
  21  -3   0    8.69    7.06   0
 -21  -3   0    5.37    7.13   0
 -21   3   0    2.30    7.59   0
  21   3   0    7.36    7.64   0
 -21  -3   0    1.88    6.52   0
  23   3   0    9.12    7.98   0
 -23  -3   0    7.93    6.51   0
  23  -3   0    3.72    7.50   0
  23  -3   0    5.40    7.41   0
 -23   3   0    7.38    7.52   0
 -23  -3   0   -2.84    5.37   0
  25  -3   0    8.29    9.34   0
 -25  -3   0    3.38    7.76   0
 -25   3   0   -3.34    7.63   0
 -25  -3   0   -0.11    8.63   0
  25   3   0   -1.66    8.06   0
  25  -3   0   -3.33    8.01   0
  27  -3   0    3.37    8.84   0
 -27   3   0    8.92    7.82   0
 -27  -3   0    3.48    8.08   0
  27  -3   0    1.43    9.36   0
  27   3   0    1.91    8.22   0
 -27  -3   0   -3.08    8.54   0
  29  -3   0    1.85    8.46   0
  29   3   0  -16.06    8.79   0
 -29   3   0   -0.56    5.60   0
  29  -3   0    3.96    8.40   0
 -29  -3   0    7.46    9.33   0
 -29  -3   0    3.35    5.74   0
 -31   3   0    3.50    8.72   0
 -31  -3   0    4.98    8.42   0
  31  -3   0    2.86    9.05   0
 -31  -3   0    0.39    9.43   0
  31   3   0    1.30    8.74   0
  31  -3   0    1.30    8.76   0
  33   3   0    2.28    9.22   0
  33  -3   0    1.36    9.83   0
  33  -3   0    2.44    9.28   0
 -33   3   0    3.12    9.15   0
 -33  -3   0   -1.06    6.93   0
 -33  -3   0    2.35    8.78   0
   0  -4   0  229.05    9.77   0
   0   4   0  246.83    9.04   0
   2  -4   0    1.91    7.84   0
  -2   4   0    6.39    6.46   0
   2  -4   0    2.86   10.14   0
  -2  -4   0    6.08    5.58   0
   2   4   0    6.85    7.04   0
   4   4   0  104.95    7.88   0
  -4  -4   0   91.30    6.32   0
  -4   4   0  100.29    7.45   0
   4  -4   0   95.51   12.90   0
   4  -4   0   88.43    8.37   0
  -6   4   0   14.31    6.65   0
   6  -4   0   11.09    8.10   0
   6   4   0   11.76    7.22   0
  -6  -4   0   13.26    7.62   0
   6  -4   0   12.48   10.54   0
  -8   4   0   16.23    8.12   0
   8  -4   0   12.11   11.48   0
   8   4   0   13.77    5.30   0
   8  -4   0   10.93    7.96   0
  -8  -4   0   16.45    8.05   0
  10  -4   0    7.27    9.23   0
 -10  -4   0    5.62    7.75   0
 -10   4   0    9.61    6.78   0
  10   4   0   14.92    7.72   0
 -10  -4   0   10.03    9.91   0
  10  -4   0    7.03    7.69   0
  12  -4   0    3.66    8.92   0
 -12  -4   0   11.34   10.40   0
 -12   4   0    5.36    6.72   0
 -12  -4   0   10.55    7.62   0
  12   4   0    2.33    5.26   0
  12  -4   0    4.60    7.31   0
 -12   4   0    4.83    6.29   0
  14  -4   0   18.58   11.88   0
 -14  -4   0    4.96   10.19   0
 -14   4   0   17.30    7.77   0
 -14   4   0   15.18    6.42   0
 -14  -4   0   14.67    5.31   0
  14   4   0    9.80    7.36   0
  14  -4   0   11.22    7.06   0
 -16  -4   0    6.37    7.50   0
  16   4   0   18.19    5.59   0
  16  -4   0   18.04    9.04   0
 -16  -4   0    7.51    6.89   0
 -16   4   0   16.10    8.50   0
 -16   4   0   14.75    7.17   0
  18   4   0    2.55    5.43   0
 -18   4   0   11.22    6.99   0
 -18  -4   0    4.48    6.09   0
 -18  -4   0   10.72    7.25   0
  18  -4   0    2.79    7.59   0
 -18   4   0    5.70    8.74   0
 -20  -4   0    7.19    7.52   0
  20   4   0   11.15    7.69   0
  20  -4   0   15.85    9.27   0
 -20   4   0    8.28    7.54   0
 -20  -4   0   14.52    8.64   0
  20  -4   0    5.91    7.34   0
 -22  -4   0    7.28    8.40   0
  22  -4   0    3.52    7.39   0
 -22  -4   0    8.68    5.25   0
  22   4   0   -1.53    5.49   0
  22  -4   0    2.32    7.67   0
 -22   4   0    8.31    7.75   0
 -24  -4   0    1.73    7.61   0
  24   4   0   -3.84    7.87   0
 -24  -4   0   15.95    8.46   0
  24  -4   0   -0.21    7.82   0
 -24   4   0    3.96    7.62   0
  24  -4   0    2.24   10.20   0
 -26  -4   0   -3.39    7.95   0
 -26   4   0   -1.00    8.19   0
  26  -4   0   -0.28    8.60   0
  26   4   0    1.45    8.37   0
 -26  -4   0    0.78    8.92   0
  26  -4   0    8.86    8.37   0
  28   4   0    8.76    6.32   0
  28  -4   0    0.22    8.50   0
 -28  -4   0   -2.93    8.49   0
 -28  -4   0   -1.99    6.63   0
 -28   4   0   10.48    8.78   0
  28  -4   0    1.80    8.65   0
 -30  -4   0    0.45    9.02   0
 -30  -4   0    7.16    9.30   0
  30   4   0    1.63    9.35   0
  30  -4   0    0.35    9.40   0
 -30   4   0   14.52    9.34   0
  30  -4   0    3.78    9.82   0
  -1  -5   0   26.97    8.36   0
   1   5   0   29.19    7.01   0
  -1   5   0   33.07    7.10   0
  -1  -5   0   30.80   10.72   0
   1  -5   0   31.01   12.27   0
   1  -5   0   30.76    8.17   0
   3   5   0   -2.34    7.24   0
   3  -5   0    0.51   14.40   0
   3  -5   0   -4.64    8.20   0
  -3  -5   0   -0.54    7.79   0
  -3   5   0    3.85    6.77   0
   5   5   0    2.39    7.40   0
  -5  -5   0   -6.65    8.37   0
  -5  -5   0    4.85   12.54   0
   5  -5   0    2.68   16.30   0
  -5   5   0   -1.03    6.90   0
   5  -5   0   -6.47    8.26   0
  -7  -5   0   11.82   12.45   0
   7  -5   0   18.73   15.88   0
   7  -5   0   21.25    8.20   0
   7   5   0   17.86    5.36   0
  -7  -5   0   26.95    8.43   0
  -7   5   0   21.63    7.06   0
  -9   5   0    8.59    6.80   0
   9   5   0    9.48    7.56   0
   9  -5   0    6.04   14.05   0
   9  -5   0    2.40    9.66   0
  -9  -5   0   -1.16    9.65   0
  -9  -5   0    7.07    8.22   0
 -11  -5   0    8.05    7.91   0
  11  -5   0    7.74   11.44   0
 -11   5   0    9.17    8.37   0
  11   5   0    3.86    7.77   0
 -11  -5   0   13.47    9.77   0
  11  -5   0    5.09    7.87   0
 -13   5   0   28.13    9.05   0
  13  -5   0   29.04    8.17   0
 -13  -5   0   10.97    9.54   0
 -13  -5   0   30.21    8.29   0
  13   5   0   21.84    5.80   0
 -15  -5   0    4.98    5.77   0
  15  -5   0    5.31    8.24   0
 -15  -5   0   10.43    9.06   0
 -15   5   0   11.80    8.93   0
  15   5   0   -3.59    7.68   0
 -17  -5   0   15.75    7.90   0
  17   5   0   16.68    5.49   0
  17  -5   0   20.94    8.28   0
 -17   5   0   23.69    9.32   0
 -17   5   0   17.72    9.61   0
 -17  -5   0   16.66    8.96   0
 -19  -5   0    4.05    5.90   0
 -19   5   0    5.92    7.69   0
  19   5   0   -3.24    5.79   0
  19  -5   0   -0.48    8.59   0
 -19  -5   0    3.77    9.13   0
 -19   5   0    4.72    9.90   0
 -21   5   0    4.68    8.26   0
 -21  -5   0    0.19    8.06   0
 -21  -5   0    7.82    6.34   0
  21   5   0   -3.89    7.98   0
  21  -5   0    5.38   10.23   0
 -23  -5   0    0.52    9.43   0
  23  -5   0    6.35   10.39   0
  23  -5   0   -1.07   10.68   0
 -23   5   0    0.76    8.32   0
  23   5   0   -0.77    8.40   0
 -23  -5   0    6.66    5.82   0
  25  -5   0   -0.40   10.74   0
  25   5   0   -6.74    8.72   0
 -25  -5   0    3.30    9.43   0
  25  -5   0    1.25    9.01   0
 -25   5   0   -0.63    8.65   0
 -25  -5   0   -4.77    8.52   0
 -27   5   0    4.70    9.14   0
  27  -5   0    0.14   11.32   0
 -27  -5   0   -2.03    7.03   0
  27   5   0    8.55    9.25   0
  27  -5   0    0.05   11.44   0
 -27  -5   0    2.39    6.62   0
   0   6   0    2.05    7.18   0
   0  -6   0    5.93    7.93   0
  -2  -6   0    5.67    6.17   0
  -2  -6   0    4.93   14.61   0
  -2  -6   0    6.82   13.37   0
   2   6   0    1.97    7.73   0
  -2   6   0    5.56    7.48   0
   2  -6   0    7.28    5.94   0
  -4  -6   0   -4.52    8.20   0
  -4  -6   0    1.72   11.79   0
   4  -6   0   -2.36    8.11   0
  -4   6   0    2.81    7.39   0
   4   6   0    3.18    7.48   0
   6  -6   0    4.76    8.21   0
  -6  -6   0    2.18    5.73   0
  -6   6   0    1.42    7.58   0
  -6  -6   0    3.07   11.71   0
   6   6   0   10.12    7.60   0
   8  -6   0   31.04    9.43   0
  -8  -6   0   39.16   11.69   0
  -8  -6   0   33.50    8.43   0
   8   6   0   39.23    8.14   0
  -8   6   0   42.28    8.16   0
 -10  -6   0    4.47   11.66   0
 -10   6   0   10.21    7.67   0
 -10  -6   0   -2.67    8.34   0
  10  -6   0    4.09    8.29   0
  10   6   0   11.91    5.47   0
  12   6   0   -6.67    5.58   0
 -12  -6   0    5.73    8.18   0
 -12  -6   0    6.90   11.22   0
  12  -6   0    2.72    8.34   0
 -12   6   0   -0.63    7.70   0
 -14  -6   0   -2.46    8.63   0
 -14   6   0    4.89    7.86   0
  14  -6   0    7.73    8.77   0
 -14  -6   0    9.29   11.29   0
  14   6   0    4.27    8.73   0
 -16  -6   0    1.61    6.22   0
  16  -6   0   -1.24    8.56   0
 -16   6   0   -3.33   10.00   0
 -16  -6   0    6.04    9.43   0
  16   6   0    3.65    8.71   0
  18  -6   0   -0.35    8.55   0
  18   6   0    7.54    8.68   0
 -18  -6   0   -7.74    9.10   0
 -18  -6   0    3.93    9.42   0
 -18   6   0   -1.23    8.24   0
  20  -6   0    2.14   11.49   0
 -20  -6   0    7.31    9.50   0
  20   6   0    2.96    8.95   0
 -20  -6   0    1.34    9.09   0
 -20   6   0    3.47    9.08   0
 -22  -6   0    5.28    9.71   0
  22  -6   0    0.29    9.48   0
 -22  -6   0   12.80    9.15   0
  22   6   0   12.79    9.05   0
   1  -7   0   -1.24    9.10   0
  -1  -7   0   -0.88    6.22   0
   1   7   0    1.65    6.01   0
  -1   7   0   -0.03    6.10   0
   3  -7   0    2.50    9.05   0
  -3  -7   0   -2.50    5.68   0
  -3   7   0    5.00    8.35   0
   3   7   0    1.16    7.61   0
  -5  -7   0    5.32   16.12   0
  -5   7   0    9.24    8.69   0
   5   7   0    3.29    8.43   0
  -5  -7   0    1.77    6.39   0
  -5  -7   0    5.02   16.29   0
   5  -7   0    5.97    9.26   0
  -7  -7   0   -1.26   12.95   0
   7  -7   0    7.49    8.97   0
  -7   7   0    3.89    8.38   0
  -7  -7   0    5.10    8.99   0
   7   7   0    2.45    9.05   0
  -9  -7   0    2.24   11.95   0
  -9  -7   0    2.57    8.63   0
  -9   7   0    6.18    8.41   0
   9   7   0    2.81    6.06   0
   9  -7   0    4.49    9.28   0
  11   7   0    1.04    8.62   0
 -11   7   0    1.34    8.89   0
 -11  -7   0   -8.76    9.19   0
  11  -7   0   -2.91    9.34   0
 -11  -7   0    4.73   12.13   0
 -13   7   0   -0.33    9.45   0
 -13  -7   0    5.64   12.20   0
 -13  -7   0   -3.83    9.50   0
  13   7   0   -4.71    6.19   0
  13  -7   0    0.87   10.06   0
 -15  -7   0    6.22   10.65   0
 -15  -7   0    5.81    9.14   0
  15  -7   0    3.66    9.41   0
 -15   7   0    6.04    9.43   0
  15   7   0   -5.58    9.19   0
 -35   1   1    3.06    9.51   0
 -35  -1   1   -0.13    8.62   0
  35   1  -1    9.45    9.18   0
  35  -1  -1   -3.13    9.02   0
 -35  -1   1   15.23    8.91   0
  35  -1  -1   -6.97    9.66   0
  33  -1  -1    1.21    8.16   0
  33   1  -1   -2.02    5.66   0
 -33   1   1   -1.71    6.27   0
 -33  -1   1   -0.01    7.44   0
  33  -1  -1    6.65    8.67   0
 -33  -1   1   10.46    8.85   0
 -31   1   1   -0.34    8.81   0
  31  -1  -1   11.46    8.27   0
  31  -1  -1    0.12    9.70   0
 -31  -1   1   -6.06    7.68   0
  31   1  -1    1.11    8.33   0
 -31  -1   1   -2.07    8.41   0
  29   1  -1   13.86    8.28   0
 -29  -1   1    3.38    5.16   0
  29  -1  -1   -0.66    7.96   0
  29  -1  -1   -5.80    8.72   0
 -29   1   1    2.51    5.68   0
 -29  -1   1    3.97    5.72   0
  27  -1  -1    4.79    7.18   0
 -27  -1   1    6.84    7.17   0
  27   1  -1   -3.79    7.57   0
 -27   1   1    9.86    8.86   0
  27  -1  -1    7.33    7.60   0
 -27  -1   1    1.48    5.57   0
 -25  -1   1    0.20    8.22   0
  25   1  -1    6.67    7.96   0
  25  -1  -1    5.30    8.57   0
  25  -1  -1    1.94    8.08   0
 -25  -1   1    0.43    4.99   0
 -25   1   1    3.38    8.19   0
 -23  -1   1   15.19    6.85   0
 -23   1   1    9.01    8.73   0
  23  -1  -1   13.21    6.74   0
 -23  -1   1  -10.82    8.53   0
  23   1  -1   10.90    8.44   0
  23  -1  -1    9.53    7.94   0
  21  -1  -1   88.65    8.85   0
  21   1  -1   87.85    8.51   0
  21  -1  -1   94.13    7.87   0
 -21   1   1   91.17    9.03   0
 -21  -1   1   88.59    7.54   0
 -21  -1   1   62.73    9.12   0
 -19  -1   1   16.46    6.31   0
  19   1  -1   18.36    7.46   0
 -19  -1   1   16.98    6.61   0
  19  -1  -1   11.82    7.46   0
  19  -1  -1   10.05    6.46   0
 -19   1   1    5.59    8.27   0
  17  -1  -1    1.71    6.01   0
  17   1  -1    5.48    5.25   0
 -17   1   1   11.30    5.66   0
 -17  -1   1    1.48    6.88   0
  17  -1  -1    2.69    7.00   0
 -17  -1   1   12.89    8.17   0
 -15  -1   1   13.10    4.96   0
  15  -1  -1   13.36    6.58   0
 -15  -1   1    9.78    9.20   0
  15   1  -1   13.35    7.62   0
 -15   1   1   10.54    8.80   0
  15  -1  -1   13.00    7.21   0
 -13  -1   1  194.17    8.76   0
  13   1  -1  187.93    9.04   0
  13  -1  -1  207.21    9.05   0
 -13  -1   1  155.93   10.25   0
 -13   1   1  171.30   10.13   0
  13  -1  -1  202.01    9.46   0
  11   1  -1  147.52    9.03   0
  11  -1  -1  168.18    9.19   0
  11  -1  -1  163.68    9.46   0
 -11   1   1  135.98    9.91   0
 -11  -1   1  175.75    9.17   0
   9   1  -1  148.60    9.95   0
   9  -1  -1  173.61   10.26   0
   9  -1  -1  175.62   10.28   0
  -9  -1   1  164.30    9.70   0
  -9   1   1  154.92   11.76   0
   7  -1  -1    5.25    7.02   0
   7   1  -1    5.77    7.16   0
  -7   1   1    8.68   13.14   0
   7  -1  -1    4.56    8.57   0
  -7  -1   1    3.37    9.48   0
  -5  -1   1  334.54   11.69   0
  -5   1   1  339.74   18.17   0
  -5   1   1  375.54   16.62   0
   5   1  -1  340.50   11.61   0
   5  -1  -1  398.36   18.09   0
   3   1  -1 2704.54   28.65   0
  -3   1   1 2639.01   44.82   0
  -3   1   1 2953.09   46.42   0
  -3  -1   1 2532.87   26.87   0
   3  -1  -1 2738.72   44.29   0
  -1   1   1 2329.78   36.68   0
  -1  -1   1 2234.59   27.51   0
   1  -1  -1 2166.96   35.81   0
   1   1  -1 2416.97   29.18   0
  -1  -1  -1 1051.02   34.76   0
   1  -1   1 1201.48   21.38   0
  -1  -1  -1 1167.89   22.93   0
   1   1   1 1123.21   22.62   0
  -1   1  -1 1299.83   22.85   0
  -3   1  -1 2506.66   30.24   0
  -3  -1  -1 2404.12   27.59   0
  -3   1  -1 2530.22   33.43   0
   3   1   1 2302.92   27.19   0
   3  -1   1 2500.02   30.40   0
  -3  -1  -1 2054.10   32.37   0
   3  -1   1 2557.51   33.29   0
   5  -1   1 9769.04   55.75   0
  -5  -1  -1 9208.58   46.25   0
  -5  -1  -1 7863.98   49.33   0
  -5   1  -1 9999.99   54.92   0
   5   1   1 8925.20   44.68   0
   5  -1   1 9470.92   54.45   0
  -5   1  -1 9331.11   54.60   0
  -7  -1  -1 3095.58   29.20   0
   7  -1   1 3466.16   31.09   0
   7  -1   1 3897.71   33.85   0
  -7  -1  -1 3745.33   27.42   0
  -7   1  -1 3844.19   32.84   0
  -7   1  -1 3860.50   31.41   0
   7   1   1 3567.59   26.97   0
   9  -1   1  199.43    9.81   0
  -9   1  -1  196.09   10.33   0
   9   1   1  190.42    9.86   0
  -9  -1  -1  170.63   11.31   0
   9  -1   1  175.68   11.27   0
  -9  -1  -1  198.74    7.68   0
  11  -1   1   45.23    7.06   0
 -11  -1  -1   45.77    7.28   0
  11  -1   1   37.39    9.25   0
 -11  -1  -1   37.07    6.61   0
 -11   1  -1   44.02    6.05   0
  11  -1   1   48.44    7.02   0
  11   1   1   46.44    5.73   0
  13  -1   1   41.04    6.71   0
 -13   1  -1   43.20    8.08   0
  13  -1   1   39.33    7.02   0
 -13  -1  -1   33.84    8.68   0
  13   1   1   47.31    7.71   0
 -13  -1  -1   48.79    5.40   0
  13  -1   1   35.26    9.17   0
 -15  -1  -1  249.87    8.56   0
  15  -1   1  241.66    9.01   0
  15  -1   1  207.48   10.99   0
  15  -1   1  244.39    8.89   0
 -15   1  -1  239.89    9.92   0
  15   1   1  229.61    9.18   0
 -15  -1  -1  198.53    9.64   0
 -17  -1  -1   80.12    6.65   0
  17   1   1   79.84    8.17   0
  17  -1   1   82.27    7.12   0
 -17   1  -1   77.97    8.35   0
  17  -1   1   69.45    9.15   0
  17  -1   1   91.84    7.84   0
 -17  -1  -1   80.86    5.75   0
  19  -1   1    0.73    6.86   0
 -19  -1  -1    5.52    6.43   0
 -19   1  -1    1.60    7.28   0
  19   1   1    2.68    7.35   0
 -19  -1  -1    4.11    7.99   0
  19  -1   1    2.57    6.11   0
 -21  -1  -1   11.12    6.86   0
  21   1   1    4.31    7.94   0
 -21  -1  -1    8.97    8.25   0
  21  -1   1   13.46    4.94   0
 -21   1  -1    4.21    5.55   0
  21  -1   1   14.40    6.28   0
 -23   1  -1    6.47    7.89   0
  23   1   1    2.55    8.24   0
  23  -1   1   -0.71    7.54   0
 -23  -1  -1    7.39    5.74   0
  23  -1   1    2.23    6.72   0
 -23  -1  -1    6.29    6.80   0
 -25  -1  -1   40.05    8.41   0
  25   1   1   44.92    8.25   0
 -25  -1  -1   59.41    5.68   0
  25  -1   1   71.90    8.62   0
 -25   1  -1   66.44    8.28   0
  25  -1   1   69.27    7.83   0
 -27  -1  -1   -0.17    5.30   0
 -27   1  -1    8.66    7.80   0
  27   1   1   11.30    8.05   0
  27  -1   1    2.14    7.18   0
  27  -1   1   -1.95    5.65   0
 -27  -1  -1    1.95    5.28   0
  29  -1   1   -0.82    7.14   0
  29  -1   1   -4.59    7.87   0
  29   1   1    2.68    8.14   0
 -29   1  -1    0.09    8.01   0
 -29  -1  -1    2.18    7.85   0
 -29  -1  -1    2.25    7.26   0
 -31   1  -1   -6.45    8.75   0
  31   1   1    8.25    8.11   0
 -31  -1  -1    9.09    7.48   0
 -31  -1  -1    1.87    5.87   0
  31  -1   1   12.17    8.63   0
  31  -1   1    2.27    7.81   0
 -33  -1  -1    0.24    8.75   0
  33  -1   1    3.75    8.25   0
 -33  -1  -1    6.00    8.38   0
 -33   1  -1    2.18    8.87   0
  33   1   1   10.01    8.37   0
  33  -1   1   -2.51    8.73   0
 -35   1  -1   11.43    9.17   0
  35  -1   1    3.71    8.80   0
  35   1   1   -9.27    8.75   0
  35  -1   1    3.36    9.11   0
 -35  -1  -1    0.81    6.61   0
 -34   2   1    6.07    9.03   0
  34   2  -1   -6.06    9.54   0
 -34  -2   1   -2.95    6.67   0
 -34  -2   1    8.43    8.26   0
  34  -2  -1   -7.46   10.95   0
  34  -2  -1    0.93    9.03   0
  32   2  -1   -0.91    8.56   0
  32  -2  -1    1.68    8.40   0
 -32  -2   1    4.13    8.41   0
 -32   2   1   -5.20    8.74   0
 -32  -2   1    0.58    6.21   0
  32  -2  -1    6.00   10.65   0
  30   2  -1    8.50    8.34   0
  30  -2  -1   -1.62    9.62   0
 -30  -2   1    4.88    7.52   0
  30  -2  -1    0.66   10.49   0
 -30  -2   1   15.81    8.66   0
 -30   2   1    2.04    6.11   0
  28  -2  -1    4.56    7.65   0
  28  -2  -1    7.58    9.86   0
 -28  -2   1    9.34    8.66   0
  28   2  -1    8.01    8.26   0
 -28   2   1   -2.68    5.69   0
 -28  -2   1    4.76    5.25   0
  26  -2  -1    1.79    7.36   0
  26  -2  -1    6.21    7.61   0
  26   2  -1    6.36    8.67   0
 -26  -2   1    0.76    8.52   0
 -26   2   1   -1.59    5.29   0
 -26  -2   1    1.11    7.50   0
  24  -2  -1    4.47    9.69   0
 -24  -2   1   -6.86    7.28   0
 -24  -2   1   12.49    9.01   0
  24  -2  -1   -0.26    7.25   0
  24   2  -1   -1.57    8.21   0
 -24   2   1   -5.68    5.46   0
 -22  -2   1   18.10    9.71   0
  22  -2  -1    0.89    7.59   0
  22  -2  -1    2.49    7.99   0
  22   2  -1    2.89    5.56   0
 -22   2   1    2.93    7.88   0
 -22  -2   1    0.96    7.35   0
  20  -2  -1   22.48    9.28   0
 -20  -2   1   10.14    7.52   0
  20  -2  -1   20.63    6.89   0
 -20   2   1   20.76    7.83   0
 -20  -2   1    4.67    6.61   0
  20   2  -1   17.42    5.81   0
  18  -2  -1   81.30    7.78   0
 -18  -2   1   58.35    9.92   0
 -18  -2   1   72.95    7.86   0
  18  -2  -1   84.36    9.56   0
  18   2  -1   67.00    8.24   0
 -18   2   1   82.03    8.44   0
 -16  -2   1    8.14    5.29   0
 -16   2   1    7.68    7.85   0
  16  -2  -1    8.32    6.54   0
  16  -2  -1    9.55    6.24   0
  16   2  -1   14.65    7.27   0
 -16  -2   1    7.76    6.69   0
 -14   2   1  200.74    9.81   0
 -14  -2   1  171.91   10.45   0
  14  -2  -1  216.26    9.10   0
  14   2  -1  194.20    8.79   0
  14  -2  -1  206.69    9.88   0
 -14  -2   1  196.23    8.32   0
 -12  -2   1    9.49    7.00   0
  12   2  -1    1.40    7.19   0
 -12   2   1    2.22    8.26   0
  12  -2  -1    4.74    6.00   0
  10  -2  -1    2.64    5.82   0
  10  -2  -1    4.54    9.55   0
  10   2  -1    2.16    7.64   0
 -10   2   1    2.35    5.89   0
 -10  -2   1    4.42    7.88   0
 -10   2   1    4.47    7.71   0
  -8   2   1   64.91    8.36   0
   8  -2  -1   61.82    9.06   0
   8  -2  -1   53.84   10.09   0
  -8  -2   1   57.43    8.13   0
  -8   2   1   58.54    7.43   0
   8   2  -1   59.09    6.00   0
   6  -2  -1   13.43    7.49   0
   6   2  -1   17.42    7.97   0
  -6   2   1   13.43    9.20   0
  -6  -2   1   13.72    7.88   0
   6  -2  -1   15.64   12.80   0
  -6   2   1   12.75    8.37   0
  -4  -2   1   88.70    9.20   0
   4  -2  -1   80.37   14.41   0
   4   2  -1   95.18    6.87   0
  -4   2   1  101.55   12.14   0
   4  -2  -1   89.22    9.76   0
  -4   2   1  100.27    8.88   0
   2   2  -1    0.55    7.71   0
  -2  -2   1    2.43    6.02   0
  -2   2   1    2.61    8.14   0
   2  -2  -1    2.58   13.73   0
   2  -2  -1    2.86    9.36   0
   0  -2  -1   27.93   10.12   0
   0   2   1   29.43    7.00   0
   0   2  -1   30.70    8.08   0
   0  -2   1   26.09    8.51   0
   2  -2   1  473.65   14.87   0
   2  -2   1  528.99   13.82   0
  -2   2  -1  528.38   12.98   0
   2   2   1  478.15   12.82   0
  -2  -2  -1  471.35   13.83   0
   4  -2   1  291.17   11.11   0
  -4   2  -1  305.55   10.85   0
  -4  -2  -1  236.24   14.50   0
   4   2   1  270.26   10.48   0
  -4  -2  -1  271.81    9.11   0
   4  -2   1  314.25   13.46   0
   6  -2   1  649.17   16.61   0
  -6   2  -1  640.01   13.45   0
  -6   2  -1  658.98   14.41   0
   6   2   1  562.75   10.48   0
  -6  -2  -1  602.48   11.97   0
   6  -2   1  642.07   13.94   0
  -6  -2  -1  504.20   15.27   0
   8   2   1   98.50    8.30   0
   8  -2   1  105.79    7.96   0
  -8   2  -1  109.87    8.33   0
  -8  -2  -1   88.15   10.60   0
   8  -2   1  101.94    9.47   0
  -8  -2  -1  104.07    8.30   0
  -8   2  -1   98.30    7.70   0
 -10   2  -1   98.12    7.44   0
 -10  -2  -1  108.75    8.31   0
  10   2   1  100.36    8.41   0
 -10   2  -1  111.35    7.93   0
  10  -2   1   91.44    9.44   0
  10  -2   1  103.25    7.48   0
 -10  -2  -1   77.18   10.31   0
  12  -2   1  547.35   13.18   0
 -12   2  -1  711.61   13.03   0
 -12   2  -1  703.78   12.86   0
  12  -2   1  665.68   13.30   0
 -12  -2  -1  535.67   11.12   0
  12   2   1  631.09   11.20   0
 -12  -2  -1  634.16   10.38   0
  14  -2   1   42.91    6.87   0
  14  -2   1   33.97    9.57   0
 -14  -2  -1   35.56    9.52   0
 -14  -2  -1   48.80    6.91   0
  14   2   1   36.13    7.36   0
 -14   2  -1   41.42    5.59   0
 -16   2  -1   10.81    7.30   0
  16   2   1   12.11    5.16   0
  16  -2   1    8.00    9.35   0
  16  -2   1    8.39    6.15   0
 -16  -2  -1   11.60    9.00   0
  16  -2   1    4.84    6.09   0
 -16  -2  -1    7.44    6.51   0
  18  -2   1   89.34    7.26   0
 -18  -2  -1   89.75    7.03   0
  18  -2   1  105.49    7.85   0
  18  -2   1  116.67    7.72   0
  18   2   1   98.07    6.46   0
 -18   2  -1  105.80    8.39   0
 -18  -2  -1  101.81    6.18   0
  20  -2   1   38.39    8.66   0
  20   2   1   45.82    8.22   0
  20  -2   1   36.64    9.37   0
  20  -2   1   31.24    7.40   0
 -20   2  -1   33.60    7.57   0
 -20  -2  -1   30.44    7.10   0
 -20  -2  -1   25.59    8.97   0
 -22  -2  -1   21.09    8.82   0
  22  -2   1   21.26    7.07   0
 -22  -2  -1   25.27    7.09   0
 -22   2  -1   23.02    7.63   0
  22  -2   1   19.39    7.40   0
  22   2   1   25.74    8.20   0
 -24  -2  -1    1.54    8.42   0
 -24  -2  -1    5.15    7.28   0
  24   2   1    9.05    8.16   0
  24  -2   1    5.55    7.59   0
  24  -2   1    2.68    6.81   0
 -24   2  -1   10.56    7.48   0
 -26   2  -1    0.76    7.76   0
 -26  -2  -1   -1.08    5.40   0
  26   2   1   -1.28    8.11   0
  26  -2   1    0.59    6.71   0
 -26  -2  -1    7.23    8.36   0
  26  -2   1    3.60    7.63   0
 -28  -2  -1    8.67    5.73   0
  28   2   1    6.82    5.67   0
  28  -2   1    6.15    7.65   0
  28  -2   1    4.32    7.50   0
 -28  -2  -1   -0.17    7.48   0
 -28   2  -1    8.50    8.00   0
 -30  -2  -1   -5.69    7.92   0
  30   2   1   -3.70    6.16   0
  30  -2   1    8.28    8.01   0
  30  -2   1   -3.61    8.51   0
 -30  -2  -1    2.08    8.90   0
 -30   2  -1   -1.46    5.43   0
  32  -2   1   -0.32    8.33   0
 -32  -2  -1    2.40    6.28   0
 -32   2  -1    5.80    6.66   0
 -32  -2  -1   -3.02    5.48   0
  32  -2   1   -5.70    8.48   0
  32   2   1    5.61    9.11   0
 -34  -2  -1   13.05    9.55   0
  34  -2   1   -2.52    8.89   0
  34   2   1    1.55    9.24   0
 -34  -2  -1    6.35    8.39   0
  34  -2   1    1.06    9.15   0
 -34   2  -1    3.09    6.48   0
 -33   3   1   -1.43    6.80   0
  33  -3  -1    4.09   11.35   0
  33   3  -1    6.59    9.42   0
  33  -3  -1    6.15    9.82   0
 -33  -3   1    1.40    6.06   0
 -33  -3   1    7.36    9.52   0
 -31  -3   1   -1.71    8.63   0
 -31  -3   1    6.95    9.14   0
  31   3  -1    9.53    9.01   0
  31  -3  -1    0.46    9.02   0
  31  -3  -1    5.09   10.61   0
 -31   3   1   -2.55    8.20   0
  29  -3  -1    2.81    8.72   0
 -29  -3   1   -0.57    5.80   0
 -29   3   1    3.36    8.23   0
 -29  -3   1    9.05    9.24   0
  29  -3  -1    3.61   10.33   0
  29   3  -1   -7.29    6.32   0
  27  -3  -1    4.93    8.98   0
 -27  -3   1   12.17    8.27   0
  27  -3  -1    3.33    9.82   0
 -27  -3   1    2.01    8.76   0
  27   3  -1   10.09    8.32   0
 -27   3   1   14.96    7.84   0
  25  -3  -1   13.52    9.14   0
  25  -3  -1    8.96    9.67   0
 -25   3   1   18.00    8.12   0
 -25  -3   1    2.76    7.79   0
 -25  -3   1   -5.41    9.15   0
  25   3  -1   10.01    8.20   0
 -23  -3   1    0.57    8.85   0
  23  -3  -1    1.29    7.33   0
 -23  -3   1    1.86    7.48   0
  23  -3  -1   -0.39    9.33   0
  23   3  -1   -4.37    8.13   0
 -23   3   1    5.28    8.00   0
 -21   3   1    7.60    7.72   0
  21  -3  -1   -1.85    7.35   0
  21   3  -1    5.40    7.84   0
  21  -3  -1   -0.47    8.56   0
 -21  -3   1    6.87    9.13   0
 -21  -3   1    4.73    7.39   0
 -19  -3   1   11.73    7.23   0
 -19  -3   1    3.02    9.66   0
  19  -3  -1    3.11    7.80   0
  19   3  -1    4.05    5.20   0
  19  -3  -1    1.04    7.88   0
 -19   3   1    2.11    7.59   0
  17  -3  -1    2.07    7.91   0
  17   3  -1    3.65    7.62   0
 -17   3   1   -1.08    7.93   0
 -17  -3   1    1.53    9.42   0
 -17  -3   1    3.20    6.96   0
  17  -3  -1    2.02    6.54   0
 -15  -3   1    0.95    5.05   0
 -15   3   1    0.82    7.39   0
 -15  -3   1    5.72    9.51   0
  15  -3  -1    2.95    6.46   0
  15   3  -1   11.37    7.50   0
 -15   3   1    2.75    7.64   0
 -13  -3   1   61.17    7.61   0
  13  -3  -1   55.70    7.21   0
 -13   3   1   63.49    6.97   0
 -13   3   1   61.22    7.66   0
  13   3  -1   52.99    7.63   0
  11   3  -1   -0.00    6.92   0
 -11   3   1    2.14    7.53   0
 -11  -3   1    9.82    7.16   0
 -11   3   1    4.52    6.26   0
  11  -3  -1    2.01    6.55   0
  11  -3  -1    2.67    9.10   0
  -9   3   1   78.30    7.14   0
   9   3  -1   86.21    5.37   0
  -9   3   1   89.25    9.00   0
   9  -3  -1   86.51    9.03   0
  -9  -3   1   80.24    7.62   0
   9  -3  -1   60.62   10.17   0
  -7  -3   1  263.08    7.67   0
  -7   3   1  317.38   12.58   0
   7  -3  -1  246.99   14.94   0
  -7   3   1  324.25   11.28   0
   7   3  -1  283.82    9.13   0
   7  -3  -1  290.95   11.63   0
   5  -3  -1  446.98   20.25   0
   5  -3  -1  495.12   12.47   0
  -5   3   1  546.33   12.23   0
   5   3  -1  461.83    8.79   0
  -5  -3   1  475.28   11.03   0
  -3   3   1   74.69    7.63   0
   3  -3  -1   70.75    8.51   0
   3  -3  -1   68.53   14.97   0
   3   3  -1   72.11    7.75   0
  -3  -3   1   62.84    6.41   0
   1  -3  -1  138.05   14.57   0
   1  -3  -1  128.36    7.34   0
   1   3  -1  155.31    8.60   0
  -1   3   1  158.73    9.20   0
  -1  -3   1  139.75    9.29   0
  -1  -3  -1  231.72   10.41   0
   1   3   1  240.35    9.71   0
  -1   3  -1  259.87    9.38   0
   1  -3   1  235.80    8.18   0
   3  -3   1  438.60   11.35   0
   3  -3   1  410.17   12.84   0
  -3   3  -1  468.56   10.82   0
   3   3   1  442.21   11.11   0
  -3  -3  -1  407.16   11.41   0
   5  -3   1   -0.72    6.31   0
   5   3   1    4.70    7.65   0
   5  -3   1    1.07    7.34   0
  -5  -3  -1    6.79   11.22   0
  -5   3  -1    4.06    6.37   0
  -5  -3  -1    6.15    7.85   0
   7   3   1   39.07    5.56   0
  -7  -3  -1   47.86    8.28   0
   7  -3   1   47.11    7.62   0
  -7   3  -1   46.84    6.94   0
  -7  -3  -1   37.47    9.69   0
   7  -3   1   39.95    7.88   0
   9  -3   1   53.43    7.24   0
  -9   3  -1   59.17    6.62   0
   9   3   1   48.62    5.81   0
   9  -3   1   51.86    9.98   0
  -9   3  -1   56.45    6.65   0
  -9  -3  -1   42.91    8.97   0
  -9  -3  -1   57.43    5.78   0
 -11  -3  -1   12.68    7.12   0
  11  -3   1   10.76    6.40   0
 -11   3  -1   10.80    6.08   0
 -11  -3  -1    7.34    9.56   0
 -11   3  -1   13.85    7.64   0
  11  -3   1    2.63    9.87   0
  11   3   1   11.12    5.38   0
 -13  -3  -1   12.50    7.11   0
 -13   3  -1   13.87    6.54   0
 -13  -3  -1    1.48    9.13   0
 -13   3  -1   10.48    6.31   0
  13   3   1   19.74    7.31   0
  13  -3   1   17.17    8.86   0
  13  -3   1   14.12    6.51   0
 -15  -3  -1   22.60    9.29   0
  15   3   1   19.90    7.42   0
 -15  -3  -1   30.56    7.07   0
  15  -3   1   14.48    9.43   0
  15  -3   1   21.14    7.00   0
 -15   3  -1   24.82    6.70   0
 -15   3  -1   33.09    7.10   0
 -17   3  -1    6.58    6.88   0
  17   3   1    4.72    7.44   0
 -17   3  -1   10.54    7.65   0
  17  -3   1    6.26    6.91   0
 -17  -3  -1    8.14    6.77   0
  17  -3   1    2.40    9.91   0
 -17  -3  -1   -1.89    9.09   0
  19  -3   1   -0.07    8.38   0
  19  -3   1    0.46    6.56   0
 -19  -3  -1   -1.35    6.79   0
 -19  -3  -1    4.75    6.17   0
 -19   3  -1   -3.64    6.87   0
  19   3   1    7.42    5.31   0
  19  -3   1    5.26    9.51   0
  21  -3   1    5.38    7.11   0
 -21  -3  -1   11.39    8.59   0
  21   3   1    4.76    5.59   0
 -21   3  -1   10.10    7.26   0
  21  -3   1   10.35    7.09   0
 -21  -3  -1   10.23    4.87   0
  23   3   1    3.70    5.55   0
 -23  -3  -1   -0.89    7.57   0
 -23  -3  -1   -0.53    8.44   0
  23  -3   1    6.01    7.12   0
  23  -3   1    4.15    7.00   0
 -23   3  -1    4.91    7.76   0
 -25   3  -1    2.36    7.85   0
  25   3   1    9.43    8.18   0
 -25  -3  -1    8.39    5.21   0
  25  -3   1    3.81    7.64   0
  25  -3   1    7.04    7.36   0
 -25  -3  -1    2.52    5.82   0
 -27  -3  -1    3.70    7.95   0
 -27  -3  -1  -10.86    8.47   0
  27  -3   1   -1.70    7.56   0
 -27   3  -1   14.63    7.89   0
  27  -3   1    5.44    7.92   0
  27   3   1    1.15    8.57   0
  29   3   1    5.25    9.12   0
 -29   3  -1    3.49    8.18   0
 -29  -3  -1    7.03    6.52   0
  29  -3   1   -0.60    8.29   0
 -29  -3  -1    5.87    5.45   0
  29  -3   1    6.11    9.86   0
 -31  -3  -1    9.51    8.39   0
 -31   3  -1    5.81    8.73   0
  31  -3   1    3.87    8.79   0
  31   3   1   24.43    9.15   0
 -31  -3  -1   -6.22    9.16   0
  31  -3   1    3.54    8.93   0
  33  -3   1   -1.82    9.31   0
 -33  -3  -1    6.78    9.58   0
 -33  -3  -1    6.29    9.23   0
  33   3   1    3.99    6.65   0
  33  -3   1    2.14   11.19   0
 -33   3  -1    4.14    8.99   0
  30  -4  -1    1.79   11.61   0
 -30   4   1    1.58    6.24   0
  30  -4  -1    2.96    9.21   0
 -30  -4   1    3.50    9.32   0
 -30  -4   1    2.09    9.51   0
  30   4  -1    4.57    9.55   0
  28   4  -1   -3.63    9.11   0
 -28   4   1    5.57    8.67   0
  28  -4  -1    1.86   11.19   0
 -28  -4   1   -1.46    9.00   0
  28  -4  -1    1.70    9.05   0
 -28  -4   1    4.80    8.82   0
  26  -4  -1    0.67   10.37   0
  26  -4  -1    2.79   10.53   0
  26   4  -1    6.31    5.90   0
 -26   4   1    9.31    8.30   0
 -26  -4   1   -6.19    9.30   0
 -26  -4   1    8.34    5.58   0
  24   4  -1    5.98    6.14   0
 -24   4   1    4.79    8.00   0
  24  -4  -1    2.66   10.07   0
 -24  -4   1   10.31    7.86   0
 -24  -4   1    8.90    8.83   0
  24  -4  -1    5.17   10.40   0
  22  -4  -1   12.31    8.28   0
  22  -4  -1   10.35    7.88   0
 -22  -4   1   12.25    7.58   0
 -22  -4   1   12.37    8.90   0
 -22   4   1   17.96    7.78   0
  22   4  -1    8.40    7.68   0
 -20  -4   1    4.10    5.04   0
  20  -4  -1    2.82    8.83   0
  20  -4  -1    2.56    7.71   0
  20   4  -1    2.47    5.53   0
 -20   4   1    6.18    7.47   0
 -20  -4   1    4.09    8.93   0
  18   4  -1    2.57    7.48   0
 -18  -4   1    8.76    6.95   0
 -18   4   1    1.35    8.74   0
 -18  -4   1    6.74    5.21   0
  18  -4  -1    3.91    9.04   0
 -16  -4   1    4.54    5.10   0
 -16   4   1    0.35    6.80   0
 -16  -4   1   -5.20    9.68   0
 -16   4   1    1.87    8.28   0
  16   4  -1    3.56    5.67   0
  16  -4  -1   -2.04    7.17   0
 -14   4   1    3.04    6.75   0
 -14  -4   1    6.94    5.09   0
 -14   4   1    2.04    7.81   0
 -14  -4   1    0.43    9.56   0
  14  -4  -1    0.44    8.65   0
  14   4  -1    0.83    7.15   0
  12  -4  -1   14.99    7.30   0
 -12  -4   1   17.93    7.58   0
  12   4  -1    9.60    7.51   0
 -12   4   1   19.79    7.73   0
 -12   4   1   17.93    7.79   0
 -10  -4   1   22.48    8.22   0
  10   4  -1   18.34    7.41   0
 -10   4   1   28.61    6.97   0
  10  -4  -1   23.65    8.31   0
  -8  -4   1   -0.31    7.85   0
  -8   4   1    5.38    6.48   0
   8   4  -1   -3.39    7.65   0
   8  -4  -1    0.81   11.95   0
   8  -4  -1    6.06    7.82   0
  -6  -4   1   43.97    5.69   0
   6  -4  -1   43.79    8.54   0
   6  -4  -1   34.75   16.20   0
   6   4  -1   50.97    7.34   0
  -6   4   1   51.89    8.73   0
  -4  -4   1   62.60    6.24   0
   4  -4  -1   62.58   19.18   0
   4  -4  -1   68.48   10.24   0
  -4   4   1   75.34    7.17   0
   4   4  -1   81.34    7.43   0
   2  -4  -1   16.70    7.90   0
  -2   4   1   11.46    6.48   0
   2  -4  -1   11.54   16.27   0
  -2  -4   1    9.22    7.89   0
   2   4  -1   14.77    6.71   0
   0  -4   1   29.82    7.86   0
   0  -4  -1   22.55    7.90   0
   0   4   1   29.67    6.90   0
   0  -4  -1   25.05   11.99   0
   0   4  -1   22.91    7.03   0
   2  -4   1  251.60   12.67   0
   2   4   1  263.21    9.05   0
  -2   4  -1  268.18    8.91   0
  -2  -4  -1  237.14    9.54   0
   2  -4   1  220.86    7.50   0
  -4  -4  -1   -1.81   11.75   0
  -4   4  -1    4.80    6.41   0
   4  -4   1    4.45   10.03   0
   4   4   1   -0.57    5.04   0
   4  -4   1    3.90    7.41   0
  -4  -4  -1    4.74    7.84   0
   6  -4   1   20.08    7.82   0
  -6   4  -1   28.75    6.75   0
  -6  -4  -1   27.94    7.53   0
   6   4   1   18.07    5.22   0
  -6  -4  -1   16.60   11.56   0
   6  -4   1   18.47    9.99   0
   8  -4   1    2.16    7.25   0
  -8  -4  -1    6.45    5.54   0
   8  -4   1    3.26    9.81   0
  -8   4  -1    5.41    6.31   0
   8   4   1   15.81    7.61   0
  -8  -4  -1    3.49   11.47   0
 -10  -4  -1    4.29    9.99   0
 -10  -4  -1    0.94    7.77   0
  10  -4   1   -5.46    8.44   0
  10   4   1    3.08    7.77   0
  10  -4   1    2.38    7.72   0
 -10   4  -1    3.02    6.51   0
  12  -4   1    3.60   10.94   0
  12  -4   1    2.72    7.56   0
 -12  -4  -1    2.51    9.63   0
  12   4   1    2.67    7.53   0
 -12  -4  -1   -0.97    5.15   0
 -12   4  -1    0.52    7.78   0
 -12   4  -1   -4.42    6.88   0
 -14   4  -1   27.09    8.67   0
 -14  -4  -1   21.54    9.41   0
 -14  -4  -1   15.77    5.39   0
  14  -4   1   21.80    9.72   0
  14  -4   1   23.34    7.74   0
  14   4   1   28.99    7.62   0
 -14   4  -1   24.09    6.63   0
 -16   4  -1   11.37    6.87   0
 -16  -4  -1   10.16    7.71   0
 -16  -4  -1    4.84    9.04   0
  16  -4   1    3.65    9.61   0
 -16   4  -1    7.95    6.88   0
  16  -4   1    5.37    7.15   0
  16   4   1    5.00    7.87   0
 -18  -4  -1   -0.48    9.17   0
  18  -4   1    2.71    7.52   0
 -18   4  -1    0.44    7.12   0
  18   4   1   -6.35    7.34   0
 -18   4  -1    3.01    6.83   0
  18  -4   1    0.18    9.17   0
 -18  -4  -1    4.49    7.64   0
 -20  -4  -1   16.71    5.71   0
  20  -4   1   33.40    7.73   0
 -20   4  -1   29.75    7.64   0
  20   4   1   28.31    5.56   0
 -20  -4  -1   13.76    8.91   0
 -22  -4  -1    1.31    7.22   0
 -22  -4  -1   -8.04    8.61   0
  22  -4   1    5.18    9.31   0
 -22   4  -1    7.13    7.85   0
  22  -4   1    6.14    9.15   0
  22   4   1   18.74    7.67   0
 -24  -4  -1    9.17    8.66   0
 -24   4  -1    4.42    7.76   0
  24   4   1   12.82    8.38   0
 -24  -4  -1   -1.97    5.45   0
  24  -4   1    0.89    9.65   0
  24  -4   1    2.78    9.00   0
  26   4   1    8.14    8.47   0
 -26  -4  -1   -1.84    8.12   0
 -26   4  -1    9.87    8.51   0
 -26  -4  -1    8.19    8.79   0
  26  -4   1    5.25    8.34   0
  26  -4   1   -0.54    8.25   0
 -28   4  -1    1.06    8.61   0
 -28  -4  -1   -0.92    9.10   0
 -28  -4  -1   -2.55    8.60   0
  28   4   1    2.33    6.34   0
  28  -4   1   -1.89    9.02   0
  28  -4   1   -0.32    8.88   0
 -30   4  -1    5.55    8.98   0
  30   4   1    6.78    9.22   0
  30  -4   1   -2.68   10.13   0
 -30  -4  -1    4.02    9.38   0
 -30  -4  -1   -1.54    6.30   0
  30  -4   1    3.08    9.35   0
 -27   5   1    5.80   11.15   0
 -27  -5   1   -8.85   10.33   0
  27   5  -1    2.92    9.38   0
 -27  -5   1    7.50    6.28   0
  27  -5  -1    7.48   11.66   0
  27  -5  -1    7.28   11.79   0
  25   5  -1   -2.39    8.82   0
  25  -5  -1    0.03    9.57   0
  25  -5  -1   -1.87   10.95   0
 -25  -5   1   10.07    9.31   0
 -25   5   1    3.47    8.79   0
 -25  -5   1    5.00    8.95   0
  23  -5  -1    8.23   10.54   0
  23   5  -1   -4.59    5.93   0
  23  -5  -1    1.64   10.07   0
 -23  -5   1   -2.75    5.96   0
 -23  -5   1    3.84    8.83   0
 -23   5   1    5.19   10.49   0
  21  -5  -1    5.35    8.63   0
  21  -5  -1    3.35    8.15   0
 -21   5   1    5.37    8.23   0
 -21  -5   1    4.23    7.86   0
  21   5  -1   12.23    8.28   0
 -21  -5   1    3.32    9.22   0
 -19  -5   1   -1.08    8.81   0
 -19   5   1    6.84    9.76   0
 -19   5   1   -1.08    7.68   0
 -19  -5   1   -8.49    8.02   0
  19  -5  -1    1.11   10.69   0
  19   5  -1    8.74    7.75   0
 -17   5   1    0.45    8.95   0
  17   5  -1    9.82    8.01   0
 -17   5   1    7.90    9.18   0
  17  -5  -1    4.67    9.98   0
 -17  -5   1    3.41    5.87   0
 -17  -5   1   -3.96    9.48   0
  15  -5  -1   -5.68    9.77   0
 -15  -5   1    9.88    9.06   0
  15   5  -1   -6.41    7.80   0
 -15  -5   1   -1.78    7.83   0
 -15   5   1    2.02    8.95   0
  13  -5  -1   20.09   10.11   0
 -13  -5   1   13.25    8.89   0
  13   5  -1   17.54    7.98   0
 -13   5   1   21.12    7.69   0
 -13  -5   1   21.47    7.88   0
  11  -5  -1   12.14    8.39   0
 -11   5   1   18.87    7.01   0
 -11  -5   1   19.60    8.29   0
 -11  -5   1   10.11    9.39   0
  11   5  -1   28.36    7.70   0
   9  -5  -1   18.30    8.22   0
  -9   5   1   18.40    7.05   0
  -9  -5   1   16.02    8.08   0
   9   5  -1   16.37    7.54   0
  -7   5   1   21.19    7.16   0
   7  -5  -1   21.26    8.29   0
   7   5  -1   17.03    7.50   0
  -7  -5   1   17.36    7.93   0
  -5   5   1    7.81    7.02   0
   5  -5  -1    2.25    8.46   0
  -5  -5   1    7.82    8.16   0
   5   5  -1   10.44    5.26   0
  -3  -5   1    0.97    8.29   0
  -3   5   1    7.62    6.88   0
   3   5  -1    8.76    7.07   0
   3  -5  -1   -1.31    8.40   0
   1  -5  -1    4.85    7.85   0
   1   5  -1    4.86    7.25   0
  -1  -5   1    8.91    8.29   0
  -1   5   1    4.46    6.94   0
  -1  -5  -1    1.47   12.17   0
   1  -5   1    2.64    7.97   0
  -1   5  -1    5.34    6.71   0
  -1  -5  -1    1.74   16.69   0
   1   5   1    5.19    6.89   0
   1  -5   1    0.82    8.64   0
  -1  -5  -1    2.16    7.98   0
  -3  -5  -1    2.47    8.01   0
   3   5   1    0.50    7.34   0
  -3   5  -1    5.79    6.61   0
  -3  -5  -1    0.89   14.07   0
   3  -5   1    2.14    7.92   0
   3  -5   1    4.09    9.74   0
   5  -5   1   15.39   12.33   0
  -5   5  -1   16.59    6.78   0
  -5  -5  -1   14.15    8.20   0
   5   5   1   24.74    7.73   0
   5  -5   1   13.68    8.22   0
  -5  -5  -1   13.03   12.05   0
  -7   5  -1   -4.23    6.80   0
   7  -5   1    4.75    8.19   0
   7   5   1   -2.83    7.61   0
   7  -5   1    4.20   11.31   0
  -7  -5  -1   -2.06    9.35   0
  -7  -5  -1   13.38    7.76   0
  -9  -5  -1   10.49    9.13   0
   9   5   1   17.24    7.58   0
  -9  -5  -1   13.31    5.59   0
   9  -5   1    7.09   11.22   0
  -9   5  -1   17.91    7.09   0
   9  -5   1   13.26    7.99   0
  11   5   1   12.64    7.67   0
  11  -5   1    2.96   11.06   0
 -11   5  -1   12.43    6.87   0
 -11  -5  -1    4.60    7.88   0
 -11  -5  -1    3.23    9.22   0
  11  -5   1    7.63    8.01   0
 -13  -5  -1   50.42    6.26   0
  13  -5   1   55.93    8.49   0
 -13  -5  -1   42.56    8.60   0
 -13   5  -1   61.64    7.96   0
  13   5   1   43.80    8.11   0
  13  -5   1   53.70   11.76   0
  15   5   1    3.67    5.33   0
  15  -5   1   14.64   11.21   0
  15  -5   1    0.95    7.67   0
 -15  -5  -1  -11.17    7.73   0
 -15   5  -1   -3.00    7.27   0
 -15  -5  -1    7.86    8.41   0
 -17  -5  -1   20.44    8.81   0
  17  -5   1   12.73    8.02   0
 -17   5  -1   19.76    7.71   0
  17   5   1   20.78    7.81   0
 -17  -5  -1   14.14    5.89   0
 -19   5  -1    1.77    7.80   0
 -19  -5  -1    8.08    7.88   0
  19  -5   1    4.43    9.88   0
  19   5   1   11.33    8.20   0
 -19   5  -1    2.75    9.06   0
 -19  -5  -1    9.06    8.55   0
  21   5   1    9.33    7.98   0
 -21   5  -1    5.72    8.18   0
 -21  -5  -1    1.14    5.77   0
 -21   5  -1    6.06    8.11   0
 -21  -5  -1    5.94    8.97   0
  21  -5   1    5.08   10.33   0
 -23   5  -1    2.34    8.22   0
  23   5   1    8.12    8.23   0
 -23  -5  -1   -3.71    6.60   0
 -23  -5  -1    2.64    8.23   0
  23  -5   1    9.44   10.16   0
  23  -5   1   10.87   10.50   0
  25   5   1    1.23    8.89   0
 -25   5  -1    1.33    8.69   0
 -25  -5  -1    0.16    8.62   0
  25  -5   1    5.42    8.78   0
 -25  -5  -1    2.33    9.08   0
  25  -5   1    2.22    9.03   0
  27   5   1    0.79    9.19   0
 -27  -5  -1    9.72    9.42   0
  27  -5   1   -4.22    9.38   0
  27  -5   1   -0.61   11.55   0
 -27  -5  -1    3.40    6.20   0
 -27   5  -1    1.83    9.21   0
  22   6  -1   -0.47    9.21   0
 -22  -6   1    0.79   10.16   0
  22  -6  -1    3.25   11.18   0
 -22  -6   1   -6.16    6.39   0
  22  -6  -1    3.67   12.01   0
  20   6  -1   -0.74    8.93   0
  20  -6  -1    3.94   11.37   0
 -20   6   1   -1.16   10.86   0
 -20  -6   1   10.69    9.34   0
 -20  -6   1    1.45    8.99   0
  18  -6  -1    3.12    9.30   0
  18   6  -1    9.51    8.77   0
 -18  -6   1   -7.84    9.56   0
 -18   6   1    2.08   10.59   0
 -18  -6   1    2.03    6.14   0
 -16   6   1    2.16   10.09   0
  16  -6  -1    3.51   10.85   0
 -16  -6   1    4.95   11.63   0
  16   6  -1   -6.88    8.46   0
 -16  -6   1    6.61    8.52   0
 -14   6   1    7.68    9.78   0
  14  -6  -1   13.43   10.77   0
  14   6  -1    0.62    8.59   0
 -14  -6   1    3.09    8.71   0
 -14  -6   1    6.12    9.24   0
 -12  -6   1    7.06    9.23   0
  12  -6  -1    2.94    8.74   0
 -12  -6   1   -6.24    8.18   0
  12   6  -1    6.55    5.68   0
 -12   6   1    1.23    7.17   0
 -10  -6   1    6.81    8.95   0
 -10   6   1    7.55    9.11   0
 -10  -6   1    5.71    8.15   0
  10  -6  -1    3.68    8.42   0
  10   6  -1   10.97    7.95   0
  -8  -6   1    1.25   12.32   0
   8   6  -1    1.98    7.78   0
  -8   6   1    8.34    7.50   0
  -8  -6   1   15.18    8.32   0
   8  -6  -1    3.59    8.42   0
  -6  -6   1    3.77    5.76   0
  -6   6   1    6.04    7.42   0
   6  -6  -1   -1.28    8.37   0
  -6  -6   1    1.69   11.76   0
   6   6  -1    8.87    7.75   0
   4  -6  -1    7.01    8.27   0
   4   6  -1    0.60    7.45   0
  -4  -6   1    6.76    8.51   0
  -4   6   1    2.64    7.36   0
  -2  -6   1    3.13   10.36   0
  -2   6   1    4.92    7.54   0
   2  -6  -1   -0.26    8.52   0
  -2  -6   1   -2.36    5.46   0
   2   6  -1    7.86    7.04   0
   0  -6   1   18.50    8.25   0
   0  -6  -1    9.81    7.94   0
   0   6  -1    6.52    7.39   0
   0   6   1    7.19    7.61   0
   0  -6   1    4.82   11.43   0
   2  -6   1    2.34   14.46   0
  -2  -6  -1    4.62    7.92   0
   2  -6   1   13.61    8.14   0
  -2   6  -1    4.26    7.17   0
   2   6   1   -1.46    7.26   0
  -4   6  -1   18.64    7.20   0
   4  -6   1   13.87   16.96   0
  -4  -6  -1   21.60    8.38   0
   4   6   1    9.99    7.59   0
  -4  -6  -1   12.71   14.40   0
   4  -6   1    6.41    8.32   0
   6  -6   1    1.84    8.36   0
   6   6   1    5.35    7.65   0
   6  -6   1    4.30   15.96   0
  -6  -6  -1    6.35    5.82   0
  -6  -6  -1    2.99   12.82   0
  -6   6  -1    3.85    7.48   0
   8  -6   1    1.30   15.19   0
  -8  -6  -1    2.23    8.04   0
  -8   6  -1    1.92    7.84   0
  -8  -6  -1    4.42   10.76   0
   8   6   1    7.75    7.65   0
   8  -6   1    5.85    8.40   0
 -10   6  -1   15.83    7.61   0
 -10  -6  -1    6.83    9.90   0
 -10  -6  -1   -3.39    8.24   0
  10  -6   1   15.15    8.62   0
  10   6   1   12.72    5.63   0
 -12   6  -1    3.41    7.57   0
 -12  -6  -1    4.47    8.64   0
 -12  -6  -1    5.15    9.35   0
  12  -6   1    4.62    8.23   0
  12   6   1    4.21    6.23   0
  14   6   1    6.21    8.51   0
 -14  -6  -1    1.84    6.11   0
  14  -6   1    2.26    8.54   0
 -14  -6  -1    8.56    9.27   0
 -14   6  -1    8.61    8.24   0
 -16  -6  -1    4.33    8.63   0
  16   6   1    7.41    8.50   0
  16  -6   1    2.52    8.75   0
 -16  -6  -1    5.68   11.41   0
 -16   6  -1    0.33   10.24   0
  18  -6   1   -2.68    9.02   0
 -18  -6  -1    1.88    9.45   0
 -18  -6  -1    3.85    8.57   0
  18   6   1    3.34    8.65   0
 -18   6  -1    4.98    8.54   0
 -20  -6  -1    7.01    9.44   0
  20  -6   1    4.99   11.29   0
 -20  -6  -1    3.06    8.99   0
 -20   6  -1    3.36    8.52   0
  20   6   1   -1.88    9.03   0
 -22  -6  -1    0.81    9.83   0
  22  -6   1    0.43    9.57   0
 -22   6  -1    3.79    9.30   0
  22   6   1   -0.94    6.62   0
 -22  -6  -1    4.53    6.35   0
  15   7  -1    6.48    6.57   0
 -15  -7   1   -1.79    9.40   0
  15  -7  -1    2.91   10.08   0
 -15   7   1   -0.52    9.25   0
 -15  -7   1   10.85   12.93   0
 -13   7   1   -2.44    9.14   0
  13  -7  -1    6.97    9.77   0
 -13  -7   1    8.63   12.80   0
  13   7  -1   -1.76    8.66   0
 -13  -7   1   -0.03    6.25   0
  11   7  -1   -2.93    8.44   0
 -11  -7   1    1.58   12.15   0
 -11  -7   1   -0.15    6.26   0
  11  -7  -1    0.63   11.44   0
 -11   7   1    2.39    8.80   0
  -9   7   1    0.02    8.60   0
   9  -7  -1   11.40    9.14   0
   9   7  -1   -2.14    8.53   0
  -9  -7   1    4.90   13.89   0
  -9  -7   1   -0.50    9.32   0
  -7  -7   1    4.80   14.34   0
  -7  -7   1   14.84    8.48   0
   7   7  -1    1.30    8.32   0
  -7   7   1    3.90    8.58   0
   7  -7  -1    0.12   11.10   0
  -5  -7   1    3.39   12.11   0
   5  -7  -1   -0.46    8.68   0
  -5  -7   1    4.97   15.21   0
  -5   7   1   -1.02    9.88   0
  -5  -7   1   -4.79    9.10   0
   5   7  -1    6.23    5.43   0
  -3  -7   1    2.18   15.06   0
   3   7  -1    6.44    7.97   0
  -3   7   1    9.76    5.83   0
  -3  -7   1    1.73   16.56   0
   3  -7  -1    0.75    9.06   0
  -3  -7   1   -1.10    8.73   0
   1   7  -1    4.82    8.74   0
   1  -7  -1   -2.22    8.77   0
  -1   7   1   -1.64    8.52   0
  -1  -7   1    3.50    9.04   0
   1   7   1    0.89    8.46   0
   1  -7   1    4.26    8.50   0
  -1  -7  -1   -0.25    6.38   0
  -1   7  -1    2.64    8.42   0
   3  -7   1    0.74    8.73   0
   3   7   1   -2.64    8.01   0
  -3  -7  -1    9.49    8.68   0
  -3   7  -1    0.87    8.21   0
   5   7   1    6.75    8.80   0
  -5   7  -1    0.89    8.19   0
  -5  -7  -1   10.33    8.81   0
   5  -7   1    7.79    8.93   0
  -7   7  -1   -0.87    8.39   0
  -7  -7  -1   11.24    8.71   0
   7   7   1    5.43    8.55   0
  -7  -7  -1    0.92   14.46   0
   7  -7   1    3.28    9.01   0
  -9  -7  -1    5.62   12.82   0
   9   7   1    5.80    8.26   0
   9  -7   1    0.32    9.06   0
  -9   7  -1    6.58    8.50   0
  -9  -7  -1    8.53    8.91   0
 -11   7  -1    3.26    8.89   0
 -11  -7  -1   20.05    8.82   0
  11   7   1    1.56    6.26   0
 -11  -7  -1    0.58   11.56   0
  11  -7   1   -0.54    9.14   0
 -13  -7  -1    1.33   11.91   0
 -13   7  -1    4.48    9.27   0
  13  -7   1    7.36   11.78   0
  13   7   1   -3.62    9.16   0
 -13  -7  -1    3.20    9.16   0
  15  -7   1   -5.47   10.05   0
 -15  -7  -1    3.24    9.29   0
 -15  -7  -1   -2.04   10.10   0
  15   7   1    2.68    9.11   0
 -15   7  -1    1.50    9.44   0
  36   0  -2    9.19    9.80   0
  36   0  -2    9.24    9.32   0
 -36   0   2   -2.89    9.92   0
  34   0  -2   18.25    8.75   0
  34   0  -2   24.76    9.30   0
 -34   0   2   31.91    9.38   0
  32   0  -2   15.12    8.70   0
 -32   0   2   13.77    6.74   0
  30   0  -2   55.92    8.47   0
 -30   0   2   54.63    8.10   0
 -30   0   2   35.47    6.56   0
 -28   0   2    3.76    8.15   0
 -28   0   2    7.76    6.88   0
  28   0  -2    0.33    8.09   0
 -26   0   2   16.51    6.86   0
 -26   0   2   11.44    8.70   0
  26   0  -2   12.95    7.76   0
 -24   0   2   27.66    8.44   0
  24   0  -2   22.21    8.16   0
 -24   0   2   13.76    6.94   0
 -22   0   2   13.49    6.82   0
 -22   0   2    8.13    8.75   0
  22   0  -2   11.54    8.29   0
  20   0  -2    4.20    7.83   0
 -20   0   2    0.36    6.36   0
 -20   0   2    8.70    8.76   0
 -18   0   2  286.36    8.37   0
 -18   0   2  365.41    9.71   0
  18   0  -2  326.33   10.25   0
  16   0  -2  230.69   10.06   0
 -16   0   2  205.04   10.00   0
 -16   0   2  270.93    9.46   0
  14   0  -2   74.29    8.59   0
 -14   0   2   85.81    7.94   0
 -14   0   2   64.45    9.28   0
 -12   0   2    6.11    7.09   0
 -12   0   2   -1.31    9.11   0
  12   0  -2    5.28    7.94   0
  10   0  -2   40.53    9.58   0
 -10   0   2   45.97    8.65   0
   8   0  -2 1750.28   25.09   0
  -8   0   2 1864.60   25.65   0
  -6   0   2 6803.77   51.46   0
   6   0  -2 6526.53   49.90   0
  -4   0   2  760.73   22.21   0
   4   0  -2  776.81   22.53   0
   2   0  -2    3.22    9.02   0
  -2   0   2    3.93    8.97   0
   0   0  -2 8075.65   72.19   0
   0   0   2 8153.24   72.47   0
  -2   0  -2  264.84   14.24   0
  -2   0  -2  246.68   14.15   0
   2   0   2  254.68   13.99   0
   2   0   2  261.01   14.48   0
   4   0   2  126.45   10.67   0
   4   0   2  124.85    8.71   0
   4   0   2  119.03    9.39   0
  -4   0  -2  126.50    9.26   0
  -6   0  -2 5981.06   38.58   0
   6   0   2 5533.77   37.56   0
   6   0   2 6232.70   38.99   0
  -8   0  -2 1052.41   15.22   0
  -8   0  -2  979.35   16.44   0
   8   0   2 1031.20   16.09   0
   8   0   2  898.38   16.69   0
  10   0   2   48.44    7.29   0
 -10   0  -2   65.26    7.11   0
  10   0   2   66.91    7.77   0
 -10   0  -2   55.34    8.95   0
 -12   0  -2  997.93   12.80   0
  12   0   2  946.68   12.68   0
 -12   0  -2  872.50   13.72   0
  12   0   2  780.75   13.75   0
 -14   0  -2   62.71    6.98   0
  14   0   2   64.08    7.31   0
 -14   0  -2   53.60    6.10   0
  14   0   2   42.35    6.88   0
 -16   0  -2  239.85    8.46   0
  16   0   2  224.38    9.10   0
  16   0   2  181.78    9.84   0
 -16   0  -2  196.24    7.37   0
 -18   0  -2  347.29    9.59   0
 -18   0  -2  383.96    9.43   0
  18   0   2  295.73    8.06   0
  18   0   2  380.58    9.80   0
  20   0   2    5.98    7.11   0
 -20   0  -2    4.18    5.09   0
 -20   0  -2    2.09    6.19   0
  22   0   2   94.47    8.13   0
 -22   0  -2   81.02    8.53   0
 -24   0  -2   -3.31    7.56   0
  24   0   2   -1.38    7.43   0
 -26   0  -2    0.92    7.68   0
  26   0   2    2.98    6.68   0
  26   0   2    5.54    7.70   0
  28   0   2    3.70    7.18   0
 -28   0  -2   -5.23    7.62   0
  28   0   2    5.92    7.54   0
  30   0   2   15.01    5.56   0
 -30   0  -2   15.21    8.40   0
  30   0   2   14.41    7.72   0
 -32   0  -2    7.56    8.52   0
  32   0   2    9.57    8.68   0
  32   0   2    3.47    8.01   0
  34   0   2    5.38    9.14   0
  34   0   2    1.43    8.59   0
 -34   0  -2    6.47    6.49   0
 -36   0  -2   -1.45    9.12   0
  36   0   2  -10.21    9.76   0
  36   0   2    5.02    9.32   0
  35   1  -2    3.77    9.38   0
  35  -1  -2   -0.79    9.04   0
 -35   1   2    3.94    9.23   0
 -35  -1   2    1.52    8.64   0
  35  -1  -2   -0.15    9.32   0
 -35  -1   2   -1.20    9.51   0
 -33  -1   2   18.96    9.02   0
 -33  -1   2    7.82    8.49   0
 -33   1   2    3.90    9.13   0
  33   1  -2    8.14    8.70   0
  33  -1  -2    4.68    8.44   0
  33  -1  -2   -1.45    8.78   0
  31  -1  -2    1.32    8.72   0
 -31  -1   2    5.10    7.76   0
 -31   1   2   -0.20    6.16   0
  31   1  -2    1.48    8.48   0
 -31  -1   2   13.40    8.91   0
  31  -1  -2    2.58    7.96   0
  29  -1  -2   -0.05    7.94   0
 -29   1   2   -3.20    8.26   0
 -29  -1   2    4.19    5.21   0
 -29  -1   2    6.31    8.14   0
  29   1  -2    0.57    8.22   0
  29  -1  -2   -3.53    8.56   0
  27  -1  -2    1.20    6.92   0
  27  -1  -2    1.90    8.23   0
 -27  -1   2   -6.68    7.59   0
 -27  -1   2    2.10    6.99   0
 -27   1   2   10.05    8.44   0
  27   1  -2   10.14    8.03   0
  25  -1  -2   62.29    7.45   0
 -25   1   2   38.56    6.62   0
  25   1  -2   35.69    8.52   0
  25  -1  -2   54.37    8.54   0
 -25  -1   2   41.77    8.35   0
 -25  -1   2   48.27    7.47   0
  23   1  -2   36.07    8.23   0
 -23  -1   2   25.20    6.06   0
  23  -1  -2   41.69    7.35   0
  23  -1  -2   43.69    8.57   0
 -23  -1   2   39.84    7.16   0
 -23   1   2   29.72    9.16   0
  21  -1  -2   15.22    6.83   0
 -21  -1   2   17.61    7.12   0
  21   1  -2   12.28    8.00   0
  21  -1  -2   19.32    8.08   0
 -21  -1   2   20.65    8.86   0
 -21   1   2   27.39    8.78   0
 -19   1   2    1.12    6.04   0
  19  -1  -2    6.81    9.29   0
 -19  -1   2   -3.00    6.84   0
  19   1  -2   11.43    7.56   0
 -19  -1   2    3.21    6.24   0
  19  -1  -2    0.51    8.29   0
  17   1  -2   36.37    8.27   0
  17  -1  -2   31.60    6.59   0
 -17   1   2   27.31    9.04   0
  17  -1  -2   32.53    7.63   0
 -17  -1   2   25.31    8.40   0
 -17  -1   2   34.10    7.49   0
 -15  -1   2   58.43    9.81   0
  15   1  -2   76.23    8.38   0
 -15  -1   2   83.35    8.14   0
 -15   1   2   72.05    9.59   0
  15  -1  -2   90.54    7.58   0
  15  -1  -2   89.04    8.08   0
  13  -1  -2  202.68    9.78   0
 -13   1   2  166.99   10.70   0
 -13  -1   2  203.55    9.41   0
  13   1  -2  188.38    9.23   0
  13  -1  -2  219.42   10.28   0
  11   1  -2  105.85    8.55   0
 -11  -1   2  105.46    6.75   0
  11  -1  -2  106.46    9.24   0
  11  -1  -2  114.58    9.83   0
 -11   1   2   85.80   10.13   0
   9  -1  -2  461.14   15.91   0
  -9  -1   2  418.93   10.23   0
   9  -1  -2  476.05   16.61   0
  -9   1   2  355.86   13.82   0
   9   1  -2  395.81    9.98   0
   7   1  -2  168.29   11.04   0
  -7  -1   2  169.79   10.93   0
   7  -1  -2  185.81   13.53   0
  -7   1   2  152.21   15.15   0
   7  -1  -2  198.22   15.69   0
  -5  -1   2    9.84   11.24   0
  -5   1   2    6.53   12.51   0
   5  -1  -2    7.15   12.85   0
   5   1  -2   12.17   10.61   0
  -3   1   2   73.83   15.86   0
   3   1  -2   80.20    8.14   0
   3  -1  -2   69.85   18.19   0
  -3  -1   2   87.12   11.26   0
   1  -1  -2  381.25   18.13   0
   1   1  -2  385.49   11.95   0
  -1  -1   2  394.83   13.80   0
  -1   1   2  356.75   19.43   0
   1   1   2   32.73   13.65   0
  -1   1  -2   30.63    8.95   0
  -1  -1  -2   33.44   12.20   0
   1   1   2   30.06   10.44   0
   1  -1   2   34.42    6.77   0
  -1  -1  -2   34.65   10.00   0
  -3   1  -2  616.64   15.73   0
   3   1   2  576.31   15.86   0
  -3   1  -2  602.21   14.84   0
   3  -1   2  593.02   14.77   0
  -3  -1  -2  559.48   18.52   0
  -3  -1  -2  586.77   15.77   0
   3  -1   2  593.15   15.73   0
   3   1   2  496.96   18.92   0
  -5  -1  -2 3265.85   32.89   0
   5  -1   2 3658.40   31.57   0
  -5   1  -2 3655.55   31.52   0
   5   1   2 3414.36   28.78   0
   5   1   2 2905.11   31.62   0
  -5   1  -2 3580.27   30.97   0
  -5  -1  -2 3545.26   28.94   0
   5  -1   2 3648.27   31.80   0
  -7  -1  -2 7415.05   36.41   0
  -7   1  -2 7783.08   40.95   0
   7  -1   2 7377.26   39.98   0
  -7  -1  -2 6645.19   38.66   0
   7  -1   2 7585.30   42.34   0
  -7   1  -2 7819.05   42.32   0
   7   1   2 7376.88   36.81   0
   7   1   2 5997.30   37.71   0
  -9  -1  -2   99.58    7.97   0
   9  -1   2   95.01    7.82   0
  -9   1  -2   99.03    7.81   0
  -9  -1  -2   82.58    7.53   0
  -9   1  -2  104.65    6.64   0
   9   1   2   71.97    7.84   0
   9   1   2   98.05    8.62   0
   9  -1   2   84.85    9.77   0
  11  -1   2  166.44    9.93   0
 -11  -1  -2  162.50    7.83   0
  11  -1   2  211.69    8.58   0
  11  -1   2  210.01    8.77   0
  11   1   2  190.22    8.76   0
 -11   1  -2  207.19    8.81   0
  11   1   2  156.98   10.04   0
 -11  -1  -2  221.47    8.54   0
  13  -1   2  332.78   11.06   0
  13  -1   2  367.45    9.08   0
 -13   1  -2  394.56   10.31   0
  13  -1   2  391.19   10.09   0
 -13  -1  -2  351.49   10.73   0
 -13  -1  -2  416.42    9.75   0
  13   1   2  388.88    9.85   0
 -15  -1  -2  128.05    8.93   0
  15  -1   2  140.13    7.90   0
  15   1   2  136.99    8.36   0
  15  -1   2  123.12   10.01   0
 -15  -1  -2  148.13    7.71   0
 -15   1  -2  140.91    8.30   0
  15  -1   2  138.36    7.85   0
 -17  -1  -2   73.98    6.70   0
  17   1   2   83.48    7.63   0
  17  -1   2   79.63    7.39   0
  17  -1   2   72.42    9.09   0
 -17  -1  -2   69.24    8.14   0
 -17   1  -2   77.33    7.63   0
  17  -1   2   74.22    7.11   0
  19  -1   2   16.50    6.43   0
 -19  -1  -2   10.28    6.40   0
 -19  -1  -2   17.79    8.30   0
 -19   1  -2    9.82    7.27   0
  19  -1   2   21.73    6.77   0
  19   1   2   13.89    7.20   0
  19  -1   2   19.04    9.19   0
 -21   1  -2    4.95    7.69   0
  21  -1   2   12.05    6.62   0
  21  -1   2    5.13    6.16   0
 -21  -1  -2    5.64    8.07   0
 -21  -1  -2    8.38    6.82   0
  21  -1   2    8.18    6.67   0
  21   1   2    4.22    5.45   0
 -23   1  -2    6.91    5.43   0
  23   1   2    7.69    8.32   0
  23  -1   2   11.31    6.62   0
  23  -1   2    3.92    7.24   0
 -23  -1  -2    9.42    7.52   0
 -23  -1  -2   11.74    6.99   0
 -25  -1  -2    3.01    7.08   0
  25   1   2   -1.38    5.64   0
 -25  -1  -2   17.45    7.96   0
 -25   1  -2    6.45    7.76   0
  25  -1   2    0.59    7.08   0
  25  -1   2    0.47    7.48   0
  27  -1   2    9.60    7.97   0
 -27   1  -2   12.62    8.23   0
 -27  -1  -2   11.49    7.13   0
  27   1   2   11.13    7.69   0
 -27  -1  -2    6.80    5.35   0
  27  -1   2   17.27    7.32   0
  29   1   2    5.75    5.77   0
 -29   1  -2   -2.42    5.81   0
 -29  -1  -2    0.62    7.92   0
  29  -1   2    0.27    7.87   0
 -29  -1  -2    0.78    7.40   0
  29  -1   2    0.21    7.48   0
  31  -1   2   -4.33    8.58   0
 -31  -1  -2   -0.89    8.21   0
 -31   1  -2    2.92    6.06   0
  31  -1   2    0.97    8.00   0
  31   1   2    0.98    8.34   0
 -31  -1  -2   -0.66    7.68   0
 -33   1  -2    2.58    6.14   0
  33  -1   2    7.28    9.23   0
  33   1   2    8.56    8.32   0
 -33  -1  -2    5.95    8.88   0
  33  -1   2    2.48    8.80   0
 -35   1  -2    7.64    6.46   0
  35   1   2   -5.39    8.97   0
  35  -1   2    9.53    9.67   0
 -35  -1  -2    5.30    9.19   0
  35   1   2    1.90    8.83   0
  35  -1   2    0.71    8.87   0
  34  -2  -2    4.51   11.85   0
  34   2  -2   -7.09    9.33   0
 -34  -2   2   14.09    9.63   0
  34  -2  -2   -1.23    9.76   0
 -34  -2   2    6.22    6.07   0
 -34   2   2   15.73    9.08   0
 -32  -2   2    8.05    8.26   0
  32  -2  -2   -1.49    9.15   0
  32  -2  -2    0.92    8.42   0
  32   2  -2   -5.21    9.37   0
 -32  -2   2   -0.56    9.42   0
 -32   2   2    4.57    8.61   0
  30   2  -2    9.77    5.93   0
 -30  -2   2    2.61    7.73   0
 -30   2   2    1.77    8.43   0
 -30  -2   2   12.83    8.95   0
  30  -2  -2    6.52    7.93   0
  30  -2  -2    6.94    8.53   0
  28  -2  -2    4.66    9.28   0
 -28   2   2    1.21    8.15   0
 -28  -2   2    0.06    8.64   0
  28  -2  -2   -3.66    8.11   0
  28   2  -2   -1.01    8.06   0
 -28  -2   2    3.36    5.47   0
  26  -2  -2    1.18    7.23   0
 -26   2   2   -2.39    5.18   0
  26  -2  -2    1.06    8.10   0
 -26  -2   2    3.25    5.64   0
  26   2  -2    5.56    8.65   0
 -26  -2   2    2.73    8.68   0
  24   2  -2   13.08    8.06   0
 -24   2   2    2.26    7.98   0
 -24  -2   2    0.86    5.32   0
  24  -2  -2    3.63    8.64   0
  24  -2  -2    6.98    7.75   0
 -24  -2   2   -0.90    8.95   0
  22  -2  -2   36.91    7.03   0
  22   2  -2   38.43    8.44   0
  22  -2  -2   34.91    9.23   0
 -22  -2   2   18.04    6.33   0
 -22   2   2   28.84    8.50   0
 -22  -2   2   30.74    5.61   0
 -20  -2   2   29.51    7.67   0
  20   2  -2   23.93    8.02   0
  20  -2  -2   18.53    8.01   0
 -20  -2   2   24.00    9.66   0
  20  -2  -2   25.24    9.03   0
 -20   2   2   26.29    8.22   0
  18  -2  -2   20.29    7.99   0
  18   2  -2   15.07    5.66   0
  18  -2  -2   19.10    7.29   0
 -18   2   2   18.05    8.22   0
 -18  -2   2   12.43    9.14   0
 -18  -2   2   21.66    7.47   0
  16  -2  -2   11.90    6.26   0
 -16  -2   2   18.09    7.10   0
  16   2  -2   11.91    5.42   0
  16  -2  -2   15.27    6.92   0
 -16   2   2   12.08    7.91   0
 -14   2   2  122.86    9.35   0
 -14  -2   2  131.95    8.41   0
  14  -2  -2  128.83    8.63   0
  14   2  -2  140.54    8.23   0
  14  -2  -2  137.66    9.70   0
 -12   2   2  291.15   11.21   0
  12  -2  -2  307.13   11.42   0
  12  -2  -2  304.07   12.20   0
 -12  -2   2  267.82    9.14   0
  12   2  -2  274.10    9.21   0
  10   2  -2  361.82    8.13   0
 -10  -2   2  345.40   10.31   0
 -10   2   2  363.13   11.90   0
  10  -2  -2  371.41   13.31   0
 -10   2   2  385.94   13.45   0
   8   2  -2   31.98    7.51   0
  -8   2   2   34.00    8.05   0
  -8  -2   2   30.27    7.83   0
  -8   2   2   32.40   10.15   0
   8  -2  -2   29.83    8.58   0
   6   2  -2  142.69    8.64   0
   6  -2  -2  131.57   11.72   0
  -6   2   2  138.69   12.19   0
  -6   2   2  139.42   10.72   0
  -6  -2   2  116.74    7.05   0
  -4   2   2    4.49   11.42   0
  -4   2   2    6.75    8.87   0
   4  -2  -2   -0.04    8.86   0
   4   2  -2   -3.38    7.31   0
  -4  -2   2   11.97    7.93   0
  -2  -2   2  177.02    9.88   0
  -2   2   2  182.40   11.11   0
   2   2  -2  189.08    7.58   0
   2  -2  -2  174.66   13.55   0
   0   2  -2  120.95    8.22   0
   0  -2   2  117.80    9.09   0
   0   2   2  106.52   10.41   0
   0  -2  -2  111.87   10.81   0
   2  -2   2  304.10   11.74   0
   2   2   2  269.15   11.83   0
  -2  -2  -2  278.92   11.98   0
   2  -2   2  285.95    9.17   0
  -2   2  -2  317.49   10.07   0
  -2  -2  -2  278.43   16.92   0
   4  -2   2  711.34   13.71   0
   4  -2   2  729.77   16.63   0
  -4  -2  -2  639.69   17.46   0
   4   2   2  610.79   11.57   0
  -4  -2  -2  688.01   13.70   0
  -4   2  -2  707.97   12.19   0
  -6  -2  -2  118.07    6.70   0
  -6   2  -2  135.94    8.12   0
  -6  -2  -2  112.30   10.89   0
   6  -2   2  127.08    9.24   0
   6   2   2  117.59    6.59   0
   6  -2   2  139.91    8.19   0
  -6   2  -2  131.53    8.40   0
  -8  -2  -2  397.57   12.56   0
  -8   2  -2  493.46   11.46   0
   8  -2   2  468.20   11.06   0
   8   2   2  427.50   10.62   0
  -8  -2  -2  447.29   10.64   0
   8  -2   2  448.28   12.03   0
  -8   2  -2  476.48   11.10   0
 -10   2  -2  498.46   11.45   0
 -10  -2  -2  397.89   12.37   0
 -10   2  -2  499.52   11.01   0
  10  -2   2  431.64   12.34   0
  10  -2   2  471.64   11.26   0
  10   2   2  410.74    8.75   0
 -10  -2  -2  472.98   10.36   0
 -12   2  -2  510.50   10.97   0
 -12  -2  -2  403.70   11.93   0
  12  -2   2  433.19   11.83   0
 -12   2  -2  501.63   11.19   0
  12   2   2  445.39    8.90   0
  12  -2   2  464.97   11.26   0
 -12  -2  -2  471.94   10.78   0
 -14  -2  -2  166.72   10.26   0
  14  -2   2  191.28   10.27   0
 -14   2  -2  207.09    8.54   0
 -14  -2  -2  204.73    7.98   0
  14   2   2  176.68    8.36   0
 -14   2  -2  204.50    7.37   0
  14  -2   2  208.31    8.72   0
  16  -2   2   38.32    6.71   0
 -16  -2  -2   42.01    5.20   0
  16  -2   2   43.34    6.65   0
  16   2   2   30.46    7.33   0
 -16   2  -2   39.12    5.43   0
  16  -2   2   36.19    9.31   0
 -16  -2  -2   28.95    8.71   0
  18  -2   2    3.72    6.67   0
 -18   2  -2    0.80    7.00   0
  18  -2   2   -0.50    9.17   0
 -18  -2  -2    0.72    6.43   0
 -18  -2  -2    5.63    8.67   0
  18   2   2    0.45    7.36   0
  18  -2   2   -0.44    6.37   0
  20  -2   2   26.28    9.37   0
  20   2   2   19.78    7.60   0
  20  -2   2   13.59    7.17   0
 -20  -2  -2   11.69    6.98   0
 -20  -2  -2   14.49    8.80   0
 -20   2  -2   15.13    5.45   0
  20  -2   2   18.10    6.80   0
  22   2   2    3.25    8.15   0
 -22   2  -2    9.69    7.21   0
 -22  -2  -2    6.12    8.48   0
 -22  -2  -2    0.86    4.77   0
  22  -2   2    3.32    7.02   0
  22  -2   2    1.67    9.82   0
  22  -2   2   -2.44    6.79   0
 -24  -2  -2    2.89    6.89   0
  24   2   2   11.96    7.91   0
  24  -2   2    3.36    7.10   0
  24  -2   2    4.17    7.55   0
 -24  -2  -2    2.74    5.92   0
 -24   2  -2   -3.37    7.46   0
  26  -2   2   -4.28    7.45   0
 -26  -2  -2    5.64    7.40   0
 -26  -2  -2    7.94    8.26   0
  26  -2   2    5.53    7.01   0
 -26   2  -2    0.41    8.24   0
  26   2   2    2.96    8.26   0
 -28  -2  -2    0.06    7.32   0
 -28  -2  -2    0.67    8.23   0
  28  -2   2   -0.67    7.89   0
  28   2   2    0.41    8.13   0
  28  -2   2    1.57    7.44   0
 -28   2  -2    1.77    5.61   0
  30  -2   2    4.90    8.18   0
 -30  -2  -2   -6.78    8.71   0
 -30   2  -2   -4.48    8.17   0
 -30  -2  -2   -0.27    8.04   0
  30   2   2   -9.10    8.60   0
  30  -2   2   -2.58    8.97   0
  32  -2   2   -0.89    8.64   0
 -32  -2  -2   -6.30    9.11   0
  32  -2   2   -0.49    8.50   0
  32   2   2    1.26    5.89   0
 -32  -2  -2   10.88    8.29   0
 -32   2  -2    4.74    8.48   0
  34  -2   2    9.88    9.06   0
 -34  -2  -2   -2.40    6.07   0
 -34  -2  -2   -5.64    6.69   0
  34   2   2   12.95    9.42   0
  34  -2   2    5.31    9.02   0
 -34   2  -2    7.79    9.27   0
  33  -3  -2    2.43   11.70   0
  33  -3  -2    7.42   11.54   0
  33   3  -2   -2.43    9.65   0
 -33  -3   2    9.00    9.97   0
 -33  -3   2    4.35    9.14   0
 -33   3   2    1.07    9.25   0
 -31  -3   2   -6.09    9.61   0
  31  -3  -2    2.40    9.41   0
 -31   3   2    8.33    8.78   0
  31   3  -2    3.43    6.19   0
 -31  -3   2    1.52    8.25   0
  31  -3  -2   -0.31   10.98   0
  29   3  -2   -5.73    8.52   0
 -29  -3   2    5.92    8.96   0
  29  -3  -2    0.98   10.01   0
  29  -3  -2   -2.16   10.66   0
 -29   3   2   -4.90    8.26   0
 -29  -3   2    5.07    5.55   0
  27  -3  -2    4.85   10.59   0
  27  -3  -2    4.81    9.89   0
  27   3  -2    2.83    8.13   0
 -27   3   2    9.00    8.11   0
 -27  -3   2    3.52    5.58   0
 -27  -3   2   -0.26    6.32   0
  25  -3  -2    3.27    7.85   0
  25  -3  -2    1.86    9.24   0
 -25  -3   2    3.37    8.92   0
 -25  -3   2    6.35    7.52   0
 -25   3   2    4.49    8.11   0
  25   3  -2    6.38    5.80   0
 -23  -3   2    8.77    7.82   0
  23   3  -2   -3.06    7.84   0
  23  -3  -2    8.44    9.76   0
 -23  -3   2   10.47    8.92   0
 -23   3   2    9.68    8.06   0
  23  -3  -2    5.00    9.19   0
  21   3  -2    0.24    7.91   0
  21  -3  -2    0.86    9.12   0
 -21  -3   2    0.33    7.47   0
 -21  -3   2    3.06    9.19   0
  21  -3  -2    6.42    8.85   0
 -21   3   2    7.87    7.78   0
  19   3  -2    5.36    5.49   0
  19  -3  -2    1.48    8.21   0
 -19   3   2    5.96    7.90   0
 -19  -3   2    4.53    5.27   0
  19  -3  -2    0.40    7.98   0
 -19  -3   2   -2.23    9.82   0
 -17  -3   2    2.17    7.23   0
  17  -3  -2    4.99    7.87   0
  17   3  -2   -0.14    5.38   0
  17  -3  -2    2.36    6.54   0
 -17  -3   2    3.08    9.80   0
 -17   3   2    4.09    7.75   0
  15  -3  -2    5.20    8.09   0
  15   3  -2    9.96    7.32   0
 -15  -3   2    4.44    5.05   0
 -15   3   2   -0.62    7.55   0
 -13   3   2  118.06    9.53   0
  13   3  -2  100.56    5.78   0
  13  -3  -2  109.93    9.77   0
 -13  -3   2   84.67    6.02   0
 -13   3   2  104.85    9.86   0
 -11  -3   2   19.75    4.98   0
  11   3  -2   25.20    6.87   0
  11  -3  -2   20.48    8.80   0
 -11   3   2   24.42    7.88   0
 -11   3   2   26.01    7.42   0
   9   3  -2   68.49    7.15   0
   9  -3  -2   61.60    9.73   0
  -9  -3   2   50.27    7.67   0
  -9   3   2   73.26    9.23   0
  -9   3   2   62.98    7.33   0
  -7   3   2  100.82    8.74   0
   7   3  -2   90.86    7.31   0
  -7  -3   2   84.20    5.88   0
   7  -3  -2   90.90   10.11   0
  -7   3   2   99.92   11.04   0
  -5   3   2  122.16    8.28   0
   5  -3  -2  101.10    9.19   0
   5   3  -2  120.53    7.43   0
  -5  -3   2  106.09    8.30   0
  -3  -3   2  564.97   11.57   0
  -3   3   2  617.17   13.01   0
   3   3  -2  626.69   11.08   0
   3  -3  -2  582.65   13.54   0
  -1   3   2    0.19    7.11   0
  -1  -3   2   -0.04    7.39   0
   1   3  -2    1.31    6.60   0
   1  -3  -2    0.81    8.04   0
  -1  -3  -2   11.66    8.30   0
  -1  -3  -2   13.32   14.01   0
   1   3   2    9.64    7.87   0
   1  -3   2   14.80    7.90   0
  -1   3  -2   16.01    6.92   0
  -3  -3  -2   29.25    8.51   0
   3  -3   2   34.10    7.70   0
  -3   3  -2   33.43    7.00   0
  -3  -3  -2   21.28   12.66   0
   3   3   2   32.30    6.08   0
   3  -3   2   28.69    7.64   0
  -5   3  -2  113.19    7.67   0
   5   3   2   95.18    8.69   0
   5  -3   2  111.13    9.88   0
  -5  -3  -2  106.71    8.84   0
  -5  -3  -2   82.61    9.68   0
   5  -3   2  107.25    8.30   0
   7  -3   2  401.58   10.70   0
  -7  -3  -2  429.64   11.00   0
   7  -3   2  418.65   12.78   0
  -7   3  -2  451.18   10.49   0
  -7  -3  -2  357.88   12.47   0
   7   3   2  388.15   10.89   0
   9   3   2  103.01    8.16   0
   9  -3   2  104.27    8.74   0
  -9  -3  -2  117.27    7.81   0
  -9   3  -2  107.09    7.56   0
  -9   3  -2  120.17    7.56   0
  -9  -3  -2   83.74    9.03   0
   9  -3   2  100.30    7.80   0
 -11   3  -2  240.12    8.38   0
  11   3   2  202.10    8.64   0
  11  -3   2  212.13    9.95   0
  11  -3   2  243.04    8.84   0
 -11  -3  -2  193.00   10.41   0
 -11  -3  -2  229.36    8.49   0
 -11   3  -2  235.98    8.59   0
  13   3   2   16.43    5.48   0
 -13  -3  -2   14.75    7.49   0
 -13   3  -2   20.89    8.04   0
 -13   3  -2   16.56    6.22   0
  13  -3   2   15.66    8.73   0
  13  -3   2   13.18    6.53   0
 -13  -3  -2   18.34    9.03   0
 -15   3  -2  141.06    7.76   0
  15  -3   2  105.21    9.96   0
 -15  -3  -2   96.53    9.76   0
 -15   3  -2  139.20    8.14   0
  15  -3   2  141.51    8.13   0
 -15  -3  -2  133.86    7.93   0
  15   3   2  125.16    6.48   0
 -17   3  -2   -1.29    6.82   0
 -17   3  -2    3.56    7.44   0
 -17  -3  -2   -1.17    6.16   0
  17   3   2    2.82    7.61   0
  17  -3   2   -1.14    9.38   0
  17  -3   2    3.46    8.26   0
 -17  -3  -2    4.07    4.71   0
 -19   3  -2   21.64    7.20   0
  19   3   2   33.15    7.55   0
 -19  -3  -2   14.83    9.08   0
  19  -3   2   25.26    7.00   0
  19  -3   2   24.91    6.85   0
 -19  -3  -2   22.79    6.78   0
  19  -3   2   28.17    9.60   0
  21   3   2   23.43    8.14   0
  21  -3   2   11.66    7.00   0
  21  -3   2   17.40    8.50   0
  21  -3   2   10.83    9.94   0
 -21   3  -2    9.70    7.26   0
 -21  -3  -2    4.33    7.14   0
 -21  -3  -2   19.29    8.49   0
 -23  -3  -2    9.17    5.27   0
  23  -3   2    5.17    9.60   0
  23  -3   2   10.10    7.07   0
 -23   3  -2   13.88    7.78   0
  23  -3   2    8.51    7.06   0
 -23  -3  -2   12.58    8.58   0
  23   3   2   15.54    8.05   0
  25   3   2    4.00    5.58   0
 -25  -3  -2    3.88    7.32   0
  25  -3   2    3.56    7.62   0
  25  -3   2    9.87    7.65   0
 -25  -3  -2   -3.54    8.21   0
 -25   3  -2    4.52    5.64   0
  27  -3   2    0.33    7.60   0
 -27   3  -2    6.29    7.82   0
 -27  -3  -2    6.89    8.59   0
  27  -3   2    0.66    7.83   0
  27   3   2    8.98    8.34   0
 -27  -3  -2    7.07    8.14   0
 -29  -3  -2    4.33    6.24   0
 -29  -3  -2   -2.83    5.82   0
  29  -3   2    0.66    8.29   0
  29   3   2    4.41    8.88   0
  29  -3   2    7.24    8.26   0
 -29   3  -2    6.08    5.68   0
 -31  -3  -2    2.85    9.27   0
 -31   3  -2    2.52    8.57   0
  31   3   2    7.72    6.20   0
  31  -3   2    3.00    8.62   0
  31  -3   2    6.38    9.02   0
 -31  -3  -2   -4.40    8.96   0
 -33   3  -2   -3.75    8.84   0
 -33  -3  -2   -4.18    9.56   0
  33  -3   2    0.65    8.98   0
  33  -3   2    5.01    9.18   0
  33   3   2    4.37    6.74   0
 -33  -3  -2   10.21    8.83   0
 -30  -4   2    2.30    9.42   0
  30  -4  -2    1.74   12.25   0
 -30   4   2    0.88    9.46   0
  30   4  -2    4.20    9.03   0
 -30  -4   2    9.99    9.08   0
  30  -4  -2    4.37   11.09   0
 -28  -4   2   -7.91    8.89   0
  28  -4  -2   -3.29   11.44   0
  28  -4  -2    0.07   11.22   0
  28   4  -2   -1.40    9.04   0
 -28   4   2    0.12    8.89   0
 -28  -4   2   10.85    9.36   0
  26   4  -2   -5.15    8.43   0
 -26  -4   2    6.48    9.06   0
  26  -4  -2    2.68    9.97   0
 -26   4   2    2.86    8.33   0
  26  -4  -2   -1.72    8.34   0
 -26  -4   2   -1.96    5.73   0
  24   4  -2    2.88    8.30   0
  24  -4  -2    0.85   10.27   0
 -24  -4   2    2.41    9.20   0
  24  -4  -2    1.76    8.04   0
 -24  -4   2    8.19    8.12   0
 -24   4   2    4.41    8.09   0
  22  -4  -2    2.43    9.65   0
  22  -4  -2    4.15    9.52   0
  22   4  -2    8.27    5.68   0
 -22   4   2    7.38    7.78   0
 -22  -4   2    0.99    7.72   0
 -22  -4   2   10.66    8.98   0
  20  -4  -2   15.76    8.95   0
  20  -4  -2   17.99    9.47   0
 -20  -4   2   14.78    7.58   0
 -20   4   2   16.33    7.39   0
  20   4  -2    8.56    7.85   0
 -20  -4   2   -6.67    8.80   0
  18  -4  -2    5.94    9.06   0
 -18  -4   2   10.52    8.67   0
  18  -4  -2    1.22    8.19   0
  18   4  -2    5.65    7.65   0
 -18   4   2    4.06    7.49   0
 -18  -4   2    6.83    7.58   0
 -16  -4   2   11.40    7.37   0
  16  -4  -2    6.94    9.64   0
  16   4  -2   10.92    7.33   0
 -16   4   2    9.66    7.09   0
 -16   4   2    8.81    8.59   0
 -16  -4   2    9.42   10.02   0
  14   4  -2   -7.38    7.27   0
 -14  -4   2    1.58    5.31   0
 -14   4   2    1.24    6.52   0
  14  -4  -2    2.32    9.29   0
 -14   4   2    0.76    6.67   0
 -12   4   2   10.37    7.98   0
  12  -4  -2    9.36    9.04   0
  12   4  -2    9.96    7.08   0
 -12  -4   2   14.61    7.52   0
 -12   4   2   11.12    8.52   0
  10  -4  -2   11.68    9.42   0
 -10   4   2   10.14    7.89   0
  10   4  -2   16.52    6.96   0
 -10  -4   2   10.34    5.56   0
 -10   4   2   11.91    6.66   0
  -8   4   2   17.61    6.61   0
   8   4  -2   15.19    7.46   0
   8  -4  -2   14.75    7.92   0
  -8  -4   2   12.68    8.15   0
  -6  -4   2    6.01    7.89   0
   6   4  -2    6.68    4.98   0
   6  -4  -2    5.10    7.71   0
  -6   4   2    4.72    6.65   0
   4  -4  -2    1.62    8.04   0
  -4  -4   2    0.86    7.57   0
  -4   4   2    0.59    6.55   0
   4   4  -2    5.28    4.58   0
  -2  -4   2   61.86    6.00   0
   2   4  -2   78.30    7.14   0
  -2   4   2   56.25    7.32   0
   2  -4  -2   54.79    8.47   0
   0  -4   2    6.69    7.54   0
   0  -4  -2    4.68    7.76   0
   0   4   2    7.05    6.91   0
   0   4  -2   11.12    6.44   0
   2   4   2   26.20    7.28   0
   2  -4   2   23.78    6.84   0
  -2   4  -2   29.04    6.79   0
   2  -4   2   25.96    5.73   0
  -2  -4  -2   29.53    7.85   0
  -2  -4  -2   21.70   13.25   0
  -4   4  -2   72.44    5.54   0
  -4  -4  -2   62.33   13.89   0
   4  -4   2   73.88    7.95   0
   4  -4   2   69.10    9.53   0
  -4  -4  -2   69.11    8.32   0
   4   4   2   62.55    7.90   0
   6  -4   2   19.60    9.14   0
  -6  -4  -2   17.29    9.28   0
   6  -4   2   26.25    7.40   0
  -6   4  -2   25.03    6.46   0
   6   4   2   26.58    7.54   0
  -6  -4  -2   21.04    5.49   0
  -8  -4  -2    6.12    9.07   0
  -8  -4  -2    2.69    5.51   0
   8  -4   2    3.03    7.01   0
   8   4   2   -5.96    7.53   0
   8  -4   2    1.57    9.18   0
  -8   4  -2    0.49    6.25   0
 -10  -4  -2   11.65    9.47   0
  10  -4   2   -2.39    7.42   0
 -10  -4  -2   15.31    7.67   0
  10  -4   2    6.06    8.23   0
  10   4   2   14.92    8.02   0
 -10   4  -2    9.75    6.24   0
 -12  -4  -2   30.97    9.74   0
 -12   4  -2   41.36    7.16   0
 -12  -4  -2   43.80    8.05   0
 -12   4  -2   47.29    6.55   0
  12  -4   2   29.73    9.06   0
  12   4   2   36.04    8.03   0
  12  -4   2   26.17    7.53   0
 -14  -4  -2   36.84    7.94   0
  14  -4   2   44.73    7.72   0
 -14  -4  -2   36.06    9.29   0
 -14   4  -2   57.04    7.29   0
  14  -4   2   40.73    9.49   0
 -14   4  -2   53.59    8.33   0
  14   4   2   40.99    8.25   0
  16  -4   2   11.78    9.05   0
  16  -4   2   13.06    7.14   0
 -16  -4  -2    7.59    9.13   0
 -16   4  -2    5.27    6.81   0
  16   4   2    9.71    7.68   0
 -16  -4  -2    2.42    7.54   0
 -16   4  -2    0.26    6.90   0
 -18   4  -2    3.99    7.06   0
 -18  -4  -2    3.37    5.47   0
 -18  -4  -2   14.49    8.86   0
 -18   4  -2    5.36    7.19   0
  18  -4   2   -2.78    8.52   0
  18   4   2    1.81    5.25   0
  18  -4   2    4.17    7.39   0
 -20   4  -2   56.15    7.94   0
 -20   4  -2   49.83    7.62   0
 -20  -4  -2   54.11    7.80   0
  20  -4   2   53.83    9.44   0
 -20  -4  -2   34.02    8.86   0
  20  -4   2   50.66    8.02   0
  20   4   2   53.26    7.87   0
  22  -4   2    0.25    7.77   0
 -22  -4  -2    1.68    4.98   0
  22  -4   2    1.52    9.35   0
 -22   4  -2    1.26    7.47   0
  22   4   2   -1.06    7.28   0
 -22  -4  -2    6.82    8.57   0
  22  -4   2    3.88    7.45   0
 -24  -4  -2    2.23    7.59   0
  24  -4   2   11.77    7.75   0
 -24   4  -2    6.51    7.97   0
 -24  -4  -2   -7.19    6.03   0
  24   4   2    1.96    8.17   0
  24  -4   2    0.74    7.64   0
  26   4   2    6.95    8.35   0
  26  -4   2    3.43    8.57   0
  26  -4   2    0.17    8.19   0
 -26  -4  -2   -1.59    7.85   0
 -26  -4  -2   -3.18    8.67   0
 -26   4  -2    9.35    8.13   0
  28  -4   2    8.68   10.39   0
 -28   4  -2    5.74    6.08   0
  28   4   2   15.13    6.33   0
 -28  -4  -2    3.04    8.69   0
  28  -4   2    2.19    8.38   0
 -28  -4  -2   12.57    8.51   0
  30  -4   2    2.41    9.53   0
 -30  -4  -2    4.44    9.62   0
 -30   4  -2    3.06    8.91   0
  30  -4   2    1.54    9.25   0
 -30  -4  -2    4.95    6.43   0
  30   4   2    3.25    9.29   0
 -27  -5   2    3.43    9.03   0
  27  -5  -2   -0.52   13.38   0
 -27   5   2    4.71   11.52   0
 -27  -5   2   -4.50   10.00   0
  27   5  -2    0.35    9.16   0
  27  -5  -2    4.25   11.46   0
 -25   5   2    7.42   10.56   0
 -25  -5   2   -1.35    9.95   0
  25   5  -2   11.30    8.73   0
  25  -5  -2    6.52   11.51   0
  25  -5  -2    3.74   10.95   0
 -25  -5   2    1.79    8.86   0
 -23  -5   2    3.05    5.81   0
  23  -5  -2   -0.79   11.00   0
 -23  -5   2   -9.66    9.12   0
  23   5  -2   -2.27    5.69   0
  23  -5  -2    1.97   10.51   0
 -23   5   2   -0.21    8.22   0
  21   5  -2   12.28    8.17   0
  21  -5  -2    2.29   10.03   0
 -21  -5   2   -2.09    9.40   0
 -21  -5   2    6.26    8.26   0
  21  -5  -2    3.43    9.83   0
 -21   5   2    7.55   10.08   0
  19   5  -2    4.75    7.92   0
 -19   5   2    0.80   10.12   0
 -19  -5   2    5.98    9.50   0
 -19  -5   2    1.49    8.06   0
  19  -5  -2    5.95   11.23   0
 -17  -5   2   13.37    7.81   0
  17  -5  -2   19.93    8.44   0
  17   5  -2   14.11    7.49   0
 -17   5   2   21.53    7.98   0
 -17  -5   2   14.87    9.35   0
 -17   5   2   18.94    9.64   0
  15   5  -2    5.58    5.37   0
 -15  -5   2   -0.28    5.42   0
  15  -5  -2    2.59    7.90   0
 -15   5   2    3.43    8.80   0
 -15  -5   2    3.98    8.83   0
  13  -5  -2    5.15    8.25   0
 -13   5   2    5.96    9.02   0
 -13  -5   2    7.53    5.38   0
  13   5  -2    1.15    7.95   0
  11   5  -2    3.39    5.45   0
  11  -5  -2    8.88   10.44   0
 -11   5   2   11.30    7.51   0
 -11  -5   2    0.70    5.79   0
  -9   5   2    2.69    6.83   0
   9   5  -2    3.85    7.37   0
   9  -5  -2   -0.35   10.06   0
  -9  -5   2    1.70    5.70   0
  -7  -5   2   -7.28    8.40   0
  -7   5   2   -3.38    6.84   0
   7  -5  -2   -4.08   10.04   0
   7   5  -2    7.03    7.15   0
  -5  -5   2   17.61    8.51   0
   5  -5  -2    8.48    8.43   0
   5   5  -2   17.03    7.33   0
  -5   5   2   22.71    6.95   0
   3  -5  -2    7.46    8.28   0
  -3  -5   2    3.19    8.08   0
   3   5  -2    5.40    7.20   0
  -3   5   2    6.01    6.93   0
   1  -5  -2   40.25    8.41   0
  -1  -5   2   27.28    8.01   0
  -1   5   2   34.72    7.49   0
   1   5  -2   37.95    6.98   0
   1   5   2   29.01    7.42   0
   1  -5   2   28.77    9.07   0
  -1   5  -2   40.89    6.88   0
   1  -5   2   27.89    8.12   0
  -1  -5  -2   21.89    8.23   0
   3   5   2   18.07    7.27   0
   3  -5   2   17.72    5.81   0
  -3  -5  -2   15.46   15.23   0
  -3   5  -2   22.73    6.70   0
  -3  -5  -2   17.34    7.91   0
   3  -5   2   16.34    9.48   0
   5  -5   2   20.15    8.22   0
  -5  -5  -2   21.40    8.31   0
   5  -5   2   23.39   10.11   0
  -5  -5  -2   17.97   11.43   0
   5   5   2   20.02    5.58   0
  -5   5  -2   21.66    6.82   0
   7  -5   2    1.59   10.62   0
   7  -5   2   -5.01    7.67   0
  -7  -5  -2    5.88    7.63   0
  -7  -5  -2    4.75   11.11   0
   7   5   2   -3.38    7.66   0
  -7   5  -2   -0.15    6.83   0
   9  -5   2    8.49   10.36   0
  -9  -5  -2    6.71    7.73   0
   9  -5   2    3.52    7.68   0
  -9  -5  -2    8.12   10.92   0
  -9   5  -2    4.03    6.92   0
   9   5   2   -2.03    5.64   0
  11  -5   2    1.89    7.40   0
  11   5   2    2.42    5.26   0
  11  -5   2    3.70   10.95   0
 -11  -5  -2    8.00    7.61   0
 -11  -5  -2    4.82    8.83   0
 -11   5  -2    5.36    7.30   0
 -13   5  -2   37.99    7.92   0
  13  -5   2   20.76   11.54   0
 -13  -5  -2   25.83    5.87   0
  13  -5   2   42.67    7.28   0
  13   5   2   40.05    6.03   0
 -13  -5  -2   23.18   10.71   0
  15  -5   2    0.93    7.55   0
  15   5   2    5.51    7.88   0
 -15  -5  -2    3.40    8.71   0
 -15  -5  -2    3.63    7.80   0
 -15   5  -2    1.04    7.16   0
  15  -5   2    1.13   11.10   0
  17   5   2    6.24    7.80   0
 -17  -5  -2    3.29    8.01   0
  17  -5   2    6.57    8.99   0
  17  -5   2   10.90    7.90   0
 -17   5  -2    9.44    7.61   0
 -17  -5  -2    4.70    8.90   0
 -19  -5  -2    3.52    5.72   0
 -19   5  -2    5.40    9.44   0
 -19   5  -2    5.03    8.83   0
 -19  -5  -2    3.13    8.51   0
  19  -5   2    8.98    7.65   0
  19   5   2    1.52    8.26   0
  19  -5   2    2.75   11.15   0
  21  -5   2    1.39   10.39   0
 -21  -5  -2   -6.28    8.19   0
 -21   5  -2    4.01    8.06   0
 -21  -5  -2    4.85    8.77   0
  21   5   2   10.34    5.48   0
 -21   5  -2    3.37    8.05   0
 -23   5  -2    3.34    8.26   0
  23   5   2   -0.20    8.22   0
  23  -5   2   10.73    8.16   0
 -23  -5  -2   -2.47    9.22   0
 -23  -5  -2    3.55    8.33   0
  23  -5   2   -5.59    8.59   0
  25  -5   2    0.43    8.69   0
  25   5   2    0.98    8.74   0
 -25  -5  -2    8.04    9.23   0
 -25  -5  -2    8.47    8.71   0
 -25   5  -2   -0.46    8.55   0
  25  -5   2   -7.27    9.18   0
  27  -5   2    2.79    8.98   0
 -27   5  -2    7.74    9.21   0
 -27  -5  -2   -0.45    6.06   0
  27  -5   2    1.72    9.69   0
  27   5   2    4.97    9.03   0
 -27  -5  -2   -5.63    9.78   0
  22  -6  -2   -1.30   12.04   0
  22   6  -2   -4.00    9.18   0
 -22  -6   2    5.09    6.46   0
  22  -6  -2    3.78   11.28   0
 -22  -6   2    7.90   10.39   0
 -20  -6   2   -2.55    8.92   0
  20   6  -2   -2.34    8.74   0
  20  -6  -2    7.35   10.90   0
 -20  -6   2    5.16    9.96   0
  18  -6  -2    1.26   11.74   0
  18   6  -2    6.58    8.62   0
 -18  -6   2    3.25    9.60   0
 -18  -6   2   -1.30    6.29   0
 -18   6   2    2.65   10.47   0
 -16  -6   2    8.76    8.74   0
 -16   6   2    1.92   10.24   0
  16   6  -2    4.58    8.55   0
 -16  -6   2    5.35    9.32   0
  16  -6  -2    2.73    9.00   0
 -14  -6   2    2.91    5.79   0
  14  -6  -2    5.53   10.69   0
  14   6  -2   15.43    8.47   0
 -14  -6   2    2.96    9.41   0
 -14   6   2    7.80    9.86   0
 -12  -6   2    0.49    9.01   0
  12   6  -2    5.96    8.37   0
 -12  -6   2    6.15    8.71   0
 -12   6   2    9.52    8.26   0
  12  -6  -2    7.72   10.99   0
 -10   6   2   18.39    7.96   0
  10  -6  -2   14.18   11.24   0
 -10  -6   2   12.29   10.40   0
 -10  -6   2    6.02    8.52   0
  10   6  -2   14.66    7.92   0
  -8  -6   2   -3.96    5.88   0
   8  -6  -2    3.30   10.34   0
   8   6  -2   11.58    7.54   0
  -8   6   2    7.85    7.80   0
   6  -6  -2    4.13    8.46   0
  -6  -6   2    1.24    8.04   0
  -6   6   2    4.30    7.39   0
   6   6  -2   -4.88    7.62   0
   4   6  -2    4.63    7.19   0
  -4   6   2    6.74    7.67   0
  -4  -6   2    9.52    7.89   0
   4  -6  -2   -0.64    8.41   0
  -2   6   2    0.60    7.37   0
   2   6  -2    4.86    7.35   0
  -2  -6   2    2.50    9.12   0
  -2  -6   2   -1.55    5.61   0
   2  -6  -2    6.54    8.14   0
   0   6   2    7.64    7.66   0
   0  -6  -2    5.25    8.27   0
   0  -6   2    7.16    8.01   0
   0  -6   2    6.55    9.49   0
   0   6  -2    4.47    7.35   0
   2  -6   2    8.34   11.14   0
  -2  -6  -2   10.45    8.29   0
   2   6   2    9.21    7.78   0
  -2   6  -2   11.92    7.51   0
   2  -6   2   12.44    8.15   0
   4  -6   2   -0.98    6.10   0
  -4  -6  -2    2.87    5.63   0
   4   6   2    6.40    7.58   0
   4  -6   2    2.19   12.05   0
  -4   6  -2    2.18    7.75   0
   6   6   2    9.94    7.67   0
  -6   6  -2   10.69    7.33   0
   6  -6   2    1.58    7.94   0
  -6  -6  -2    5.16   13.41   0
  -6  -6  -2    7.54    7.91   0
   6  -6   2    5.72   12.37   0
  -8  -6  -2    9.45   10.41   0
  -8  -6  -2    5.00    8.38   0
   8   6   2   12.24    7.93   0
  -8   6  -2   13.18    8.18   0
   8  -6   2    2.87   11.10   0
   8  -6   2   15.68    8.38   0
 -10  -6  -2    2.61   11.43   0
 -10  -6  -2   12.02    7.95   0
  10  -6   2    8.03    8.36   0
  10  -6   2    1.26   11.10   0
 -10   6  -2    3.90    7.59   0
  10   6   2   11.34    7.84   0
  12  -6   2    5.70    8.39   0
  12  -6   2    1.47   11.82   0
  12   6   2    2.48    8.07   0
 -12   6  -2    7.99    9.43   0
 -12  -6  -2   -2.51   11.02   0
 -12  -6  -2    6.49    8.00   0
  14   6   2    8.20    8.59   0
 -14  -6  -2    9.22    9.14   0
 -14   6  -2    3.25    8.27   0
 -14  -6  -2   -0.67    8.05   0
  14  -6   2   -1.67    8.58   0
  14  -6   2    4.93   11.75   0
 -16   6  -2    4.13    8.11   0
  16   6   2   11.30    8.18   0
  16  -6   2    2.14    8.67   0
 -16  -6  -2   14.49    8.49   0
 -16  -6  -2    1.98    8.92   0
 -18   6  -2   -0.10    8.23   0
  18   6   2    4.50    8.70   0
 -18  -6  -2    8.70   11.33   0
  18  -6   2    0.89    8.74   0
 -18  -6  -2   -3.40    8.52   0
 -20   6  -2    3.63    8.73   0
 -20  -6  -2    3.85    6.66   0
  20   6   2    5.40    6.49   0
  20  -6   2   -4.73    9.32   0
 -20  -6  -2    5.33    9.40   0
 -22   6  -2   -0.17    9.56   0
 -22  -6  -2    8.15    6.34   0
 -22  -6  -2    3.00    9.74   0
  22  -6   2    1.04    9.64   0
  22   6   2    0.45    9.28   0
  15  -7  -2    1.06    9.33   0
 -15  -7   2    4.06   10.48   0
 -15   7   2    1.09    9.31   0
  15   7  -2   -2.23    9.21   0
 -15  -7   2   -0.80    9.68   0
 -13  -7   2    5.14   12.95   0
  13  -7  -2    1.95    9.85   0
 -13  -7   2   -2.79    6.42   0
 -13   7   2    2.17   11.29   0
  13   7  -2    5.99    9.07   0
  11  -7  -2    7.63    9.20   0
 -11  -7   2    4.93    8.94   0
 -11   7   2    5.99    8.98   0
 -11  -7   2    7.26   10.64   0
  11   7  -2   10.35    8.60   0
  -9  -7   2    8.63   12.40   0
   9   7  -2   10.13    8.89   0
  -9   7   2    8.31    8.88   0
  -9  -7   2    2.92    9.13   0
   9  -7  -2   -2.81    9.42   0
   7   7  -2    6.50    5.92   0
  -7   7   2    7.50    8.55   0
  -7  -7   2   10.94    8.73   0
   7  -7  -2    4.98   11.11   0
  -7  -7   2    8.42   11.80   0
  -5   7   2   11.46    8.44   0
  -5  -7   2    5.46   10.96   0
   5  -7  -2    2.63    9.10   0
  -5  -7   2    1.48   12.17   0
  -5  -7   2    6.20    6.60   0
   5   7  -2   11.96    8.83   0
  -3  -7   2    1.61   12.03   0
  -3  -7   2    3.27   15.50   0
  -3  -7   2    7.52    8.96   0
  -3   7   2    3.23    8.26   0
   3  -7  -2   -1.40    8.67   0
   3   7  -2    2.19    8.16   0
  -1   7   2   -0.55    5.75   0
   1  -7  -2    9.74    8.83   0
  -1  -7   2    0.55   13.76   0
  -1  -7   2    0.43   15.77   0
  -1  -7   2    8.82    9.15   0
   1   7  -2    0.71    8.22   0
   1  -7   2    0.31   16.74   0
  -1   7  -2   -0.89    5.40   0
   1   7   2    6.86    7.89   0
   1  -7   2   -1.30    8.49   0
  -1  -7  -2   -1.52    8.90   0
   1  -7   2    1.71   18.47   0
   3   7   2    9.33    8.47   0
  -3  -7  -2    0.16    5.63   0
   3  -7   2    5.88    8.96   0
  -3   7  -2    1.15    8.49   0
  -5  -7  -2    4.24    9.00   0
   5   7   2    2.85    8.07   0
  -5   7  -2    6.25    8.46   0
   5  -7   2   -3.12    9.16   0
   7  -7   2   -4.01    9.27   0
  -7  -7  -2    3.74    8.72   0
   7   7   2    5.63    6.10   0
  -7   7  -2    0.01    8.59   0
   9  -7   2    1.04    9.00   0
  -9   7  -2    3.94    8.51   0
  -9  -7  -2   -0.67    9.19   0
   9   7   2    1.86    9.14   0
  -9  -7  -2    0.57   14.44   0
 -11   7  -2    0.06    8.95   0
  11   7   2    8.56    8.40   0
 -11  -7  -2    1.30   11.61   0
  11  -7   2    6.66    8.95   0
 -11  -7  -2   -3.68    9.06   0
  13  -7   2    4.97    9.68   0
 -13   7  -2   -1.16    8.74   0
 -13  -7  -2   -2.04    6.40   0
 -13  -7  -2    3.00   12.04   0
  13   7   2    3.56    9.06   0
 -15   7  -2    0.94   11.42   0
 -15  -7  -2   -4.50    6.68   0
  15   7   2   -6.29    6.56   0
 -15  -7  -2    1.51   12.39   0
  15  -7   2   -0.80   10.05   0
  35  -1  -3    2.42    9.48   0
 -35  -1   3    5.93    6.78   0
 -35   1   3   -2.07    6.53   0
  35   1  -3   -4.36    9.33   0
  35  -1  -3    1.89    9.23   0
 -35  -1   3    1.84    8.92   0
 -33  -1   3    0.28    8.37   0
  33  -1  -3    5.85    8.62   0
 -33  -1   3    5.24    6.44   0
  33   1  -3    4.28    6.47   0
 -33   1   3    8.30    8.97   0
  33  -1  -3    0.09    8.96   0
  31  -1  -3    5.19    7.90   0
 -31  -1   3    3.10    6.27   0
  31  -1  -3   15.84   10.61   0
 -31  -1   3   12.18    7.99   0
 -31   1   3   17.24    8.83   0
  31   1  -3    5.24    8.62   0
 -29  -1   3   -1.98    7.57   0
  29  -1  -3    4.52    7.62   0
 -29   1   3   -4.19    8.51   0
  29  -1  -3    1.95   10.28   0
 -29  -1   3   -1.74    8.13   0
  29   1  -3    7.39    8.36   0
 -27  -1   3   38.71    8.65   0
  27  -1  -3   39.44    8.80   0
 -27  -1   3   40.04    6.04   0
  27   1  -3   36.64    8.29   0
  27  -1  -3   45.26    9.17   0
 -27   1   3   33.70    6.52   0
  25   1  -3   60.71    8.77   0
  25  -1  -3   60.57    8.57   0
 -25  -1   3   51.91    6.00   0
  25  -1  -3   53.12    7.56   0
 -25   1   3   36.47    6.56   0
 -25  -1   3   28.41    8.99   0
 -23  -1   3    1.62    8.53   0
 -23   1   3    4.60    9.12   0
  23   1  -3    4.72    7.86   0
  23  -1  -3    9.42    6.83   0
  23  -1  -3   12.95    8.18   0
 -23  -1   3   10.22    6.90   0
 -21  -1   3   19.96    6.95   0
  21  -1  -3   16.88    8.67   0
 -21   1   3   21.18    8.92   0
  21  -1  -3   16.08    7.01   0
  21   1  -3   18.88    5.67   0
 -21  -1   3   21.73    8.93   0
  19   1  -3    6.17    7.71   0
 -19  -1   3    2.92    6.92   0
  19  -1  -3    3.75    7.86   0
 -19   1   3    5.18    6.08   0
 -19  -1   3    3.29    8.89   0
  17  -1  -3   84.18    8.48   0
  17   1  -3   75.30    8.37   0
 -17  -1   3   94.37    8.12   0
 -17   1   3   63.79    9.14   0
 -15  -1   3   21.11    7.57   0
 -15   1   3   15.99    9.76   0
  15  -1  -3   20.40    7.46   0
  15   1  -3   17.76    6.14   0
 -13   1   3  104.11   10.77   0
  13   1  -3  103.47    9.15   0
 -13  -1   3  120.92    9.01   0
  13  -1  -3  111.21    8.93   0
  11  -1  -3   28.64    9.79   0
  11   1  -3   26.00    7.88   0
 -11   1   3   19.03    9.66   0
 -11  -1   3   28.36    7.98   0
  -9  -1   3   16.07    8.49   0
   9   1  -3   18.13    8.08   0
   9  -1  -3   20.16   10.73   0
   9  -1  -3   21.75    8.43   0
   7  -1  -3  487.11   24.79   0
   7  -1  -3  427.17   25.17   0
   7   1  -3  457.35   12.81   0
  -7  -1   3  416.77   10.98   0
   5   1  -3   34.58    6.92   0
  -5  -1   3   32.64   10.40   0
   3  -1  -3   47.19   14.90   0
  -3   1   3   38.90   19.75   0
  -3  -1   3   45.64   10.56   0
   3   1  -3   41.96    9.88   0
  -1  -1   3 4540.98   34.29   0
  -1   1   3 4565.12   50.08   0
   1  -1  -3 4847.73   51.30   0
   1   1  -3 4746.32   34.39   0
   1  -1   3 1006.07   17.71   0
  -1  -1  -3 1059.28   21.25   0
   1   1   3  950.59   19.00   0
  -1   1  -3 1018.64   16.53   0
  -1  -1  -3 1021.77   24.13   0
   1   1   3  962.38   23.45   0
   3  -1   3  440.86   12.48   0
   3  -1   3  432.92   13.10   0
  -3  -1  -3  448.52   14.13   0
   3   1   3  412.05   16.43   0
  -3   1  -3  446.18   12.39   0
  -3   1  -3  440.82   12.53   0
   3   1   3  429.25   14.11   0
  -3  -1  -3  444.76   15.75   0
  -5  -1  -3  685.15   17.01   0
   5  -1   3  666.48   14.89   0
   5   1   3  659.16   14.42   0
  -5   1  -3  678.49   13.27   0
  -5  -1  -3  684.34   14.15   0
   5  -1   3  655.58   13.80   0
   5   1   3  608.52   17.73   0
  -5   1  -3  646.15   12.56   0
   7   1   3  789.47   12.56   0
  -7   1  -3  809.02   14.12   0
  -7   1  -3  841.90   14.49   0
  -7  -1  -3  744.19   13.65   0
  -7  -1  -3  802.18   13.45   0
   7   1   3  660.84   15.32   0
   7  -1   3  827.67   14.80   0
   7  -1   3  797.16   14.08   0
  -9  -1  -3  144.39    9.50   0
  -9   1  -3  152.27    8.80   0
   9   1   3  115.34   10.04   0
   9   1   3  130.17    6.92   0
  -9  -1  -3  145.83    8.11   0
   9  -1   3  134.26    7.35   0
   9  -1   3  140.53    8.07   0
  -9   1  -3  144.39    8.04   0
 -11  -1  -3  256.43    8.49   0
  11  -1   3  231.56    9.82   0
 -11  -1  -3  235.02    9.71   0
  11   1   3  253.31    7.62   0
  11  -1   3  265.61    8.97   0
  11   1   3  201.93    8.25   0
 -11   1  -3  271.02    9.18   0
 -13  -1  -3  994.65   12.50   0
  13   1   3  937.85   12.50   0
  13  -1   3  965.31   13.96   0
 -13  -1  -3  869.36   13.36   0
  13  -1   3  978.76   13.95   0
 -13   1  -3  962.18   12.34   0
  13  -1   3  812.60   13.38   0
  13   1   3  761.34   11.79   0
  15   1   3  258.94   10.20   0
 -15  -1  -3  346.68    8.72   0
  15   1   3  317.70    9.29   0
  15  -1   3  320.83    9.58   0
  15  -1   3  271.72    9.61   0
 -15   1  -3  341.74    9.89   0
 -15  -1  -3  304.14    8.30   0
  15  -1   3  333.27    8.26   0
  17  -1   3   10.62    8.30   0
 -17  -1  -3    4.08    7.30   0
  17   1   3    1.06    8.24   0
 -17  -1  -3    9.14    5.70   0
  17   1   3    5.97    4.99   0
  17  -1   3    8.09    6.62   0
  17  -1   3   14.97    6.28   0
 -17   1  -3    7.11    6.67   0
 -19  -1  -3    1.97    7.87   0
 -19  -1  -3   13.75    6.42   0
  19  -1   3   10.60    6.79   0
 -19   1  -3   20.64    7.08   0
  19  -1   3   13.28    6.37   0
  19  -1   3    0.33    9.18   0
  19   1   3   10.96    7.27   0
  21  -1   3   30.74    6.80   0
  21  -1   3   11.12    9.28   0
 -21  -1  -3   33.48    8.23   0
  21  -1   3   23.73    6.64   0
  21   1   3   26.36    5.74   0
 -21   1  -3   29.45    8.20   0
 -21  -1  -3   37.03    6.89   0
 -23   1  -3   16.56    7.33   0
  23  -1   3   -2.72    9.30   0
  23  -1   3    8.54    6.36   0
  23   1   3    7.67    7.70   0
 -23  -1  -3    3.66    5.36   0
  23  -1   3    2.91    6.99   0
 -23  -1  -3    6.87    4.85   0
 -25  -1  -3    8.52    5.80   0
 -25   1  -3    0.70    7.53   0
  25   1   3    5.39    8.02   0
 -25  -1  -3    0.79    6.94   0
  25  -1   3    5.01    5.50   0
  25  -1   3    9.40    6.95   0
  27  -1   3    5.77    7.57   0
  27   1   3    4.10    6.00   0
 -27  -1  -3   -3.90    5.43   0
 -27  -1  -3   -3.58    7.69   0
 -27   1  -3    0.53    7.74   0
  27  -1   3    1.96    7.49   0
 -29  -1  -3    5.52    5.59   0
 -29  -1  -3   -1.92    7.40   0
  29  -1   3    5.13    5.88   0
 -29   1  -3    5.23    8.20   0
  29  -1   3    1.64    7.28   0
  29   1   3   -4.46    8.10   0
 -31   1  -3    3.16    8.48   0
  31   1   3   -2.36    8.39   0
  31  -1   3    3.13    7.98   0
  31  -1   3    1.60    8.44   0
 -31  -1  -3    3.32    5.85   0
  33   1   3    3.32    6.01   0
 -33   1  -3    8.17    8.78   0
 -33  -1  -3    5.03    8.74   0
  33  -1   3    4.70    8.53   0
  33  -1   3    2.65    8.85   0
  33   1   3   10.01    8.86   0
 -35   1  -3   -0.72    9.13   0
 -35  -1  -3   -2.35    9.29   0
  35   1   3    5.07    6.44   0
  35  -1   3    1.50    9.21   0
  35   1   3    3.10    6.58   0
  35  -1   3    1.40    8.75   0
 -34  -2   3    7.82    8.57   0
  34  -2  -3    3.86    9.23   0
 -34  -2   3   15.67    9.55   0
  34  -2  -3    1.72   10.26   0
  34   2  -3    2.70    9.31   0
 -34   2   3    0.49    6.51   0
 -32  -2   3    1.51    8.57   0
  32   2  -3    3.21    8.79   0
  32  -2  -3    2.40   10.48   0
 -32   2   3   -0.09    8.66   0
  32  -2  -3    1.03   10.81   0
 -32  -2   3    5.70    9.28   0
 -30  -2   3    9.89    9.02   0
 -30   2   3   -5.79    6.24   0
  30  -2  -3    2.30   10.06   0
 -30  -2   3    6.25    7.83   0
  30   2  -3    9.76    8.43   0
  30  -2  -3   -2.02    8.99   0
 -28   2   3    7.81    8.43   0
 -28  -2   3   10.98    7.75   0
  28  -2  -3    3.33    7.50   0
  28   2  -3   -1.76    8.18   0
 -28  -2   3    8.38    6.16   0
  28  -2  -3    0.47    8.25   0
  26  -2  -3    7.86   10.07   0
 -26  -2   3   10.78    7.48   0
  26   2  -3    9.41    5.46   0
 -26  -2   3    0.06    8.98   0
  26  -2  -3    8.98    7.48   0
 -26   2   3   11.86    8.26   0
 -24  -2   3    5.80    9.20   0
  24  -2  -3    3.23    6.96   0
 -24  -2   3    4.90    7.27   0
  24   2  -3    8.44    8.00   0
 -24   2   3   15.57    8.48   0
  24  -2  -3   -1.08    8.15   0
 -22  -2   3   15.68    7.73   0
 -22  -2   3   10.51    9.20   0
  22  -2  -3    6.22    8.26   0
  22  -2  -3    5.52    7.98   0
 -22   2   3   15.87    8.78   0
  22   2  -3    5.70    8.23   0
  20   2  -3   33.81    8.45   0
 -20  -2   3   31.20    6.53   0
  20  -2  -3   41.01    7.22   0
  20  -2  -3   42.64    8.40   0
 -20  -2   3   40.14    7.96   0
 -20   2   3   39.67    6.01   0
 -18  -2   3   13.33    5.64   0
  18  -2  -3   14.96    7.85   0
  18  -2  -3   20.01    9.18   0
  18   2  -3   15.58    5.86   0
 -18   2   3   14.30    8.34   0
  16  -2  -3   24.51    7.76   0
 -16   2   3   32.92    8.56   0
 -16  -2   3   24.61    5.28   0
  16  -2  -3   28.71    8.23   0
  16   2  -3   20.63    5.69   0
  14   2  -3   64.67    8.03   0
  14  -2  -3   79.32    9.46   0
  14  -2  -3   77.71   10.01   0
 -14  -2   3   65.67    7.89   0
 -14   2   3   64.11    8.88   0
  12  -2  -3   29.19    9.22   0
  12   2  -3   26.38    5.36   0
  12  -2  -3   29.28    9.12   0
 -12   2   3   18.96    8.88   0
 -12  -2   3   26.77    7.53   0
 -10  -2   3   10.83    7.55   0
  10   2  -3   10.82    4.91   0
  10  -2  -3    5.86    8.48   0
  10  -2  -3    5.76    8.80   0
 -10   2   3    7.02    8.81   0
  -8   2   3   48.35    9.62   0
   8  -2  -3   43.12   10.94   0
   8   2  -3   49.47    5.71   0
  -8  -2   3   47.43    8.04   0
  -8   2   3   41.42   11.28   0
  -6   2   3    4.57    8.04   0
   6  -2  -3    5.34   11.56   0
   6   2  -3    3.80    5.01   0
  -6  -2   3    4.06    7.87   0
  -6   2   3    6.65   11.15   0
  -4   2   3  510.95   23.18   0
  -4  -2   3  530.60   12.13   0
  -4   2   3  582.94   17.95   0
   4  -2  -3  531.97   18.05   0
   4   2  -3  598.78   11.73   0
  -2  -2   3  633.08   12.68   0
  -2   2   3  644.26   17.36   0
   2  -2  -3  665.61   18.03   0
   2   2  -3  707.35   12.47   0
   0  -2  -3  217.52   11.37   0
   0   2  -3  230.84    9.09   0
   0  -2   3  214.95    9.51   0
   0   2   3  193.66   11.25   0
   2  -2   3   32.22    7.73   0
   2   2   3   27.17    9.15   0
  -2   2  -3   31.23    6.94   0
  -2  -2  -3   31.15    9.86   0
  -2  -2  -3   29.35    8.88   0
  -4   2  -3    2.32    4.53   0
   4  -2   3    4.14    6.81   0
  -4  -2  -3    4.83    7.56   0
   4   2   3    3.91    8.00   0
   4  -2   3    5.69    6.61   0
  -4  -2  -3    1.40    8.35   0
   6  -2   3   12.16    6.54   0
   6  -2   3   11.27    6.87   0
   6   2   3    8.62    7.57   0
  -6   2  -3   10.96    6.28   0
  -6  -2  -3    8.40    6.95   0
  -6   2  -3    9.25    6.55   0
  -6  -2  -3   14.78    8.37   0
  -8   2  -3  107.13    6.09   0
   8   2   3  104.18    8.43   0
  -8   2  -3  123.01    7.82   0
   8  -2   3  112.15    8.53   0
  -8  -2  -3  110.23    9.45   0
   8  -2   3  118.80    7.74   0
  -8  -2  -3  114.07    8.20   0
  10  -2   3  215.18    8.89   0
 -10   2  -3  240.29    9.09   0
 -10   2  -3  230.96    8.65   0
  10  -2   3  200.66    8.00   0
 -10  -2  -3  209.75   10.67   0
 -10  -2  -3  224.34    8.28   0
  10   2   3  210.00    8.50   0
 -12   2  -3 1041.83   13.97   0
  12   2   3  914.62   11.63   0
 -12   2  -3 1042.81   13.81   0
 -12  -2  -3  982.27   12.90   0
  12  -2   3  951.61   14.15   0
 -12  -2  -3  880.13   14.92   0
  12  -2   3  895.00   14.16   0
 -14   2  -3   66.17    7.44   0
 -14  -2  -3   55.96    8.88   0
  14   2   3   53.96    5.30   0
  14  -2   3   53.25    8.93   0
  14  -2   3   55.22    7.01   0
 -14  -2  -3   61.71    6.75   0
 -14   2  -3   66.02    7.02   0
 -16   2  -3  137.80    7.87   0
 -16  -2  -3  108.62    7.22   0
  16  -2   3  117.29    7.60   0
  16  -2   3  105.54    9.41   0
 -16  -2  -3  121.42    9.14   0
  16   2   3  101.82    7.86   0
  18   2   3   23.48    7.74   0
  18  -2   3   25.13    6.89   0
 -18  -2  -3   34.02    6.76   0
 -18   2  -3   35.01    6.94   0
  18  -2   3   15.43    9.06   0
  18  -2   3   34.24    6.64   0
 -18  -2  -3   23.49    8.59   0
  20  -2   3   -7.53    6.80   0
  20   2   3    7.12    7.72   0
  20  -2   3    2.64    6.29   0
  20  -2   3    8.53    6.62   0
 -20   2  -3    1.17    7.24   0
 -20  -2  -3    1.95    6.67   0
 -20  -2  -3    5.54    8.57   0
 -22  -2  -3   22.81    8.54   0
  22  -2   3   12.76    7.04   0
  22   2   3   13.52    5.70   0
 -22  -2  -3   19.68    6.55   0
  22  -2   3   13.77    7.02   0
 -22   2  -3    9.47    5.41   0
  22  -2   3   17.68    6.98   0
  24   2   3   -3.68    5.59   0
  24  -2   3   -4.38    7.67   0
 -24  -2  -3    5.08    8.08   0
 -24   2  -3    5.94    7.42   0
 -24  -2  -3   10.37    7.32   0
  24  -2   3    7.32    9.19   0
  24  -2   3    4.49    7.51   0
  26   2   3   -2.84    8.14   0
  26  -2   3   -0.44    7.52   0
 -26  -2  -3   -6.92    8.02   0
 -26  -2  -3   -2.38    6.98   0
  26  -2   3   -0.91    7.24   0
 -26   2  -3    4.38    8.36   0
  28  -2   3   18.80    8.18   0
  28  -2   3   16.44    7.85   0
  28   2   3   -0.65    8.15   0
 -28   2  -3   14.76    7.84   0
 -28  -2  -3   11.60    7.53   0
 -28  -2  -3   12.04    8.46   0
 -30   2  -3    8.49    8.40   0
  30  -2   3   10.25    8.41   0
  30   2   3   -1.03    8.81   0
  30  -2   3    3.52    8.03   0
 -30  -2  -3   -1.30    6.09   0
 -30  -2  -3    5.12    8.15   0
  32  -2   3    0.15    8.62   0
 -32  -2  -3   -2.67    9.12   0
  32  -2   3   -1.81    8.86   0
 -32   2  -3   -0.91    8.10   0
  32   2   3   -0.48    6.29   0
 -32  -2  -3    3.35    8.19   0
  34  -2   3    2.00    9.02   0
 -34  -2  -3    9.14    8.32   0
 -34   2  -3    0.55    9.16   0
 -34  -2  -3    1.90    9.70   0
  34  -2   3    3.12    9.16   0
  34   2   3    2.93    9.40   0
 -33   3   3   15.41    9.19   0
 -33  -3   3   -3.35    6.88   0
 -33  -3   3    5.14    8.87   0
  33  -3  -3   -1.97   11.48   0
  33  -3  -3    2.07    9.88   0
  33   3  -3   -0.98    6.56   0
  31  -3  -3    5.34   10.81   0
 -31   3   3   -7.21    9.00   0
 -31  -3   3   -5.03    6.99   0
  31  -3  -3    5.00   11.50   0
 -31  -3   3   -0.20    8.17   0
  31   3  -3   -8.23    8.29   0
 -29  -3   3   -0.32    5.71   0
 -29  -3   3   11.08    9.13   0
 -29   3   3    2.61    8.59   0
  29   3  -3    4.46    6.19   0
  29  -3  -3    3.94   10.37   0
  29  -3  -3   -2.15   11.17   0
  27  -3  -3    2.07   10.67   0
  27   3  -3    5.99    5.57   0
  27  -3  -3    6.81    9.87   0
 -27  -3   3    5.39    5.40   0
 -27  -3   3   -1.01    9.34   0
 -27   3   3   -0.37    8.06   0
 -25   3   3    8.99    8.08   0
 -25  -3   3   -2.56    6.20   0
  25  -3  -3    6.52   10.29   0
  25  -3  -3    4.51    9.49   0
 -25  -3   3    8.32    5.65   0
  25   3  -3   11.64    5.80   0
 -23  -3   3   11.62    5.85   0
  23  -3  -3   25.96    9.39   0
  23   3  -3   24.28    6.04   0
  23  -3  -3   29.90   10.01   0
 -23   3   3   18.71    8.65   0
 -23  -3   3   10.06    9.55   0
  21  -3  -3   24.98    9.24   0
 -21  -3   3   24.49    7.79   0
 -21  -3   3   16.80    6.62   0
 -21   3   3   16.37    8.16   0
  21  -3  -3   23.83    9.94   0
  21   3  -3   16.89    8.13   0
 -19  -3   3    2.49    7.66   0
  19  -3  -3    4.55    9.97   0
 -19  -3   3    2.76    7.00   0
  19  -3  -3    8.42    8.70   0
  19   3  -3   10.23    8.15   0
 -19   3   3    5.18    7.95   0
  17   3  -3    0.09    7.58   0
 -17  -3   3    7.84    7.79   0
  17  -3  -3    1.26    8.43   0
 -17   3   3    6.11    7.87   0
  17  -3  -3    1.99    8.33   0
  15  -3  -3   83.56    9.51   0
 -15  -3   3   73.21    6.23   0
 -15   3   3   84.40    8.61   0
  15   3  -3   86.45    6.07   0
  15  -3  -3   97.87   11.11   0
 -13   3   3    8.22    9.10   0
 -13  -3   3   11.61    7.31   0
  13  -3  -3    5.70   10.29   0
 -13   3   3   13.36    8.12   0
  13   3  -3    9.53    6.94   0
  11  -3  -3   13.26    9.34   0
  11   3  -3   19.85    6.59   0
 -11   3   3   18.18    7.60   0
 -11   3   3   17.46    8.41   0
 -11  -3   3    7.42    7.37   0
  -9   3   3  115.37   10.58   0
  -9  -3   3   80.30    5.88   0
   9   3  -3  101.03    7.37   0
   9  -3  -3   97.03   11.03   0
  -9   3   3  105.97    9.54   0
  -7   3   3  107.01    9.32   0
   7   3  -3   94.39    5.86   0
   7  -3  -3   92.99   10.58   0
  -7   3   3  106.74   11.64   0
  -7  -3   3   82.13    6.06   0
   5  -3  -3   24.84    8.05   0
   5   3  -3   27.86    6.83   0
  -5   3   3   29.16    6.76   0
  -5  -3   3   19.88    7.41   0
   3   3  -3  121.97    7.37   0
   3  -3  -3  104.88    9.03   0
  -3   3   3   99.59    8.31   0
  -3  -3   3   97.75    8.21   0
  -1  -3   3   69.20    7.89   0
   1  -3  -3   72.73    8.75   0
  -1   3   3   67.26    8.19   0
   1   3  -3   74.89    6.86   0
  -1   3  -3    3.52    6.38   0
   1  -3   3    4.98    7.34   0
   1   3   3    3.29    7.87   0
  -1  -3  -3    2.16   12.51   0
  -1  -3  -3    5.51    8.46   0
  -3   3  -3    9.30    6.43   0
  -3  -3  -3   10.52    8.19   0
   3   3   3    9.74    8.16   0
  -3  -3  -3   10.44   10.80   0
   3  -3   3   11.32    6.15   0
   3  -3   3   10.80    5.10   0
  -5   3  -3   21.99    6.55   0
   5   3   3   15.49    8.07   0
  -5  -3  -3   21.09    9.69   0
   5  -3   3   21.13    5.12   0
  -5  -3  -3   21.71    7.83   0
   5  -3   3   25.37    6.60   0
   7  -3   3    8.01    4.88   0
   7   3   3   11.17    8.18   0
  -7  -3  -3    9.58    7.90   0
  -7  -3  -3   10.09   10.02   0
   7  -3   3    6.58    6.75   0
  -7   3  -3   14.73    6.47   0
   9  -3   3  156.76    8.61   0
   9   3   3  142.36    8.54   0
   9  -3   3  156.09    8.26   0
  -9   3  -3  176.84    7.89   0
  -9  -3  -3  168.75    8.41   0
  -9  -3  -3  131.67    9.43   0
  -9   3  -3  173.72    8.20   0
  11   3   3  277.28    8.95   0
 -11   3  -3  320.94    9.42   0
  11  -3   3  299.42    9.46   0
 -11   3  -3  322.38    9.05   0
 -11  -3  -3  311.16    7.55   0
 -11  -3  -3  260.56   10.94   0
  11  -3   3  281.72   10.22   0
  13  -3   3   16.31    6.86   0
 -13  -3  -3   20.13    8.55   0
 -13   3  -3   21.60    6.57   0
 -13   3  -3   23.67    6.76   0
  13   3   3    8.64    7.53   0
 -13  -3  -3   21.94    7.19   0
  13  -3   3   21.60    8.07   0
 -15  -3  -3  186.85    8.24   0
  15   3   3  209.01    7.16   0
 -15   3  -3  253.34    9.36   0
  15  -3   3  229.24    9.07   0
  15  -3   3  197.29    9.82   0
 -15  -3  -3  236.43    8.98   0
 -15   3  -3  256.44    8.94   0
 -17   3  -3   80.31    7.68   0
 -17  -3  -3   54.27    8.85   0
  17  -3   3   53.80    9.43   0
 -17   3  -3   76.62    7.58   0
 -17  -3  -3   72.52    5.53   0
  17  -3   3   79.88    7.58   0
  17   3   3   63.34    7.72   0
  19  -3   3    3.56    6.84   0
 -19  -3  -3   -3.40    8.22   0
 -19  -3  -3    0.65    6.59   0
  19  -3   3    2.87    9.04   0
 -19   3  -3    3.66    4.93   0
  19   3   3    6.56    7.52   0
  21  -3   3   -0.97    6.80   0
  21  -3   3   -5.22    9.61   0
  21  -3   3    3.95    7.20   0
 -21   3  -3    3.68    7.39   0
 -21  -3  -3   -0.36    6.97   0
 -21  -3  -3   -6.89    8.29   0
  21   3   3    0.59    7.75   0
  23  -3   3    5.85    6.56   0
  23   3   3    3.84    5.86   0
 -23   3  -3    7.54    7.59   0
 -23  -3  -3    9.44    7.41   0
  23  -3   3    0.95    6.76   0
  23  -3   3    9.12    7.22   0
 -23  -3  -3   -1.23    8.27   0
  25   3   3   35.13    8.16   0
  25  -3   3   29.80    7.78   0
  25  -3   3   25.17    8.06   0
 -25  -3  -3   25.02    7.74   0
 -25  -3  -3   23.67    8.52   0
  25  -3   3   28.91    9.50   0
 -25   3  -3   33.13    7.92   0
 -27  -3  -3    4.99    5.44   0
  27  -3   3    1.87    7.87   0
 -27   3  -3    5.36    7.78   0
 -27  -3  -3    1.88    8.43   0
  27  -3   3    7.47    7.55   0
  27   3   3    0.05    8.45   0
 -29   3  -3    6.98    7.97   0
 -29  -3  -3    1.15    5.73   0
  29  -3   3   -0.32    8.07   0
 -29  -3  -3   14.35    8.55   0
  29   3   3   -1.96    8.59   0
  29  -3   3    6.52    8.35   0
  31  -3   3    6.28    8.87   0
 -31  -3  -3   -0.85    6.11   0
  31  -3   3    2.60    8.53   0
 -31   3  -3   -5.36    8.91   0
 -31  -3  -3    3.52    8.61   0
  31   3   3   -4.47    6.27   0
 -33  -3  -3   -1.94    9.36   0
  33  -3   3    0.00    9.72   0
  33   3   3    7.45    6.99   0
 -33  -3  -3   13.82    9.19   0
 -33   3  -3    1.17    8.75   0
  33  -3   3    5.45    9.45   0
 -30   4   3    0.81    9.47   0
 -30  -4   3   16.04    9.95   0
 -30  -4   3    1.20    9.15   0
  30  -4  -3    2.30   11.69   0
  30   4  -3   -1.55    6.69   0
  30  -4  -3    0.32   13.56   0
 -28   4   3   -1.69    8.71   0
 -28  -4   3   -3.72    9.26   0
  28   4  -3    4.60    8.97   0
  28  -4  -3    0.97   12.91   0
 -28  -4   3    3.69    6.43   0
  28  -4  -3    1.67   12.61   0
 -26   4   3   -5.23    8.14   0
 -26  -4   3    4.78    5.79   0
  26  -4  -3   -1.59   10.61   0
  26  -4  -3    1.70   12.07   0
  26   4  -3    2.18    8.41   0
 -26  -4   3    1.30    6.43   0
  24   4  -3    8.61    5.95   0
 -24   4   3    6.56    8.01   0
 -24  -4   3    7.32    8.28   0
  24  -4  -3    5.24    9.62   0
  24  -4  -3    3.05    9.89   0
 -24  -4   3  -10.19    9.06   0
 -22   4   3   -0.15    7.87   0
 -22  -4   3    8.98    7.65   0
  22  -4  -3    4.94   11.20   0
 -22  -4   3    1.63    9.08   0
  22   4  -3    1.66    7.67   0
  22  -4  -3   -0.16    9.97   0
 -20  -4   3   11.39    8.73   0
 -20  -4   3    7.60    7.48   0
  20  -4  -3    2.78    9.66   0
  20   4  -3    7.71    7.50   0
  20  -4  -3    1.82   10.58   0
 -20   4   3    6.62    7.49   0
  18   4  -3    1.53    7.17   0
  18  -4  -3    2.36   10.64   0
  18  -4  -3    3.68    8.43   0
 -18  -4   3   -1.45    5.09   0
 -18   4   3   -0.38    7.58   0
  16   4  -3   17.12    7.68   0
  16  -4  -3   12.60    9.59   0
 -16  -4   3   23.66    7.57   0
 -16   4   3   15.80    7.16   0
 -14   4   3    1.69    8.43   0
  14   4  -3   -0.86    6.93   0
 -14   4   3    0.91    8.53   0
  14  -4  -3   -2.97   10.19   0
 -14  -4   3   -1.41    7.40   0
  12   4  -3   10.24    7.14   0
 -12   4   3   10.79    7.82   0
 -12  -4   3   14.05    7.54   0
 -12   4   3    9.06    8.07   0
  12  -4  -3    7.62    9.98   0
 -10   4   3    9.04    9.25   0
 -10   4   3   12.52    7.75   0
  10  -4  -3    7.42    9.59   0
 -10  -4   3   11.27    5.37   0
  10   4  -3   11.24    6.99   0
   8   4  -3   51.15    7.23   0
  -8   4   3   55.01    8.32   0
   8  -4  -3   45.11    8.50   0
  -8  -4   3   42.47    8.18   0
   6   4  -3   -3.05    7.11   0
   6  -4  -3    0.94    7.83   0
  -6  -4   3    6.85    5.28   0
  -6   4   3    0.28    6.45   0
  -4  -4   3    3.17    5.49   0
   4   4  -3    2.88    6.69   0
  -4   4   3   11.67    8.50   0
   4  -4  -3    8.03    8.21   0
   2  -4  -3  102.85    9.20   0
  -2   4   3  110.95    7.88   0
   2   4  -3  112.38    5.92   0
  -2  -4   3  107.41    8.17   0
   0  -4  -3   79.44    8.54   0
   0   4   3   87.11    7.73   0
   0  -4   3   83.67    7.85   0
   0   4  -3   94.99    7.42   0
  -2  -4  -3  210.09   19.84   0
   2  -4   3  193.51    9.34   0
  -2  -4  -3  188.55    9.51   0
   2   4   3  208.05    8.96   0
  -2   4  -3  236.26    6.85   0
   2  -4   3  201.59    8.75   0
  -4  -4  -3   -2.76    7.76   0
  -4   4  -3    6.23    6.37   0
   4  -4   3    4.69    7.36   0
  -4  -4  -3    8.11   11.19   0
   4   4   3    7.72    7.54   0
   4  -4   3    5.93    8.09   0
  -6  -4  -3    4.32    9.91   0
   6  -4   3    4.41    7.00   0
  -6   4  -3    2.22    4.71   0
  -6  -4  -3    7.73    7.68   0
   6  -4   3    4.64    6.87   0
   6   4   3    6.06    7.47   0
   8  -4   3   29.03    7.70   0
  -8  -4  -3   28.60    5.52   0
  -8   4  -3   30.71    6.84   0
   8   4   3   27.48    7.66   0
  -8  -4  -3   26.95   10.78   0
   8  -4   3   27.79    7.41   0
  10  -4   3    6.49    5.42   0
 -10   4  -3    6.20    6.50   0
 -10  -4  -3   11.63    7.82   0
  10  -4   3    2.65    7.45   0
  10   4   3   -4.45    8.07   0
 -10  -4  -3    6.90   10.37   0
  12  -4   3   16.20    7.15   0
 -12   4  -3   13.94    6.93   0
 -12  -4  -3   13.31    5.80   0
  12   4   3   12.07    8.14   0
  12  -4   3   21.08   10.36   0
 -12  -4  -3   14.58    8.60   0
  14  -4   3   41.15    7.57   0
 -14   4  -3   45.51    7.08   0
 -14  -4  -3   34.23    7.57   0
  14  -4   3   31.92    9.04   0
 -14   4  -3   44.17    6.96   0
  14   4   3   39.60    8.14   0
 -14  -4  -3   35.82    9.04   0
 -16  -4  -3    3.85    8.47   0
  16  -4   3    4.73    9.15   0
  16  -4   3    5.81    7.18   0
 -16   4  -3    3.56    7.01   0
  16   4   3    7.93    7.91   0
 -16  -4  -3   10.93    7.21   0
 -16   4  -3   -1.11    8.31   0
 -18  -4  -3   25.52    8.98   0
 -18  -4  -3   23.16    5.90   0
 -18   4  -3   49.06    7.69   0
  18  -4   3   25.12    9.45   0
  18   4   3   44.42    8.12   0
 -18   4  -3   39.42    7.16   0
  18  -4   3   40.46    7.63   0
 -20   4  -3   11.39    7.25   0
  20  -4   3    6.50    8.86   0
  20  -4   3   -0.72    8.84   0
 -20  -4  -3   17.41    8.29   0
 -20   4  -3   11.65    7.32   0
  20   4   3    6.20    7.47   0
 -20  -4  -3    3.76    7.10   0
  22  -4   3   -5.60    9.41   0
 -22  -4  -3    9.09    7.23   0
 -22   4  -3   10.73    7.84   0
 -22  -4  -3    8.57    8.35   0
  22   4   3   15.61    7.68   0
  22  -4   3    4.06    9.62   0
  22  -4   3    6.86    7.47   0
  24  -4   3    2.26    7.47   0
 -24  -4  -3    3.26    8.52   0
  24  -4   3    4.67    7.99   0
 -24   4  -3   -0.01    5.56   0
  24   4   3   11.15    8.08   0
  24  -4   3    5.34    9.42   0
 -24  -4  -3    3.82    7.84   0
 -26  -4  -3    1.84    7.88   0
  26  -4   3   -1.07    8.24   0
  26   4   3    3.84    8.37   0
 -26  -4  -3  -11.10    8.64   0
 -26   4  -3    5.15    5.92   0
  26  -4   3    3.53   10.21   0
  28  -4   3    2.52   10.82   0
 -28  -4  -3    5.23    8.46   0
  28  -4   3    5.70    8.81   0
 -28  -4  -3   -0.43    8.97   0
  28   4   3   -4.14    6.29   0
 -28   4  -3    3.28    8.58   0
 -30  -4  -3    6.30    6.35   0
  30  -4   3    3.71    9.55   0
 -30   4  -3    7.92    9.26   0
  30  -4   3    3.11    8.99   0
  30   4   3    9.62    9.24   0
 -30  -4  -3   -4.38    9.53   0
 -27  -5   3    7.30    9.87   0
  27  -5  -3    3.56   15.27   0
 -27   5   3    1.98    9.31   0
 -27  -5   3    4.81    9.31   0
  27  -5  -3   -1.11   15.34   0
  27   5  -3    6.06    9.51   0
  25   5  -3   10.00    8.79   0
 -25   5   3    0.07    9.16   0
 -25  -5   3   -7.06    8.93   0
  25  -5  -3    0.97   13.12   0
  25  -5  -3    0.57   12.98   0
 -25  -5   3    8.44    8.83   0
  23   5  -3    0.61    8.18   0
 -23  -5   3   10.20    9.37   0
  23  -5  -3    2.05   12.01   0
  23  -5  -3   -1.51   12.59   0
 -23  -5   3    1.06    5.82   0
 -23   5   3   -0.34   10.33   0
 -21  -5   3   -0.26    8.09   0
 -21   5   3    2.28    8.14   0
  21   5  -3    5.47    5.93   0
  21  -5  -3   -0.48   10.41   0
 -21  -5   3   -1.12    9.32   0
  21  -5  -3    0.32   11.22   0
  19  -5  -3    6.89   11.10   0
  19   5  -3   -1.67    5.30   0
  19  -5  -3   -1.26   11.38   0
 -19  -5   3    9.98    7.87   0
 -19  -5   3    2.20    8.92   0
 -19   5   3    0.47   10.24   0
  17   5  -3   11.38    5.40   0
  17  -5  -3   12.20   10.62   0
 -17  -5   3   -2.35    7.91   0
 -17   5   3   10.37    9.84   0
 -17  -5   3   11.69    9.13   0
 -17   5   3   13.29   11.36   0
  15  -5  -3    4.72    9.52   0
  15   5  -3    8.82    7.46   0
 -15   5   3    5.05    8.80   0
 -15   5   3    5.62    8.86   0
 -15  -5   3   -3.29    7.68   0
 -13   5   3   13.79    7.17   0
  13  -5  -3   10.96    8.18   0
 -13  -5   3    2.78    7.78   0
  13   5  -3   14.99    7.64   0
 -11  -5   3   10.45    7.98   0
  11   5  -3   13.78    7.35   0
  11  -5  -3   15.53    8.15   0
 -11   5   3   11.53    9.02   0
  -9   5   3    9.62    6.99   0
   9   5  -3    8.96    5.37   0
  -9  -5   3    9.14    8.20   0
   9  -5  -3    6.49    9.97   0
   7  -5  -3    6.06    8.22   0
  -7   5   3    3.64    6.75   0
  -7  -5   3    2.98    5.76   0
   7   5  -3   -4.39    7.03   0
   5   5  -3   12.52    7.12   0
  -5   5   3    1.27    6.87   0
  -5  -5   3    5.53    8.02   0
   5  -5  -3    4.72    7.85   0
  -3  -5   3   10.25    8.33   0
   3  -5  -3    1.71    8.27   0
  -3   5   3   -0.25    7.22   0
   3   5  -3    6.02    5.20   0
   1   5  -3    2.49    4.73   0
  -1   5   3    3.79    7.31   0
   1  -5  -3    0.12    8.38   0
  -1  -5   3   -5.94    5.85   0
  -1   5  -3    8.36    6.74   0
  -1  -5  -3   12.41    8.10   0
   1  -5   3   10.36    7.76   0
   1  -5   3    7.20    7.94   0
   1   5   3    4.55    7.38   0
   3  -5   3   -3.44    5.35   0
  -3  -5  -3   -1.99    8.23   0
   3  -5   3   -2.56    8.23   0
   3   5   3    1.26    7.27   0
  -3   5  -3    3.57    6.75   0
  -5  -5  -3    3.88    5.73   0
   5   5   3   -1.48    7.16   0
   5  -5   3    1.40    8.88   0
   5  -5   3    1.34    7.82   0
  -5   5  -3    3.07    6.73   0
  -5  -5  -3    1.44   11.70   0
  -7  -5  -3    7.10    7.93   0
   7  -5   3    3.60    9.65   0
  -7   5  -3    2.86    6.68   0
   7   5   3   13.41    7.57   0
   7  -5   3    6.35    7.82   0
  -7  -5  -3   10.61   11.79   0
   9  -5   3   44.40    8.62   0
  -9   5  -3   69.70    7.52   0
  -9  -5  -3   64.49    8.18   0
   9   5   3   50.03    8.10   0
  -9  -5  -3   39.49   11.26   0
   9  -5   3   53.24    9.11   0
 -11   5  -3   15.22    6.86   0
  11  -5   3   15.34    8.17   0
  11   5   3   13.90    7.84   0
  11  -5   3   10.82   10.62   0
 -11  -5  -3   12.54    7.73   0
 -11  -5  -3    7.84    8.51   0
  13  -5   3    4.15    8.84   0
 -13  -5  -3   10.56    8.40   0
 -13  -5  -3   10.35    5.28   0
  13  -5   3   15.76    7.54   0
  13   5   3   19.67    7.84   0
 -13   5  -3    7.53    7.12   0
  15  -5   3   -0.61    7.80   0
 -15  -5  -3   10.51    8.42   0
 -15   5  -3    8.32    7.51   0
  15   5   3    3.90    7.86   0
  15  -5   3    1.92   10.85   0
 -15  -5  -3    5.26    7.78   0
  17   5   3   10.74    7.96   0
 -17  -5  -3    7.65    7.95   0
  17  -5   3    9.15   11.10   0
  17  -5   3    4.59    8.26   0
 -17   5  -3    8.76    7.97   0
 -17  -5  -3   17.86   10.54   0
 -19  -5  -3    5.88    7.89   0
  19  -5   3    4.02    8.16   0
  19  -5   3   -3.10    8.94   0
 -19  -5  -3    0.90    8.60   0
 -19   5  -3   -2.07    7.87   0
  19   5   3   -9.67    8.46   0
 -21  -5  -3    5.63    8.53   0
  21   5   3    7.55    8.65   0
 -21   5  -3    1.30    8.24   0
 -21   5  -3   10.18    7.91   0
  21  -5   3    4.21    8.18   0
  21  -5   3    0.32    9.68   0
 -21  -5  -3    0.18    8.81   0
 -23  -5  -3    8.13    9.11   0
 -23  -5  -3    1.08    8.50   0
 -23   5  -3   -0.79    8.38   0
  23  -5   3    6.92    8.63   0
  23  -5   3    3.12    9.72   0
  23   5   3   -2.56    6.01   0
 -25   5  -3    6.50    8.87   0
  25  -5   3    4.56    8.99   0
  25  -5   3    1.89    8.88   0
  25   5   3    4.38    8.84   0
 -25  -5  -3    3.09    8.84   0
 -25  -5  -3    8.51    9.22   0
 -27  -5  -3    9.90    9.68   0
 -27  -5  -3    5.53    6.35   0
  27  -5   3    3.96    9.26   0
  27   5   3    4.33    6.49   0
 -27   5  -3    7.24    9.37   0
  27  -5   3   -1.41    9.60   0
  22  -6  -3    2.58   14.08   0
  22  -6  -3    3.05   14.88   0
 -22  -6   3    3.94    6.25   0
  22   6  -3    0.67    9.06   0
 -22  -6   3   13.31   10.35   0
  20   6  -3   -1.32    8.92   0
 -20  -6   3    6.16    8.82   0
  20  -6  -3   -1.70   10.57   0
 -20  -6   3    0.75    9.93   0
  20  -6  -3    1.02   12.98   0
  18   6  -3   -5.38    8.81   0
 -18  -6   3    1.05    6.25   0
 -18   6   3   -1.07   10.54   0
  18  -6  -3   -0.27   11.59   0
 -18  -6   3   -4.77    9.57   0
 -16  -6   3   -8.09    8.26   0
  16  -6  -3    1.11   11.31   0
 -16  -6   3   16.06    9.58   0
 -16   6   3    1.88   10.21   0
  16   6  -3    1.95    6.19   0
  14  -6  -3    6.97    8.60   0
  14   6  -3    9.49    8.20   0
 -14   6   3    2.04   10.06   0
 -14  -6   3   -4.41    9.60   0
 -14  -6   3    1.79    8.35   0
  12   6  -3   -4.80    8.18   0
 -12  -6   3   -5.29    5.95   0
 -12   6   3    6.91    9.62   0
  12  -6  -3    2.55   10.88   0
  10  -6  -3   -0.28    8.90   0
  10   6  -3   12.21    7.81   0
 -10  -6   3   -0.53    8.44   0
 -10   6   3    5.12    8.07   0
   8  -6  -3    3.02   10.10   0
   8   6  -3   -0.53    5.35   0
  -8   6   3    2.30    7.64   0
  -8  -6   3   -8.41    8.08   0
   6   6  -3    2.98    7.63   0
   6  -6  -3    0.36    8.34   0
  -6   6   3   -0.60    9.35   0
  -6  -6   3   -1.84    5.75   0
   4  -6  -3    5.35    8.54   0
  -4  -6   3    3.25    8.14   0
   4   6  -3    6.01    7.54   0
  -4   6   3    9.61    7.70   0
   2   6  -3   18.25    7.25   0
  -2   6   3   13.73    7.80   0
  -2  -6   3   12.14    9.40   0
   2  -6  -3   17.36    8.19   0
  -2  -6   3    8.17    8.25   0
   0  -6  -3   14.08    8.48   0
   0   6   3   17.13    7.67   0
   0   6  -3   16.31    7.61   0
   0  -6   3   -0.45    8.29   0
   0  -6   3   12.26    9.48   0
   2   6   3    0.67    7.59   0
  -2   6  -3    4.19    7.37   0
  -2  -6  -3    6.47    8.09   0
   2  -6   3    2.97    6.08   0
   2  -6   3    2.76   11.12   0
   4  -6   3   29.53    8.33   0
   4   6   3   26.72    7.89   0
  -4   6  -3   29.05    7.69   0
  -4  -6  -3   20.94    8.37   0
   4  -6   3   24.37   10.26   0
   6  -6   3   -0.19   10.33   0
   6  -6   3    6.36    8.11   0
  -6  -6  -3    0.96    8.00   0
  -6  -6  -3   -0.21   12.45   0
   6   6   3   -0.64    5.36   0
  -6   6  -3   -0.29    5.18   0
  -8  -6  -3   -1.23    8.11   0
   8  -6   3    0.69   10.49   0
   8  -6   3    3.41    5.71   0
   8   6   3    3.11    7.87   0
  -8  -6  -3    0.36   11.94   0
  -8   6  -3    0.93    7.36   0
  10  -6   3   10.66    8.38   0
  10  -6   3    4.93   10.92   0
  10   6   3    1.59    8.04   0
 -10   6  -3    4.12    7.78   0
 -10  -6  -3   -1.78   10.60   0
 -10  -6  -3    6.54    8.17   0
  12  -6   3   -0.43    9.32   0
  12   6   3    5.22    5.77   0
 -12   6  -3    3.07    7.91   0
  12  -6   3    6.04    8.22   0
 -12  -6  -3   -4.91    7.66   0
 -12  -6  -3    7.46   10.51   0
 -14  -6  -3   -0.85   10.97   0
  14  -6   3    1.90   11.81   0
  14  -6   3    6.21    8.33   0
  14   6   3    2.82    8.35   0
 -14   6  -3    3.62    7.75   0
 -14  -6  -3    6.16    8.53   0
  16  -6   3    3.24   11.85   0
 -16   6  -3   -2.26    7.66   0
 -16  -6  -3    8.62    9.31   0
  16   6   3    3.40    5.91   0
  16  -6   3    4.30    8.33   0
 -16  -6  -3    1.73    8.42   0
 -18  -6  -3   -2.46    9.21   0
  18  -6   3    1.29    8.71   0
 -18   6  -3    1.44    8.55   0
  18   6   3   -3.15    6.30   0
 -18  -6  -3   11.85    8.78   0
  18  -6   3    1.29   10.15   0
  20   6   3   -0.67    6.65   0
 -20  -6  -3   -0.25    9.02   0
 -20   6  -3    0.64   10.32   0
  20  -6   3    2.98   11.20   0
 -20  -6  -3    1.23    9.41   0
 -22  -6  -3   -0.40    9.28   0
 -22  -6  -3   10.48    9.70   0
  22   6   3   11.18    9.16   0
  22  -6   3    0.59    9.45   0
 -22   6  -3   -3.34    9.26   0
  15   7  -3   -0.80    9.48   0
 -15   7   3    5.10   11.89   0
 -15  -7   3   -0.03    9.69   0
 -15  -7   3    0.75   10.85   0
  15  -7  -3   -1.51   12.50   0
  13  -7  -3    6.07   11.93   0
  13   7  -3    1.14    9.06   0
 -13   7   3    3.51    9.64   0
 -13  -7   3    5.77    9.90   0
 -13  -7   3    4.06    6.72   0
 -11  -7   3    9.38    9.11   0
 -11  -7   3    2.36   10.04   0
 -11   7   3   -3.40    8.96   0
  11   7  -3   -7.45    8.90   0
  11  -7  -3   -3.36    9.51   0
  -9  -7   3    8.04    9.19   0
   9  -7  -3    3.11    8.99   0
   9   7  -3    3.78    8.56   0
  -9  -7   3    0.99   12.33   0
  -9   7   3    1.40    8.71   0
  -7  -7   3   -2.11    6.19   0
  -7   7   3    9.55    8.70   0
   7  -7  -3   -2.22    9.21   0
  -7  -7   3    8.02   12.75   0
   7   7  -3    7.37    9.00   0
  -5  -7   3   11.02    8.73   0
  -5  -7   3    3.68   10.38   0
   5  -7  -3   -1.66    9.25   0
  -5   7   3    4.59    8.50   0
   5   7  -3   14.33    8.41   0
  -3  -7   3    6.46   12.40   0
   3   7  -3    8.15    8.60   0
  -3   7   3    3.10    8.53   0
   3  -7  -3    7.28    8.77   0
  -3  -7   3    2.00    9.38   0
   1  -7  -3    4.16    8.97   0
  -1   7   3    3.10    8.47   0
  -1  -7   3   11.54    8.81   0
  -1  -7   3    3.31   10.86   0
   1   7  -3    3.28    8.12   0
   1  -7   3    4.44   12.30   0
  -1  -7  -3   -2.15    8.85   0
   1  -7   3    3.21    6.49   0
  -1   7  -3    3.14    8.03   0
   1   7   3    7.12    8.28   0
   3  -7   3    0.61    8.94   0
  -3  -7  -3   -1.28    9.02   0
   3  -7   3    0.92   12.70   0
   3   7   3    4.16    8.56   0
  -3   7  -3    2.60    8.22   0
  -5  -7  -3   -0.94    8.79   0
   5   7   3    9.98    8.39   0
   5  -7   3    9.72    8.61   0
  -5   7  -3   -1.29    8.09   0
   5  -7   3   -0.93   14.86   0
  -7  -7  -3    0.06    8.58   0
   7  -7   3   -0.61    9.24   0
  -7   7  -3    3.89    8.39   0
   7   7   3    0.77    8.48   0
   7  -7   3    0.40   15.17   0
  -9  -7  -3    1.07   15.79   0
   9  -7   3    3.29    9.08   0
   9   7   3    1.74    8.80   0
  -9   7  -3    4.10    8.56   0
  -9  -7  -3   -7.55    8.75   0
   9  -7   3   -0.25   14.00   0
  11   7   3    7.40    8.90   0
  11  -7   3    5.71    8.78   0
 -11   7  -3    5.61    8.31   0
 -11  -7  -3    6.44    8.96   0
  11  -7   3    8.95   16.48   0
 -11  -7  -3    1.91   12.93   0
  13   7   3    4.30    9.17   0
  13  -7   3   -1.91    9.43   0
 -13   7  -3    1.16    8.97   0
 -13  -7  -3    4.47   11.65   0
 -13  -7  -3    6.89    8.81   0
  15   7   3   -3.82    9.62   0
 -15  -7  -3   -2.55   12.39   0
 -15   7  -3    0.29    9.15   0
  15  -7   3   -2.02    9.81   0
  36   0  -4   -1.09    9.54   0
 -36   0   4   -2.26    9.70   0
  36   0  -4    3.51    9.06   0
 -34   0   4   31.47    9.69   0
  34   0  -4   13.81    9.34   0
 -32   0   4   -9.95    9.10   0
  32   0  -4   11.78    9.05   0
 -32   0   4    2.88    8.22   0
 -30   0   4   29.76    8.21   0
 -30   0   4   12.18    9.21   0
  30   0  -4   19.34    8.72   0
 -28   0   4   43.32    7.76   0
  28   0  -4   43.10    8.76   0
 -28   0   4   33.35    6.77   0
  26   0  -4   -0.34    7.85   0
 -26   0   4   -2.37    6.74   0
 -26   0   4   -2.09    8.98   0
 -24   0   4  109.50    8.06   0
 -24   0   4   66.57    9.81   0
  24   0  -4   87.41    8.83   0
 -22   0   4  166.99   10.58   0
  22   0  -4  195.38    9.83   0
 -22   0   4  219.74    9.42   0
 -20   0   4    2.37    6.75   0
 -20   0   4    4.02    6.72   0
  20   0  -4    1.62    8.41   0
 -18   0   4   46.97    6.93   0
  18   0  -4   60.94    8.23   0
 -18   0   4   72.63    7.40   0
  16   0  -4  220.25    9.36   0
 -16   0   4  257.72    9.49   0
  14   0  -4   36.16    8.48   0
 -14   0   4   35.32    8.28   0
 -12   0   4   21.41    7.70   0
  12   0  -4   19.87    7.96   0
  10   0  -4  190.94   10.57   0
 -10   0   4  193.32   10.72   0
  -8   0   4  215.08   12.19   0
   8   0  -4  240.45   12.00   0
  -6   0   4  916.97   21.78   0
   6   0  -4  966.34   20.07   0
  -4   0   4   44.87   10.98   0
   4   0  -4   41.29   10.11   0
  -2   0   4    2.81    7.93   0
   2   0  -4    2.84    8.03   0
   0   0   4  798.13   17.48   0
   0   0  -4  787.93   17.44   0
   2   0   4  849.30   16.79   0
  -2   0  -4  895.59   17.21   0
   2   0   4  893.46   16.36   0
  -4   0  -4 1949.79   22.00   0
  -4   0  -4 1930.53   22.02   0
   4   0   4 1852.89   20.96   0
   4   0   4 1891.68   22.26   0
   6   0   4 3182.39   25.19   0
  -6   0  -4 3299.54   25.45   0
   6   0   4 3303.33   25.88   0
  -8   0  -4  428.26   11.17   0
   8   0   4  458.28   10.62   0
   8   0   4  428.46   11.69   0
   8   0   4  461.67   10.75   0
 -10   0  -4  136.38    8.28   0
  10   0   4  124.57    7.18   0
  10   0   4  130.55    6.07   0
  10   0   4  137.32    7.62   0
 -12   0  -4  139.84    8.55   0
  12   0   4  146.38    7.62   0
  12   0   4  122.15    9.24   0
  12   0   4  144.26    8.05   0
  14   0   4   11.48    6.11   0
 -14   0  -4    7.93    7.24   0
  14   0   4    7.48    5.81   0
  14   0   4   12.99    8.57   0
 -16   0  -4   -0.35    6.75   0
  16   0   4    1.87    6.19   0
  16   0   4    1.59    8.05   0
  16   0   4    5.45    4.85   0
  18   0   4  271.26    9.99   0
  18   0   4  332.45    7.79   0
  18   0   4  380.00    9.16   0
 -18   0  -4  318.19    7.84   0
  20   0   4   50.50    7.37   0
  20   0   4   51.05    9.20   0
 -20   0  -4   33.43    7.57   0
  20   0   4   61.54    7.11   0
  22   0   4  128.75    7.12   0
 -22   0  -4  138.98    6.58   0
  22   0   4  167.01    9.06   0
  22   0   4  157.80    6.73   0
  24   0   4   22.73    9.14   0
 -24   0  -4   19.37    7.51   0
  24   0   4   15.97    5.05   0
  24   0   4   19.76    5.45   0
 -26   0  -4   -8.61    7.13   0
  26   0   4    2.01    4.77   0
  26   0   4    4.04    7.41   0
 -28   0  -4    2.53    7.53   0
  28   0   4    2.35    7.49   0
  28   0   4    1.21    4.85   0
 -30   0  -4   -4.05    5.76   0
  30   0   4    2.76    7.82   0
  30   0   4    0.20    7.40   0
  32   0   4    2.81    8.26   0
 -32   0  -4    2.37    5.87   0
  32   0   4    7.22    8.25   0
  34   0   4    7.82    6.22   0
  34   0   4    4.97    8.89   0
 -34   0  -4   -0.98    8.85   0
  36   0   4    1.73    9.03   0
  36   0   4   -1.70    6.81   0
 -36   0  -4   12.10    9.35   0
  35  -1  -4    3.05    9.41   0
 -35  -1   4    3.95    8.89   0
  35   1  -4    3.48    9.19   0
 -35   1   4    2.21    6.25   0
  35  -1  -4    5.26   11.94   0
 -35  -1   4    5.98    6.94   0
 -33   1   4    7.78    6.52   0
  33  -1  -4    2.61    8.52   0
 -33  -1   4   15.50    6.76   0
  33   1  -4    4.43    9.13   0
 -33  -1   4   -0.57    8.42   0
  33  -1  -4    2.22    9.09   0
  31  -1  -4    3.96    8.27   0
  31  -1  -4    7.88    9.24   0
 -31   1   4    5.16    8.97   0
  31   1  -4   15.45    8.71   0
 -31  -1   4   10.31    8.10   0
 -31  -1   4   11.47    8.71   0
  29  -1  -4   31.56    8.84   0
 -29  -1   4   35.57    8.09   0
 -29  -1   4   10.30    9.23   0
  29   1  -4   37.43    8.76   0
 -29   1   4   29.74    8.86   0
  29  -1  -4   35.74    8.37   0
 -27  -1   4   26.88    6.37   0
  27  -1  -4   38.94    7.87   0
 -27   1   4   28.30    9.06   0
 -27  -1   4   42.26    7.96   0
  27   1  -4   38.73    8.23   0
  27  -1  -4   32.51    8.49   0
 -25  -1   4   27.72    8.84   0
 -25   1   4   18.15    9.10   0
  25  -1  -4   40.86    7.42   0
  25   1  -4   36.93    8.98   0
  25  -1  -4   35.60   10.07   0
 -25  -1   4   28.71    7.48   0
  23  -1  -4   -2.12    9.94   0
 -23  -1   4   -0.15    6.94   0
  23   1  -4    7.21    7.78   0
 -23  -1   4  -15.08    8.63   0
 -23   1   4   11.55    6.77   0
  21  -1  -4    1.34    9.91   0
 -21  -1   4   -0.06    6.61   0
  21   1  -4    5.06    7.60   0
 -21   1   4    6.51    9.36   0
 -21  -1   4    6.12    7.06   0
  19  -1  -4    8.49    8.00   0
 -19   1   4    5.32    7.50   0
  19   1  -4    7.72    7.70   0
 -19  -1   4    2.03    7.28   0
 -19   1   4   11.19    8.70   0
 -17  -1   4    0.42    5.12   0
 -17   1   4    3.73    7.40   0
  17   1  -4    2.67    7.65   0
  17  -1  -4    1.03    7.50   0
 -17   1   4    5.21    9.29   0
 -15  -1   4   86.90    8.57   0
 -15   1   4   85.08   10.27   0
  15   1  -4   83.41    8.67   0
 -15   1   4  107.24    7.93   0
  15  -1  -4   90.10   10.53   0
 -13  -1   4   17.98    8.06   0
 -13   1   4   13.93    7.60   0
  13  -1  -4    7.96    9.22   0
  13   1  -4   13.56    8.13   0
 -11  -1   4   39.63    6.29   0
 -11   1   4   44.15    8.47   0
  11   1  -4   38.57    7.95   0
  11  -1  -4   40.13   10.17   0
  -9   1   4  267.98   15.70   0
   9   1  -4  232.12    8.07   0
   9  -1  -4  233.35   16.53   0
  -9  -1   4  224.48    9.94   0
   7   1  -4  245.84   10.00   0
  -7  -1   4  231.04   10.76   0
  -5  -1   4   74.69    7.15   0
   5   1  -4   75.69    9.37   0
  -3   1   4  216.89   16.46   0
   3   1  -4  218.97   10.32   0
  -3   1   4  215.53   16.63   0
  -3  -1   4  204.48   11.01   0
  -1  -1   4  111.58    9.69   0
  -1   1   4  112.49   11.61   0
   1   1  -4  108.25    7.19   0
  -1  -1  -4 1400.49   21.94   0
   1   1   4 1379.10   22.34   0
   1  -1   4 1330.74   18.38   0
  -1   1  -4 1405.56   18.42   0
   1   1   4 1361.21   23.47   0
   3  -1   4  845.95   15.29   0
   3   1   4  848.03   16.63   0
  -3  -1  -4  860.58   16.30   0
  -3   1  -4  872.26   14.61   0
   3   1   4  833.18   18.35   0
   3  -1   4  821.18   13.66   0
  -3  -1  -4  860.76   18.29   0
  -5   1  -4  489.24   10.65   0
  -5  -1  -4  515.49   14.16   0
  -5  -1  -4  521.39   12.00   0
  -5   1  -4  520.17   11.57   0
   5   1   4  495.70   14.62   0
   5   1   4  530.88   12.66   0
   5  -1   4  481.02   10.39   0
   5  -1   4  503.21   11.93   0
   7   1   4   11.66    9.30   0
   7  -1   4   19.47    7.43   0
  -7  -1  -4    8.68    5.92   0
  -7   1  -4   10.05    6.35   0
   7  -1   4    8.47    6.39   0
   7   1   4    9.89    7.34   0
  -7  -1  -4   11.14    5.08   0
  -7   1  -4   11.48    4.84   0
   9   1   4    9.90    6.99   0
  -9   1  -4    6.71    6.37   0
  -9  -1  -4    1.53    4.99   0
  -9  -1  -4    2.03    4.52   0
  -9   1  -4    4.84    5.85   0
   9  -1   4    0.67    5.90   0
   9   1   4    4.51    8.63   0
   9  -1   4   -3.07    7.00   0
 -11  -1  -4    2.13    6.49   0
 -11   1  -4    0.70    6.05   0
  11   1   4   -7.37    8.39   0
 -11   1  -4    0.31    4.53   0
  11  -1   4    4.49    6.01   0
  11   1   4    1.37    5.07   0
  11  -1   4    1.32    7.35   0
 -11  -1  -4    2.12    7.33   0
 -13   1  -4   51.78    5.46   0
 -13  -1  -4   55.34    6.44   0
 -13  -1  -4   40.28    5.34   0
  13   1   4   47.75    7.33   0
  13  -1   4   53.70    6.56   0
  13   1   4   34.79    6.17   0
  13  -1   4   34.50    5.73   0
  13  -1   4   47.90    6.89   0
  15  -1   4  190.18    8.87   0
  15  -1   4  210.06    8.43   0
  15   1   4  171.38    7.81   0
  15   1   4  223.47    8.25   0
  15  -1   4  213.67    8.47   0
 -15  -1  -4  227.41    7.65   0
 -15  -1  -4  202.75    9.20   0
 -15   1  -4  216.87    8.43   0
 -17   1  -4  169.57    8.35   0
  17  -1   4  172.56    7.95   0
 -17  -1  -4  154.42    8.51   0
  17   1   4  149.59    9.48   0
  17   1   4  153.41    6.22   0
  17  -1   4  163.57    7.88   0
  17  -1   4  141.10    9.43   0
 -17  -1  -4  178.19    7.42   0
 -19   1  -4   31.49    7.32   0
 -19  -1  -4   27.14    7.93   0
  19  -1   4   27.07    4.82   0
  19  -1   4   27.95    6.49   0
 -19  -1  -4   24.91    4.94   0
  19  -1   4   14.57    6.35   0
  19   1   4   24.71    9.07   0
  19   1   4   29.50    7.59   0
  21  -1   4   19.77    6.45   0
  21   1   4    7.40    7.72   0
  21  -1   4   21.72    6.68   0
 -21  -1  -4   13.87    6.65   0
  21  -1   4   17.92    9.36   0
 -21   1  -4    9.53    5.59   0
 -21  -1  -4    9.95    5.40   0
  23   1   4    6.98    5.61   0
 -23   1  -4    6.97    7.42   0
  23  -1   4   -1.68    6.92   0
 -23  -1  -4    3.57    6.76   0
  23  -1   4    0.10    6.51   0
  23  -1   4    5.77    9.96   0
 -23  -1  -4    1.64    7.62   0
 -25   1  -4   37.87    7.98   0
  25  -1   4   39.46    8.11   0
  25  -1   4   48.19    6.98   0
  25   1   4   39.29    8.19   0
 -25  -1  -4   44.28    7.53   0
 -25  -1  -4   38.38    8.13   0
  25  -1   4   35.29    7.26   0
 -27   1  -4    3.46    5.64   0
 -27  -1  -4    5.70    5.58   0
 -27  -1  -4    9.45    7.50   0
  27  -1   4    5.96    5.24   0
  27  -1   4    8.25    8.30   0
  27   1   4    3.99    8.01   0
  29  -1   4    5.71    7.67   0
  29   1   4    9.76    8.11   0
 -29   1  -4    0.92    8.14   0
  29  -1   4    4.95    8.17   0
 -29  -1  -4   12.52    5.78   0
  31   1   4    1.28    5.79   0
 -31   1  -4   -1.82    6.24   0
  31   1   4    5.40    8.28   0
  31  -1   4    1.76    8.28   0
 -31  -1  -4    1.25    8.24   0
  31  -1   4    1.56    7.66   0
  33  -1   4    8.01    8.47   0
  33   1   4    0.82    8.39   0
  33  -1   4   -0.19    8.77   0
 -33   1  -4   11.82    8.85   0
  33   1   4   -0.87    6.35   0
 -33  -1  -4   -0.72    8.46   0
  35  -1   4    5.35    9.41   0
 -35  -1  -4   -2.16    6.62   0
  35   1   4    3.21    8.68   0
 -35   1  -4    8.40    9.33   0
  35  -1   4    3.47    9.10   0
  35   1   4   -4.26    6.71   0
 -34  -2   4    3.02    8.79   0
  34  -2  -4    1.80   11.61   0
  34   2  -4   -1.94    9.21   0
 -34  -2   4    2.51    9.71   0
  34  -2  -4    2.02    9.97   0
 -34   2   4    4.09    6.61   0
  32  -2  -4    4.76   10.68   0
 -32  -2   4    9.45    9.36   0
  32  -2  -4   10.21   11.25   0
  32   2  -4   -7.07    8.83   0
 -32  -2   4    3.39    5.83   0
 -32   2   4    5.04    8.99   0
 -30  -2   4    3.12    6.58   0
 -30   2   4   -1.48    8.58   0
  30   2  -4  -12.25    8.45   0
  30  -2  -4    5.01   10.02   0
 -30  -2   4   -4.66    7.92   0
  30  -2  -4   -7.39   10.73   0
  28   2  -4   -1.95    8.36   0
 -28  -2   4   -0.19    9.05   0
  28  -2  -4    7.12    7.80   0
 -28  -2   4    8.68    7.82   0
  28  -2  -4    0.26   10.77   0
 -28   2   4    8.00    5.92   0
 -26   2   4   13.99    8.01   0
 -26  -2   4   -2.14    6.17   0
  26  -2  -4   13.77    8.88   0
  26   2  -4   15.85    8.18   0
 -26  -2   4    5.64    7.46   0
  26  -2  -4    8.79    7.88   0
  24  -2  -4   42.30    9.36   0
  24   2  -4   45.17    7.83   0
  24  -2  -4   46.09    8.85   0
 -24  -2   4   40.19    9.02   0
 -24   2   4   39.75    8.82   0
 -24  -2   4   45.39    8.11   0
  22   2  -4  135.60    8.60   0
 -22  -2   4  104.70    9.72   0
  22  -2  -4  123.90   10.27   0
  22  -2  -4  119.77    9.84   0
 -22  -2   4  117.16    8.64   0
 -22   2   4  104.41   10.06   0
  20  -2  -4   10.97    9.36   0
  20   2  -4   11.95    5.83   0
  20  -2  -4   10.92    8.17   0
 -20  -2   4    9.55    5.48   0
 -20   2   4    9.91    8.48   0
  18   2  -4  101.89    6.50   0
  18  -2  -4  104.70   11.17   0
 -18  -2   4  101.62    6.45   0
 -18   2   4  100.89    9.31   0
  18  -2  -4  113.75   10.04   0
 -16  -2   4   20.06    7.54   0
  16  -2  -4   19.69   10.18   0
  16  -2  -4   17.26    8.43   0
  16   2  -4   16.49    7.48   0
 -16   2   4   17.77    8.76   0
 -14   2   4    7.77    8.75   0
 -14  -2   4   -1.54    5.13   0
  14  -2  -4    6.40   10.87   0
  14   2  -4   -2.51    7.02   0
  14  -2  -4    4.85    9.02   0
  12   2  -4   91.28    6.22   0
  12  -2  -4   88.51   15.53   0
 -12   2   4   76.09    9.83   0
 -12  -2   4   75.42    8.15   0
  12  -2  -4   91.09   13.20   0
  10   2  -4   16.56    7.08   0
 -10   2   4   13.73    9.13   0
  10  -2  -4   11.21   15.59   0
 -10  -2   4   11.56    5.43   0
  10  -2  -4   11.05   15.04   0
  -8   2   4   17.72   11.33   0
   8   2  -4   28.80    7.40   0
  -8  -2   4   17.76    5.39   0
  -6  -2   4   78.80    6.27   0
   6   2  -4   95.21    7.68   0
   6  -2  -4   85.88   14.12   0
  -6   2   4   85.11   12.53   0
   4   2  -4    3.34    6.79   0
  -4   2   4   11.15   10.74   0
  -4  -2   4    7.00    7.41   0
   4  -2  -4    4.97    9.69   0
  -2   2   4    6.17   10.44   0
   2   2  -4    8.05    4.93   0
  -2   2   4    7.99    8.56   0
   2  -2  -4    6.66    9.69   0
  -2  -2   4    6.85    7.35   0
   0  -2  -4  152.55   10.02   0
   0   2   4  151.06   16.02   0
   0   2  -4  149.61    7.97   0
   0   2   4  138.51   11.96   0
   0  -2   4  150.56    8.32   0
   2   2   4  107.97    7.62   0
  -2  -2  -4  139.64   11.19   0
   2  -2   4  134.15    8.00   0
   2   2   4  123.06   13.39   0
  -2  -2  -4  141.98    9.26   0
  -2   2  -4  141.55    7.74   0
   4  -2   4  162.80    8.54   0
   4  -2   4  172.98    8.29   0
  -4  -2  -4  168.04    8.93   0
   4   2   4  141.44   11.19   0
  -4  -2  -4  171.52   11.23   0
  -4   2  -4  173.66    7.75   0
   4   2   4  158.74    9.32   0
   6   2   4  135.59    8.71   0
  -6  -2  -4  152.52    8.31   0
   6  -2   4  147.38    6.96   0
   6   2   4  116.20   10.65   0
  -6   2  -4  151.08    7.98   0
  -6   2  -4  165.40    7.73   0
  -6  -2  -4  147.28    9.38   0
   6  -2   4  152.87    8.02   0
  -8   2  -4  730.05   12.08   0
  -8  -2  -4  666.18   13.51   0
  -8   2  -4  717.14   12.54   0
   8   2   4  541.19   13.65   0
   8   2   4  647.28   10.41   0
   8  -2   4  700.36   12.34   0
   8  -2   4  699.30   13.06   0
  -8  -2  -4  709.62   10.86   0
  10  -2   4   39.60    6.92   0
 -10  -2  -4   42.01    8.45   0
 -10  -2  -4   51.43    6.92   0
 -10   2  -4   44.09    5.29   0
  10  -2   4   46.78    8.12   0
  10   2   4   39.98    7.59   0
  10   2   4   35.98   10.04   0
 -10   2  -4   44.51    6.85   0
 -12  -2  -4 1024.70   13.95   0
  12  -2   4 1134.57   14.58   0
 -12   2  -4 1196.88   14.75   0
  12   2   4 1085.92   13.13   0
 -12  -2  -4 1174.41   13.44   0
 -12   2  -4 1251.77   14.50   0
  12   2   4  896.16   15.01   0
  12  -2   4 1119.27   15.24   0
 -14  -2  -4  130.57    7.27   0
 -14   2  -4  121.65    7.71   0
  14  -2   4  120.55    7.86   0
  14  -2   4  113.43    9.09   0
 -14   2  -4  137.37    7.88   0
 -14  -2  -4  105.20    8.83   0
  14   2   4  115.55    7.75   0
 -16   2  -4   54.58    7.08   0
  16  -2   4   48.76    6.66   0
  16   2   4   47.06    5.40   0
 -16  -2  -4   48.64    6.67   0
 -16  -2  -4   40.83    8.18   0
  16  -2   4   46.70    8.43   0
 -18  -2  -4  144.90    6.01   0
 -18   2  -4  156.72    8.21   0
  18   2   4  127.38    8.22   0
  18  -2   4  147.00    7.64   0
  18  -2   4  113.77   10.05   0
  18  -2   4  154.11    7.73   0
 -18  -2  -4  128.94    9.28   0
 -20   2  -4    3.42    5.11   0
 -20  -2  -4    9.01    6.29   0
  20  -2   4    5.20    6.68   0
  20  -2   4   12.43    9.23   0
  20  -2   4    7.67    6.43   0
  20   2   4    5.13    7.20   0
 -20  -2  -4   15.26    8.39   0
 -22   2  -4   31.42    7.62   0
 -22  -2  -4   16.45    8.27   0
  22  -2   4   36.96    7.32   0
  22   2   4   32.16    7.46   0
 -22  -2  -4   32.30    6.75   0
  22  -2   4   30.78    6.91   0
  22  -2   4   23.87    9.61   0
 -24   2  -4    0.99    7.52   0
  24  -2   4    7.29    7.04   0
 -24  -2  -4   13.98    7.12   0
 -24  -2  -4    2.07    5.93   0
  24  -2   4    5.16    9.09   0
  24  -2   4    4.49    7.53   0
  24   2   4    9.72    7.84   0
 -26   2  -4   10.88    7.89   0
 -26  -2  -4   12.29    5.20   0
  26  -2   4   11.00    7.73   0
  26  -2   4    7.59    7.12   0
 -26  -2  -4    1.33    8.04   0
  26   2   4    2.37    5.63   0
  26  -2   4   -4.54    9.44   0
  28  -2   4   -3.19    7.42   0
  28   2   4   18.93    8.27   0
 -28  -2  -4    0.82    5.54   0
  28  -2   4    1.70    7.69   0
 -28   2  -4    3.10    7.74   0
 -28  -2  -4    2.41    8.71   0
  30   2   4   -1.36    8.62   0
  30  -2   4    3.89    8.19   0
  30  -2   4    4.21    8.32   0
 -30   2  -4   -9.12    8.22   0
 -30  -2  -4    1.15    7.92   0
 -30  -2  -4   -1.05    8.66   0
 -32   2  -4    2.69    5.90   0
  32  -2   4    8.18    8.69   0
 -32  -2  -4    4.46    8.55   0
 -32  -2  -4    4.59    9.16   0
  32   2   4   -0.04    6.30   0
  32  -2   4   -4.66    8.54   0
  34   2   4    4.30    9.05   0
  34  -2   4    0.47    9.04   0
 -34  -2  -4   12.42    8.86   0
  34  -2   4    3.27    9.36   0
 -34   2  -4   -1.45    8.69   0
 -34  -2  -4   -0.99    6.66   0
  33  -3  -4   -2.19   12.49   0
  33  -3  -4    0.81   11.71   0
 -33  -3   4    9.07    7.05   0
 -33  -3   4   -0.99    6.50   0
  33   3  -4    4.40    9.12   0
 -33   3   4   -2.29    9.49   0
  31  -3  -4    0.75   10.89   0
  31  -3  -4    0.19   11.28   0
  31   3  -4    5.10    6.24   0
 -31  -3   4   -6.02    9.47   0
 -31  -3   4    6.60    6.40   0
 -31   3   4    7.20    8.86   0
 -29   3   4    4.63    8.83   0
  29   3  -4   -7.98    8.13   0
 -29  -3   4   11.63    7.94   0
 -29  -3   4   -0.07    9.37   0
  29  -3  -4    4.23   10.40   0
  29  -3  -4    4.66   11.05   0
 -27   3   4    8.50    8.08   0
  27  -3  -4    1.63   10.49   0
  27   3  -4   10.97    8.58   0
 -27  -3   4   -2.50    6.93   0
  27  -3  -4    4.73    9.61   0
 -27  -3   4    4.66    6.15   0
 -25  -3   4    6.90    9.05   0
  25  -3  -4    0.11   12.05   0
  25   3  -4    2.23    8.10   0
 -25   3   4    3.07    8.12   0
 -25  -3   4    3.65    5.63   0
  25  -3  -4    4.00    9.59   0
  23  -3  -4   18.23   10.77   0
  23  -3  -4   15.08   10.58   0
 -23  -3   4   11.02    7.75   0
  23   3  -4   12.73    5.64   0
 -23   3   4   12.06    7.79   0
 -23  -3   4   15.15    9.66   0
 -21  -3   4   12.12    6.72   0
  21  -3  -4   32.92   10.50   0
  21   3  -4   43.86    8.27   0
 -21  -3   4   27.87    8.18   0
  21  -3  -4   34.39    9.43   0
 -21   3   4   35.81    8.31   0
  19   3  -4   23.34    8.01   0
  19  -3  -4   20.71   11.90   0
 -19  -3   4   30.66    8.11   0
 -19   3   4   24.30    8.35   0
  19  -3  -4   22.14   11.12   0
  17   3  -4   14.83    7.71   0
  17  -3  -4   16.06   10.68   0
  17  -3  -4   16.30   11.18   0
 -17   3   4   15.35    8.68   0
 -17  -3   4   12.35    5.44   0
  15  -3  -4   18.86   10.69   0
 -15   3   4   24.74    8.31   0
  15  -3  -4   21.04   11.23   0
  15   3  -4   30.52    7.64   0
 -15  -3   4   12.65    5.72   0
  13   3  -4    8.10    7.14   0
  13  -3  -4    5.38    9.17   0
  13  -3  -4    4.10   10.83   0
 -13  -3   4   10.79    7.60   0
 -13   3   4   13.10    9.41   0
 -11   3   4   47.27    9.75   0
 -11   3   4   51.10   10.52   0
  11  -3  -4   42.77   12.53   0
  11   3  -4   47.20    5.15   0
 -11  -3   4   42.78    7.47   0
  -9   3   4  163.25   12.08   0
  -9  -3   4  132.57    7.99   0
   9   3  -4  157.27    7.52   0
  -9   3   4  162.07   11.76   0
   9  -3  -4  144.51   13.99   0
   7   3  -4   25.79    4.80   0
   7  -3  -4   13.14    9.99   0
  -7   3   4   19.85   11.73   0
  -7  -3   4   19.46    7.20   0
  -7   3   4   15.16    8.17   0
  -5   3   4  212.90    9.93   0
   5   3  -4  238.84    8.40   0
  -5  -3   4  194.86    8.63   0
   5  -3  -4  216.16   11.98   0
  -3  -3   4   45.68    7.55   0
   3  -3  -4   47.70    8.33   0
  -3   3   4   42.80    7.63   0
   3   3  -4   53.83    6.62   0
  -1  -3   4    0.24    6.93   0
   1   3  -4    6.41    6.10   0
  -1   3   4    0.26    7.73   0
   1  -3  -4    1.58    7.78   0
   1  -3   4  233.33    7.63   0
  -1  -3  -4  257.71   10.42   0
  -1   3  -4  274.94    8.76   0
   1   3   4  241.52   10.27   0
   3  -3   4   -1.88    5.03   0
  -3  -3  -4    2.55    7.77   0
   3  -3   4   -1.99    6.20   0
  -3  -3  -4    3.23    8.32   0
  -3   3  -4    3.61    6.32   0
   3   3   4    7.45    7.98   0
   5  -3   4   19.67    7.02   0
  -5  -3  -4   23.84    7.55   0
  -5  -3  -4   24.30    8.66   0
   5  -3   4   15.74    6.33   0
   5   3   4   14.52    8.20   0
  -5   3  -4   15.14    6.51   0
   7  -3   4   80.42    7.12   0
  -7   3  -4   87.93    7.25   0
  -7  -3  -4   70.27    8.27   0
   7   3   4   69.89    8.23   0
  -7  -3  -4   81.72    8.14   0
   7  -3   4   79.96    7.63   0
   9  -3   4    6.40    6.54   0
   9  -3   4    3.10    7.16   0
  -9   3  -4    3.19    4.47   0
  -9  -3  -4   11.11    5.09   0
   9   3   4    1.69    7.47   0
  -9  -3  -4    8.78    7.35   0
 -11  -3  -4   44.01    8.32   0
  11  -3   4   45.38    6.75   0
 -11  -3  -4   44.97    5.42   0
  11   3   4   44.55    7.81   0
 -11   3  -4   48.74    6.86   0
 -11   3  -4   50.29    6.67   0
  11  -3   4   42.31    7.88   0
 -13  -3  -4   25.20    8.39   0
 -13  -3  -4   27.81    7.27   0
 -13   3  -4   29.18    6.73   0
  13  -3   4   30.27    6.75   0
 -13   3  -4   33.94    6.78   0
  13   3   4   32.58    7.83   0
  13  -3   4   28.01    8.35   0
  15  -3   4  128.99    9.20   0
 -15   3  -4  159.95    7.86   0
 -15  -3  -4  115.61    9.36   0
  15  -3   4  139.52    8.13   0
 -15   3  -4  149.82    8.03   0
  15   3   4  137.60    6.83   0
 -15  -3  -4  136.79    8.07   0
 -17   3  -4   59.96    7.55   0
 -17  -3  -4   63.15    7.24   0
  17  -3   4   49.81    6.24   0
 -17  -3  -4   44.19    8.08   0
 -17   3  -4   55.34    7.35   0
  17  -3   4   54.09    6.79   0
  17   3   4   42.68    5.80   0
 -19   3  -4   30.96    6.86   0
  19  -3   4   23.02    6.60   0
  19   3   4   24.41    5.43   0
 -19  -3  -4   24.38    6.87   0
 -19   3  -4   34.21    6.98   0
  19  -3   4   24.00    7.26   0
 -19  -3  -4   30.13    8.26   0
 -21   3  -4   -0.37    7.03   0
  21  -3   4    0.01    9.36   0
  21  -3   4    1.23    7.31   0
 -21  -3  -4    1.89    7.86   0
 -21  -3  -4    8.96    6.82   0
  21   3   4   -7.29    7.46   0
  21  -3   4    0.32    6.92   0
 -23   3  -4    0.85    6.95   0
  23  -3   4    4.95    7.21   0
  23   3   4    5.20    4.98   0
  23  -3   4   -2.28    8.56   0
  23  -3   4   -3.62    7.34   0
 -23  -3  -4    4.61    6.94   0
 -23  -3  -4   12.22    7.72   0
  25  -3   4   14.37    9.18   0
 -25  -3  -4   32.04    7.76   0
  25  -3   4   21.17    7.68   0
  25  -3   4   25.17    7.54   0
 -25   3  -4   21.17    7.73   0
 -25  -3  -4   20.27    8.42   0
  25   3   4    9.27    8.36   0
 -27   3  -4    1.66    5.43   0
  27   3   4    2.37    8.30   0
  27  -3   4    1.01    7.80   0
 -27  -3  -4    2.49    7.91   0
  27  -3   4   -0.74    8.03   0
  27  -3   4   -8.88    9.14   0
 -27  -3  -4   14.70    8.44   0
  29  -3   4   -4.06    8.06   0
  29  -3   4    2.39    8.07   0
 -29   3  -4    4.21    8.50   0
  29   3   4   10.73    8.58   0
 -29  -3  -4    6.97    8.15   0
 -29  -3  -4    9.25    8.89   0
  31  -3   4    5.07    8.55   0
 -31  -3  -4    1.36    6.00   0
  31   3   4    1.04    9.09   0
 -31  -3  -4    3.20    9.17   0
  31  -3   4    2.59    8.47   0
 -31   3  -4    2.87    8.46   0
  33  -3   4   -1.00    9.33   0
 -33   3  -4    2.25    6.73   0
 -33  -3  -4    3.64    6.34   0
 -33  -3  -4    8.33    9.07   0
  33  -3   4   -1.46    8.97   0
  33   3   4    6.90    9.71   0
  30  -4  -4    0.86   13.90   0
  30   4  -4    4.57    9.54   0
 -30  -4   4   -0.07    6.56   0
  30  -4  -4    5.48   15.07   0
 -30   4   4    1.07    9.16   0
 -30  -4   4   12.61    7.07   0
 -28  -4   4   12.14    9.59   0
 -28   4   4   -3.06    8.95   0
  28   4  -4   -4.57    6.63   0
  28  -4  -4    4.41   12.75   0
 -28  -4   4   -0.53    9.00   0
  28  -4  -4    1.23   14.65   0
  26  -4  -4    1.72   14.19   0
  26   4  -4    1.86    8.57   0
  26  -4  -4   -0.78   13.77   0
 -26   4   4   -0.80    8.03   0
 -26  -4   4    2.04    9.18   0
 -26  -4   4    1.96    8.41   0
  24   4  -4    2.74    8.47   0
  24  -4  -4    6.67   11.72   0
 -24  -4   4    7.11    8.44   0
 -24   4   4    7.87    9.79   0
  24  -4  -4    8.70   13.27   0
 -24  -4   4   -3.73    6.03   0
 -22  -4   4    7.91    7.99   0
  22  -4  -4   -1.13   12.90   0
 -22   4   4    1.84    7.79   0
  22   4  -4    3.73    8.02   0
  22  -4  -4    0.55   11.78   0
 -22  -4   4    2.06    8.91   0
  20  -4  -4    5.70   12.98   0
 -20  -4   4   -2.79    5.38   0
 -20   4   4    5.31    7.71   0
  20   4  -4    9.35    5.53   0
  20  -4  -4    2.93   13.02   0
  18   4  -4    3.71    5.17   0
 -18   4   4    7.62    9.50   0
  18  -4  -4    5.30   12.41   0
  18  -4  -4    9.43   11.62   0
 -18  -4   4    9.09    8.19   0
  16   4  -4    4.37    7.17   0
 -16  -4   4   15.29    7.31   0
 -16   4   4   10.48    9.23   0
  16  -4  -4    7.55   11.79   0
  16  -4  -4    7.92   10.26   0
 -14  -4   4   25.60    7.70   0
  14  -4  -4   34.50   12.91   0
 -14   4   4   45.24   10.90   0
 -14   4   4   39.22    8.49   0
  14   4  -4   50.17    7.19   0
 -12   4   4   47.86   11.17   0
  12   4  -4   44.13    7.32   0
 -12   4   4   46.18    9.06   0
  12  -4  -4   34.59   12.24   0
 -12  -4   4   26.44    5.50   0
 -10   4   4   75.43   10.95   0
 -10   4   4   83.11    9.10   0
  10   4  -4   65.18    5.83   0
  10  -4  -4   68.32   10.95   0
 -10  -4   4   60.15    8.31   0
   8  -4  -4    7.96    8.01   0
  -8   4   4    9.70    6.55   0
  -8  -4   4    8.84    7.73   0
   8   4  -4   13.56    5.05   0
   6   4  -4   22.43    6.93   0
  -6  -4   4   29.69    8.02   0
  -6   4   4   20.72    6.86   0
   6  -4  -4   16.79    9.87   0
  -4   4   4   90.36    8.08   0
   4   4  -4  105.75    7.19   0
  -4  -4   4   72.69    6.48   0
   4  -4  -4   94.66   10.65   0
   2  -4  -4   27.70   10.06   0
   2   4  -4   18.29    4.73   0
  -2  -4   4   15.62    7.46   0
  -2   4   4   17.28    8.98   0
   0  -4  -4   15.60    8.38   0
   0   4   4   12.35    7.54   0
   0  -4   4   17.26    7.39   0
   0   4  -4   12.11    4.54   0
   2  -4   4   95.39    7.89   0
   2  -4   4   90.28    7.73   0
  -2  -4  -4  111.46    8.75   0
   2   4   4   93.31    8.52   0
  -2   4  -4  105.26    7.16   0
   4  -4   4   67.22    8.99   0
   4  -4   4   77.20    7.85   0
  -4  -4  -4   71.79   11.42   0
  -4  -4  -4   77.04    8.19   0
   4   4   4   73.06    8.41   0
  -4   4  -4   81.48    6.97   0
  -6  -4  -4    7.21    9.54   0
   6  -4   4   11.90    6.99   0
   6  -4   4    4.55    6.85   0
  -6  -4  -4    3.41    5.33   0
   6   4   4    6.68    7.65   0
  -6   4  -4    9.38    6.26   0
   8  -4   4    8.20    6.94   0
   8  -4   4    8.38    7.32   0
  -8  -4  -4    8.57    7.73   0
  -8   4  -4   12.74    6.15   0
   8   4   4   11.22    7.76   0
  -8  -4  -4    4.76    7.97   0
  10  -4   4    4.15    8.11   0
  10  -4   4   13.74    7.36   0
  10   4   4   12.42    8.12   0
 -10   4  -4   13.84    4.64   0
 -10  -4  -4    9.69    7.45   0
 -10  -4  -4   18.42    9.61   0
  12  -4   4   18.88    6.81   0
 -12   4  -4   28.76    6.84   0
  12   4   4   15.44    8.03   0
 -12  -4  -4   23.96    7.75   0
  12  -4   4   22.30    8.53   0
 -12  -4  -4   22.06    8.55   0
  14   4   4  104.34    8.82   0
 -14   4  -4  125.99    8.18   0
 -14  -4  -4  101.15    9.45   0
  14  -4   4  113.10    8.09   0
 -14   4  -4  123.92    7.75   0
 -14  -4  -4  113.03    8.52   0
  14  -4   4   98.66    9.55   0
  16  -4   4    7.78    7.26   0
 -16   4  -4    2.97    6.82   0
 -16  -4  -4    7.35    7.52   0
  16  -4   4    1.85    8.89   0
 -16   4  -4    1.04    6.98   0
 -16  -4  -4   -2.48    8.21   0
  16   4   4   -6.45    7.75   0
 -18   4  -4    4.18    7.15   0
 -18   4  -4    4.85    6.79   0
 -18  -4  -4   14.12    7.76   0
  18  -4   4    7.00    7.54   0
  18   4   4   16.11    7.70   0
 -18  -4  -4    8.47    5.29   0
  18  -4   4    3.09    8.35   0
 -20   4  -4   43.09    7.83   0
  20  -4   4   30.04    9.15   0
 -20  -4  -4   45.61    8.79   0
  20   4   4   41.09    6.11   0
 -20   4  -4   56.94    8.36   0
  20  -4   4   46.89    8.30   0
 -20  -4  -4   45.88    5.83   0
 -22  -4  -4    2.37    4.93   0
  22  -4   4   -0.38    9.07   0
 -22   4  -4    3.40    7.57   0
  22  -4   4    4.04    7.68   0
  22   4   4    1.87    5.95   0
 -22  -4  -4    1.62    8.18   0
 -24   4  -4    0.69    7.71   0
  24  -4   4    5.78    9.61   0
 -24  -4  -4    6.11    5.51   0
  24   4   4   12.53    8.59   0
  24  -4   4    8.76    9.69   0
 -24  -4  -4   10.01    8.45   0
  24  -4   4    5.76    7.94   0
 -26   4  -4    5.75    8.21   0
  26  -4   4   -2.35    7.89   0
 -26  -4  -4   -4.89    5.51   0
  26  -4   4    9.95    9.97   0
  26   4   4   -2.97    7.96   0
  26  -4   4    4.77    9.37   0
 -26  -4  -4   -2.91    8.55   0
 -28  -4  -4    4.69    9.20   0
  28  -4   4    2.51    8.86   0
  28   4   4    3.21    6.62   0
 -28  -4  -4    2.42    5.77   0
 -28   4  -4    1.82    8.56   0
  28  -4   4   -1.56    8.63   0
 -30  -4  -4    4.26    6.51   0
  30   4   4    6.65    9.44   0
  30  -4   4    0.47    9.09   0
 -30   4  -4   -2.30    6.65   0
  30  -4   4    8.97    9.18   0
 -30  -4  -4   -3.55    9.36   0
 -27  -5   4   19.49    9.97   0
 -27   5   4    2.97    9.36   0
 -27  -5   4    0.84    9.16   0
  27   5  -4    6.44    9.28   0
 -25  -5   4    2.87    9.42   0
  25   5  -4   -0.99    6.60   0
 -25  -5   4    4.83    6.42   0
 -25   5   4    3.93    9.13   0
 -23   5   4    1.05    8.45   0
 -23  -5   4    6.44    8.63   0
  23   5  -4   10.01    8.52   0
  23  -5  -4    3.84   17.89   0
  23  -5  -4    3.93   18.50   0
 -23  -5   4    5.02    9.33   0
  21  -5  -4    3.56   15.59   0
  21  -5  -4    3.57   14.97   0
  21   5  -4   -1.54    8.06   0
 -21  -5   4    7.27    7.87   0
 -21  -5   4   14.35    9.73   0
 -21   5   4    3.79   10.35   0
 -19  -5   4   -6.13    7.65   0
 -19   5   4    1.55   10.15   0
  19   5  -4    6.03    7.84   0
 -19  -5   4    3.25    9.28   0
  19  -5  -4    1.27   12.16   0
  19  -5  -4    0.21   12.26   0
 -17  -5   4   14.83    7.60   0
  17   5  -4   11.73    7.63   0
  17  -5  -4   16.70   12.32   0
 -17   5   4   19.73   10.15   0
  15   5  -4    3.18    5.15   0
 -15  -5   4    4.02    7.57   0
 -15   5   4    7.18   10.68   0
  15  -5  -4    8.36   10.11   0
 -15   5   4    7.07   10.70   0
  13   5  -4    2.05    5.37   0
 -13  -5   4    2.27    7.60   0
 -13   5   4    5.20    8.76   0
  13  -5  -4    4.35    9.73   0
  11   5  -4   -3.95    5.65   0
 -11  -5   4  -11.40    6.01   0
 -11   5   4    4.67    8.92   0
  11  -5  -4    7.00   10.01   0
  -9   5   4    1.63    8.64   0
   9  -5  -4    6.29    9.97   0
  -9  -5   4   -2.42    8.27   0
   9   5  -4    5.38    7.42   0
  -7  -5   4    2.85    8.19   0
   7  -5  -4    9.11    8.06   0
   7   5  -4   -0.25    7.30   0
  -7   5   4    6.22    6.79   0
  -5   5   4   42.80    7.59   0
   5   5  -4   38.61    7.25   0
   5  -5  -4   40.74    8.54   0
  -5  -5   4   27.78    6.14   0
   3   5  -4    3.63    7.11   0
   3  -5  -4    9.85    7.96   0
  -3  -5   4    1.66    8.17   0
  -3   5   4    6.59    7.31   0
  -1   5   4    6.93    7.33   0
   1  -5  -4    2.12    8.40   0
  -1  -5   4   14.01    8.05   0
   1   5  -4    8.58    6.95   0
  -1  -5  -4   16.70    8.34   0
   1   5   4    8.72    7.65   0
   1  -5   4   18.43    8.27   0
  -1   5  -4    9.54    4.68   0
   1  -5   4    9.42    6.83   0
  -3   5  -4    0.98    6.66   0
   3  -5   4    5.23    7.62   0
   3   5   4    8.42    7.61   0
  -3  -5  -4    3.83    5.79   0
   3  -5   4    3.61    8.34   0
  -5  -5  -4    3.83   10.83   0
   5  -5   4    2.48    8.72   0
  -5  -5  -4    6.05    8.07   0
   5  -5   4    4.29    7.65   0
   5   5   4    6.89    7.67   0
  -5   5  -4    9.23    6.61   0
  -7  -5  -4    5.66    9.55   0
   7  -5   4    2.24    9.06   0
   7   5   4    7.42    7.60   0
   7  -5   4    4.31    8.20   0
  -7  -5  -4    8.13    7.70   0
  -7   5  -4    6.99    7.04   0
   9  -5   4    5.57    8.06   0
  -9  -5  -4    2.93    9.31   0
   9  -5   4    5.34    7.88   0
  -9  -5  -4    7.85    7.69   0
   9   5   4    0.44    7.87   0
  -9   5  -4    5.96    7.31   0
 -11   5  -4   18.49    7.37   0
  11  -5   4   18.84    7.85   0
 -11  -5  -4   14.71   10.62   0
  11   5   4    7.35    7.58   0
  11  -5   4    3.90   10.30   0
 -11  -5  -4   15.70    7.53   0
  13  -5   4    6.25    8.43   0
 -13   5  -4    5.15    7.05   0
  13   5   4   -2.38    8.08   0
  13  -5   4    4.67    7.60   0
 -13  -5  -4    2.66    7.97   0
 -13  -5  -4    0.40    8.39   0
  15  -5   4    3.77    7.67   0
 -15  -5  -4    8.05    7.67   0
 -15   5  -4    4.63    7.43   0
  15   5   4   -5.56    7.92   0
  15  -5   4   -1.19    8.84   0
 -15  -5  -4    8.87    9.92   0
  17   5   4    7.00    8.48   0
  17  -5   4    8.01    9.05   0
 -17   5  -4   10.68    7.80   0
 -17  -5  -4    6.08    8.52   0
 -17  -5  -4    8.26    5.61   0
  17  -5   4    7.61    8.00   0
  19  -5   4    1.75    8.86   0
  19  -5   4    6.76    9.95   0
 -19   5  -4    5.65    7.58   0
  19   5   4    0.26    8.62   0
 -19  -5  -4   -2.60    6.02   0
 -19  -5  -4   -3.92    8.72   0
  21  -5   4    5.75    7.96   0
 -21  -5  -4    8.09    8.88   0
 -21   5  -4    5.03    8.19   0
  21  -5   4    3.64    9.17   0
  21   5   4    0.46    8.66   0
 -21   5  -4    2.24    8.01   0
 -21  -5  -4   11.42    6.16   0
  23  -5   4   12.91    9.84   0
  23   5   4   -3.23    6.24   0
 -23   5  -4    1.18    8.29   0
  23  -5   4    2.59    8.59   0
 -23  -5  -4    7.23    6.00   0
 -23  -5  -4   -0.47    9.08   0
  25  -5   4   -0.08   10.64   0
 -25  -5  -4    9.90    8.84   0
 -25   5  -4    5.05    8.46   0
  25  -5   4    0.82    8.73   0
 -25  -5  -4    5.03    5.91   0
  25   5   4   -0.46    6.46   0
  25  -5   4    1.19    8.57   0
 -27  -5  -4    6.09    6.35   0
 -27  -5  -4    7.74    9.66   0
 -27   5  -4   -1.83    9.06   0
  27   5   4   14.01    9.46   0
  27  -5   4    1.12    9.30   0
  27  -5   4   -0.84    9.24   0
 -22  -6   4    0.60    9.28   0
  22   6  -4    3.11    9.22   0
 -22  -6   4    3.35   10.01   0
  20   6  -4    0.24    8.95   0
  20  -6  -4    2.56   14.05   0
 -20  -6   4    2.72    9.15   0
  20  -6  -4    1.68   16.65   0
 -20  -6   4   -1.20    9.69   0
  18  -6  -4    3.78   14.75   0
 -18  -6   4    7.75    9.72   0
 -18  -6   4    2.13    6.15   0
  18   6  -4   -4.93    8.48   0
  16  -6  -4    8.59   12.94   0
 -16  -6   4   11.61    8.61   0
 -16  -6   4    8.23    9.52   0
 -16   6   4    3.64   12.28   0
  16   6  -4    3.59    5.61   0
  14  -6  -4   -3.82   10.92   0
 -14  -6   4    5.50    8.73   0
  14   6  -4    3.04    8.20   0
 -14   6   4    2.57    9.81   0
  12   6  -4    9.16    8.30   0
 -12   6   4    3.59    9.98   0
 -12  -6   4   -0.37    6.17   0
  12  -6  -4   -1.60    8.83   0
  10  -6  -4    3.59    8.55   0
 -10  -6   4   -2.20    8.65   0
 -10   6   4    0.60   10.22   0
  10   6  -4   -3.39    8.09   0
   8   6  -4    7.02    5.65   0
  -8  -6   4   14.30    8.56   0
  -8   6   4    5.74    8.25   0
   8  -6  -4    8.75    8.08   0
   6   6  -4    3.87    7.65   0
  -6   6   4    5.33    7.68   0
  -6  -6   4   -0.18    8.25   0
   6  -6  -4    3.03   10.13   0
  -4   6   4    4.28    7.47   0
   4  -6  -4    1.88    8.28   0
  -4  -6   4    4.01    5.79   0
   4   6  -4   -0.57    5.25   0
  -2   6   4   39.73    7.94   0
   2  -6  -4   22.73    8.30   0
   2   6  -4   31.98    7.81   0
  -2  -6   4   20.77    7.96   0
  -2  -6   4   24.36    6.07   0
   0   6  -4   23.48    7.41   0
   0   6   4    8.65    7.88   0
   0  -6   4    7.37    7.46   0
   0  -6   4   10.70    8.29   0
   0  -6  -4    4.73    8.20   0
   2  -6   4    8.50    9.57   0
   2   6   4   13.93    7.78   0
  -2   6  -4    4.65    7.37   0
   2  -6   4   11.30    8.14   0
  -2  -6  -4    8.12    7.99   0
  -4  -6  -4    0.99    8.03   0
  -4   6  -4    3.42    7.31   0
   4  -6   4   -1.78    9.71   0
   4   6   4   -0.49    7.78   0
   4  -6   4    1.04    8.20   0
   6   6   4    5.97    5.66   0
  -6  -6  -4   11.88    8.11   0
  -6   6  -4   10.51    7.17   0
   6  -6   4   12.61    8.25   0
   6  -6   4    7.49    8.01   0
   8   6   4   10.38    7.63   0
   8  -6   4    9.56    8.18   0
  -8  -6  -4   16.19    8.40   0
  -8   6  -4   12.25    7.48   0
  -8  -6  -4    3.10   12.65   0
   8  -6   4    9.85   10.76   0
 -10   6  -4    0.02    7.20   0
  10   6   4   -1.02    7.96   0
  10  -6   4    2.81    5.87   0
 -10  -6  -4    3.69   11.52   0
 -10  -6  -4   -5.43    7.88   0
  10  -6   4    2.42   10.94   0
  12  -6   4    1.68    8.27   0
  12   6   4    5.94    5.61   0
 -12   6  -4   -1.53    7.88   0
  12  -6   4    5.45   11.31   0
 -12  -6  -4    5.01    8.27   0
 -12  -6  -4    6.38   10.80   0
  14   6   4   -0.49    8.25   0
 -14   6  -4   -0.73    7.96   0
  14  -6   4   -1.41    8.51   0
 -14  -6  -4    5.16   10.43   0
 -14  -6  -4    2.02    5.94   0
  14  -6   4    5.90    8.99   0
 -16   6  -4   -1.92    8.00   0
 -16  -6  -4    0.13    8.73   0
  16  -6   4    2.48   11.72   0
  16  -6   4    5.57    8.88   0
  16   6   4   -8.72    6.17   0
 -16  -6  -4    4.22    8.50   0
 -18  -6  -4    2.62   11.07   0
  18   6   4   -2.52    6.35   0
 -18   6  -4   -1.10    8.53   0
  18  -6   4   -4.07    8.84   0
 -18  -6  -4   -4.37    8.78   0
  18  -6   4    5.94    9.67   0
 -20  -6  -4   13.58    9.05   0
 -20   6  -4    2.76    8.56   0
  20  -6   4    4.98    8.85   0
  20   6   4    3.94    9.20   0
  20  -6   4    9.00   12.03   0
 -20  -6  -4   -1.79    8.97   0
 -22  -6  -4    1.18    9.83   0
 -22  -6  -4   -5.16    9.14   0
 -22   6  -4    1.43    8.74   0
  22  -6   4   -0.10    9.26   0
  22   6   4   -0.88    6.61   0
  22  -6   4   -1.58   10.91   0
  15   7  -4    3.99    9.26   0
 -15   7   4   -0.83   11.94   0
  13  -7  -4    5.05   12.07   0
  13   7  -4    1.06    6.67   0
 -13  -7   4    5.12    6.64   0
 -13   7   4   -0.08   11.48   0
 -13  -7   4    8.30   10.89   0
 -11  -7   4    6.85    9.45   0
  11  -7  -4    3.82   11.84   0
 -11   7   4    5.20   11.27   0
  11   7  -4    2.05    6.53   0
 -11  -7   4   14.10   12.57   0
   9   7  -4    7.71    8.79   0
   9  -7  -4    3.39    9.43   0
  -9  -7   4    7.26    9.07   0
  -9   7   4    2.30    8.86   0
   7   7  -4    7.48    8.21   0
  -7  -7   4    7.05    6.65   0
   7  -7  -4   11.48   11.37   0
  -7   7   4   15.47   10.84   0
  -5  -7   4    8.97   10.32   0
  -5  -7   4   11.44    8.86   0
   5  -7  -4    4.35    9.22   0
   5   7  -4    6.39    8.33   0
  -5   7   4    8.82    8.66   0
   3  -7  -4    4.18    9.05   0
   3   7  -4    1.83    8.33   0
  -3  -7   4    1.54   10.89   0
  -3   7   4    4.47    8.58   0
  -3  -7   4    8.75    8.97   0
   1  -7  -4    1.48    8.87   0
  -1  -7   4    2.87    6.47   0
  -1  -7   4    4.61   10.69   0
  -1   7   4    0.65    8.16   0
   1   7  -4    7.59    8.75   0
   1  -7   4    1.42   10.77   0
  -1   7  -4    2.00    5.90   0
  -1  -7  -4    8.92    9.08   0
   1  -7   4    3.82    8.76   0
   1   7   4    1.74    8.48   0
   3  -7   4    4.13   10.89   0
   3   7   4   -2.03    8.59   0
   3  -7   4    5.11    8.88   0
  -3  -7  -4   -0.73    8.73   0
  -3   7  -4   -1.44    7.61   0
  -5   7  -4   -1.30    5.95   0
   5   7   4    7.69    8.77   0
   5  -7   4    7.55    8.92   0
  -5  -7  -4    3.53    6.39   0
   5  -7   4    2.50   11.15   0
   7   7   4    5.87    8.74   0
   7  -7   4   -0.01    8.98   0
  -7  -7  -4   -1.99    8.85   0
  -7   7  -4    4.48    8.61   0
   7  -7   4    2.02   13.17   0
   9  -7   4    3.80    9.12   0
   9  -7   4   -1.53   11.63   0
  -9  -7  -4    2.21    6.49   0
  -9   7  -4    3.65    5.93   0
   9   7   4    1.49    8.61   0
  11  -7   4    3.02    9.67   0
  11   7   4   -1.10    6.32   0
 -11  -7  -4    2.89    9.03   0
  11  -7   4    6.58   14.31   0
 -11   7  -4   -1.01    8.59   0
 -11  -7  -4    2.07   13.21   0
  13   7   4    5.65    9.29   0
  13  -7   4    8.67    9.61   0
 -13  -7  -4    1.70   11.89   0
 -13   7  -4    2.15    8.91   0
 -13  -7  -4    8.35    9.33   0
  13  -7   4   -1.21   12.85   0
  15   7   4   -0.16    9.15   0
  35  -1  -5    1.34    9.16   0
 -35   1   5    4.45    6.81   0
 -35  -1   5    9.23    9.22   0
  35   1  -5    3.40    9.24   0
  35  -1  -5    0.68    9.86   0
 -35  -1   5    8.36    6.78   0
 -33  -1   5    3.61    9.29   0
  33  -1  -5    2.25    9.29   0
  33  -1  -5    8.34    8.44   0
  33   1  -5    4.25    8.83   0
 -33  -1   5    0.86    8.56   0
 -33   1   5    9.17    6.68   0
 -31  -1   5    0.72    8.76   0
 -31  -1   5    1.17    7.98   0
 -31   1   5   -4.56    6.35   0
  31  -1  -5    2.57    8.47   0
  31   1  -5    4.65    8.35   0
  31  -1  -5    1.18    8.84   0
  29  -1  -5   35.97    9.85   0
 -29  -1   5   13.30    6.06   0
  29   1  -5   27.49    9.07   0
 -29   1   5   29.91    8.53   0
 -29  -1   5   29.84    7.93   0
  29  -1  -5   38.01   10.46   0
  27  -1  -5   32.02    7.91   0
 -27  -1   5   22.05    7.81   0
 -27   1   5   19.48    8.75   0
  27   1  -5   35.04    8.41   0
  27  -1  -5   35.74   10.50   0
 -27  -1   5   28.42    8.47   0
 -25  -1   5   61.52    8.25   0
  25  -1  -5   70.12   11.19   0
  25   1  -5   69.40    8.83   0
 -25  -1   5   33.42    9.15   0
 -25   1   5   52.16    9.29   0
 -23  -1   5  -11.48    6.39   0
  23  -1  -5    0.32    7.99   0
 -23   1   5   -9.03    9.45   0
  23   1  -5    9.14    7.92   0
 -23  -1   5   -1.72    7.31   0
 -21   1   5   25.53    8.17   0
 -21  -1   5   23.08    6.93   0
 -21   1   5    9.44    9.66   0
  21   1  -5   31.23    8.12   0
  21  -1  -5   22.68    7.74   0
 -19   1   5  184.70   10.37   0
  19   1  -5  220.64    7.47   0
 -19  -1   5  227.11    9.07   0
 -19   1   5  277.55    9.98   0
  19  -1  -5  233.31   12.08   0
 -17   1   5    8.65    9.54   0
 -17  -1   5   15.63    7.65   0
  17   1  -5    3.80    7.58   0
  17  -1  -5    4.90    9.55   0
 -17   1   5    8.24    7.68   0
 -15  -1   5  130.67    7.16   0
  15   1  -5  141.67    8.74   0
 -15   1   5  168.18    9.01   0
  15  -1  -5  148.16   11.16   0
  13  -1  -5  229.26   12.69   0
 -13   1   5  263.83   12.04   0
  13   1  -5  236.09    9.55   0
 -13  -1   5  216.57    8.06   0
  11  -1  -5    5.52    9.87   0
  11   1  -5   -0.82    7.79   0
 -11   1   5    3.68    7.41   0
 -11  -1   5    6.26    5.68   0
  -9   1   5  299.72   17.20   0
   9  -1  -5  298.03   17.68   0
   9   1  -5  310.91    9.88   0
  -9  -1   5  261.14    8.41   0
  -7   1   5    3.83   14.29   0
   7   1  -5    8.11    7.41   0
  -7  -1   5    6.44    5.66   0
   7  -1  -5    4.41   12.40   0
  -5   1   5  115.31   15.16   0
   5  -1  -5  119.45   14.86   0
  -5  -1   5  121.73    9.24   0
   5   1  -5  126.71    8.42   0
  -3  -1   5   73.61    8.47   0
  -3   1   5   78.29   10.44   0
   3   1  -5   81.95    6.29   0
  -3   1   5   76.11   10.62   0
  -1   1   5   27.18    7.63   0
  -1   1   5   27.25    7.93   0
   1   1  -5   30.22    7.15   0
  -1  -1   5   25.85    5.53   0
   1  -1   5   80.40    7.61   0
   1   1   5   81.72    9.19   0
   1   1   5   92.38    8.94   0
  -1   1  -5   84.89    6.01   0
   1   1   5   85.18    9.66   0
  -3  -1  -5  672.77   13.96   0
  -3  -1  -5  631.19   14.82   0
   3  -1   5  640.01   12.53   0
   3   1   5  652.93   15.12   0
   3   1   5  646.92   14.35   0
   3  -1   5  628.76   12.34   0
  -3   1  -5  669.32   12.34   0
  -5   1  -5   53.93    7.04   0
   5   1   5   46.50    8.75   0
   5   1   5   56.68    5.77   0
  -5   1  -5   49.27    6.93   0
   5  -1   5   47.53    5.60   0
   5  -1   5   47.33    6.85   0
  -5  -1  -5   48.98    5.51   0
  -5  -1  -5   43.48    8.07   0
  -7   1  -5   37.08    4.73   0
   7  -1   5   25.39    6.21   0
   7   1   5   33.60    8.08   0
  -7   1  -5   34.39    4.67   0
   7   1   5   29.51    6.89   0
  -7  -1  -5   32.06    7.48   0
  -7  -1  -5   38.66    6.60   0
   7  -1   5   29.82    5.12   0
   9   1   5    4.97    6.54   0
   9  -1   5    8.37    6.90   0
   9  -1   5    3.30    5.75   0
  -9   1  -5    5.62    5.81   0
  -9  -1  -5    6.38    6.00   0
  -9   1  -5    0.83    6.20   0
   9   1   5    6.43    7.80   0
  -9  -1  -5    4.49    7.11   0
 -11  -1  -5   21.40    7.24   0
 -11   1  -5   26.51    5.93   0
 -11  -1  -5   26.47    6.44   0
  11  -1   5   18.95    6.07   0
  11   1   5   29.97    7.05   0
 -11   1  -5   22.79    4.46   0
  11  -1   5   22.58    5.11   0
  11   1   5   19.37    8.11   0
  13  -1   5   35.40    5.45   0
 -13   1  -5   38.43    6.79   0
 -13  -1  -5   42.29    6.87   0
  13  -1   5   36.68    6.23   0
  13   1   5   36.28    7.05   0
 -13  -1  -5   29.52    6.98   0
  13   1   5   33.80    8.16   0
  15  -1   5    3.07    4.19   0
 -15   1  -5    5.51    6.35   0
 -15  -1  -5    4.59    5.14   0
  15  -1   5    3.67    6.34   0
 -15  -1  -5    0.46    5.62   0
  15   1   5    5.15    5.89   0
  15   1   5    3.39    6.18   0
  15  -1   5    1.05    7.67   0
  17  -1   5    6.16    6.05   0
  17  -1   5   -3.10    6.01   0
 -17  -1  -5    5.44    4.05   0
 -17   1  -5    2.90    6.92   0
  17  -1   5    5.31    6.21   0
 -17  -1  -5    6.41    6.79   0
  17   1   5    4.03    5.20   0
  17   1   5   12.91    8.18   0
 -19  -1  -5   23.31    4.89   0
  19  -1   5   27.77    6.86   0
  19  -1   5   28.11    8.66   0
 -19   1  -5   23.96    7.16   0
  19   1   5   21.69    6.48   0
  19  -1   5   27.25    6.49   0
  19   1   5   20.84    5.46   0
 -19  -1  -5   26.14    5.35   0
 -21  -1  -5   10.18    5.50   0
  21   1   5    5.00    9.07   0
  21  -1   5   10.55    6.56   0
 -21   1  -5   15.31    7.02   0
 -21  -1  -5   11.20    4.57   0
  21   1   5   11.41    7.54   0
  21  -1   5    6.21    6.58   0
  21  -1   5   12.82    8.29   0
 -23  -1  -5   10.45    5.45   0
  23   1   5   12.92    6.16   0
 -23   1  -5    6.51    5.03   0
  23  -1   5    9.47    4.83   0
 -23  -1  -5   -0.57    6.44   0
  23  -1   5    6.57    4.77   0
  23   1   5    4.90    7.34   0
  23  -1   5    6.24    8.89   0
  25  -1   5    5.10    8.95   0
 -25   1  -5    2.83    5.36   0
  25  -1   5    4.63    7.10   0
 -25  -1  -5    8.81    7.88   0
  25  -1   5    2.50    6.40   0
  25   1   5    0.64    7.76   0
  27  -1   5   12.25    7.28   0
 -27  -1  -5   -0.81    5.23   0
  27   1   5   -0.07    7.85   0
  27  -1   5   -2.89    7.24   0
  27  -1   5    8.29    6.02   0
 -27   1  -5   -3.08    5.62   0
  29   1   5   10.86    7.89   0
  29   1   5   -0.74    7.49   0
 -29   1  -5    7.34    7.98   0
 -29  -1  -5    2.05    8.22   0
  29  -1   5    3.05    7.74   0
  29  -1   5    6.56    8.19   0
 -31  -1  -5    2.15    8.19   0
  31   1   5   -1.39    8.19   0
  31   1   5    3.29    5.47   0
  31  -1   5    7.91    7.91   0
 -31   1  -5    6.21    8.43   0
  31  -1   5    6.38    8.23   0
 -33  -1  -5   -0.99    8.72   0
  33   1   5    3.57    8.69   0
  33   1   5   -5.06    8.70   0
 -33   1  -5   -4.35    8.82   0
  33  -1   5    2.60    8.18   0
  33  -1   5   -2.52    8.57   0
 -35   1  -5    4.89    6.59   0
  35  -1   5    5.10    9.26   0
  35   1   5    7.57    8.89   0
  35  -1   5    0.81    9.33   0
 -35  -1  -5    0.99    9.22   0
  35   1   5    8.11    6.44   0
  34   2  -5   -0.15    6.74   0
  34  -2  -5    8.47    9.63   0
 -34  -2   5   -4.81    9.23   0
  34  -2  -5   -2.79   11.69   0
 -34  -2   5    4.09    9.81   0
 -34   2   5    7.78    9.53   0
 -32  -2   5    9.41    6.65   0
  32  -2  -5   -0.88   10.92   0
 -32  -2   5    7.44    8.48   0
  32  -2  -5    0.87   11.49   0
  32   2  -5   -0.03    8.39   0
 -32   2   5    1.49    6.36   0
 -30   2   5    6.00    8.91   0
 -30  -2   5   -3.29    5.71   0
  30  -2  -5    2.95   10.20   0
  30   2  -5   10.91    8.41   0
 -30  -2   5    0.05    8.93   0
  30  -2  -5    5.27   10.89   0
  28  -2  -5    9.64   10.50   0
  28  -2  -5   12.14    9.27   0
  28   2  -5   15.84    8.19   0
 -28  -2   5   15.38    7.72   0
 -28  -2   5    0.54    9.15   0
 -28   2   5    7.12    8.68   0
 -26  -2   5    1.86    7.73   0
 -26  -2   5   -7.75    8.60   0
  26  -2  -5   -1.00    9.27   0
  26   2  -5    1.44    7.94   0
  26  -2  -5    3.93   10.29   0
 -26   2   5   -8.58    8.19   0
  24  -2  -5   17.65    8.94   0
  24   2  -5   21.50    7.75   0
 -24  -2   5   23.73    7.77   0
 -24  -2   5   23.95    9.41   0
 -24   2   5   24.91    9.01   0
  24  -2  -5   19.70   10.77   0
  22  -2  -5  135.31   11.46   0
  22   2  -5  141.67    8.89   0
 -22   2   5  117.86    9.72   0
 -22  -2   5  113.99    8.97   0
  22  -2  -5  125.39   12.46   0
 -20  -2   5   24.37    8.21   0
  20   2  -5   29.14    6.14   0
  20  -2  -5   25.16    8.86   0
 -20   2   5   28.78    9.12   0
  20  -2  -5   28.34   11.31   0
 -18   2   5   -6.65    8.54   0
  18   2  -5    0.72    7.85   0
  18  -2  -5    1.03    7.80   0
  18  -2  -5   -1.30   11.45   0
 -18  -2   5   -2.69    5.45   0
  16  -2  -5    8.86   10.55   0
 -16  -2   5    1.64    7.55   0
 -16   2   5   10.21    8.91   0
  16   2  -5   12.95    7.35   0
  16  -2  -5    8.62   11.81   0
  14  -2  -5   22.98   14.88   0
 -14   2   5   27.56    8.93   0
 -14  -2   5   24.47    7.69   0
  14  -2  -5   25.14   12.36   0
  14   2  -5   22.37    5.15   0
  12   2  -5    5.03    7.50   0
 -12  -2   5    2.55    4.84   0
 -12   2   5    9.40    9.16   0
 -10  -2   5    5.66    7.25   0
  10   2  -5    6.99    6.71   0
  -8  -2   5    6.94    5.30   0
   8   2  -5    7.11    6.67   0
   6   2  -5    9.84    6.66   0
  -6  -2   5    5.38    5.18   0
  -6   2   5    6.08   12.56   0
  -4   2   5   82.38   12.20   0
  -4  -2   5   86.60    7.79   0
   4   2  -5  104.31    7.36   0
   4  -2  -5   99.14   11.25   0
   2   2  -5   48.56    6.94   0
   2  -2  -5   45.93    7.86   0
  -2  -2   5   45.73    5.65   0
  -2   2   5   39.78    8.60   0
  -2   2   5   39.66    8.65   0
   0   2   5  548.56   17.49   0
   0  -2  -5  534.89   13.47   0
   0   2   5  473.09   13.43   0
   0  -2   5  491.48   10.84   0
   0   2  -5  531.68   10.65   0
   2   2   5    2.75    7.80   0
  -2  -2  -5    0.48    7.00   0
  -2   2  -5    0.36    6.23   0
  -2  -2  -5    0.49    6.32   0
   2   2   5    0.84    7.74   0
   2  -2   5    5.44    6.29   0
   4  -2   5   32.67    6.59   0
   4   2   5   30.39    7.67   0
   4  -2   5   32.34    6.48   0
  -4  -2  -5   40.08    7.15   0
  -4   2  -5   30.75    4.75   0
   4   2   5   30.16    8.46   0
  -4  -2  -5   32.59    7.12   0
  -6  -2  -5   56.92    7.62   0
   6  -2   5   59.52    7.28   0
   6   2   5   63.34    8.54   0
  -6  -2  -5   59.07    7.83   0
  -6   2  -5   57.91    4.98   0
   6  -2   5   55.02    5.04   0
   6   2   5   50.74    8.97   0
  -8  -2  -5  477.71   12.09   0
   8   2   5  458.49    9.25   0
  -8   2  -5  473.48    8.81   0
  -8  -2  -5  512.08   10.42   0
   8  -2   5  490.88   10.41   0
   8  -2   5  490.81   11.15   0
   8   2   5  427.80   12.56   0
  -8   2  -5  497.68    9.61   0
 -10   2  -5   26.62    6.40   0
 -10  -2  -5   19.54    7.62   0
 -10   2  -5   25.32    4.82   0
  10   2   5   15.19    6.74   0
 -10  -2  -5   25.88    6.49   0
  10  -2   5   15.65    6.68   0
  10  -2   5   12.77    7.46   0
  10   2   5   21.54    9.44   0
 -12   2  -5   10.49    6.70   0
 -12   2  -5    8.33    4.46   0
  12   2   5   10.21    4.82   0
  12   2   5   17.03    9.21   0
  12  -2   5   10.90    6.61   0
  12  -2   5    9.84    7.81   0
 -12  -2  -5   11.07    4.44   0
 -12  -2  -5    8.22    5.51   0
  14  -2   5   15.18    7.43   0
  14   2   5    9.49    9.35   0
 -14   2  -5   17.86    6.47   0
  14   2   5   16.00    7.03   0
 -14   2  -5   18.29    6.55   0
 -14  -2  -5   14.81    6.23   0
  14  -2   5   15.83    6.37   0
 -14  -2  -5   14.47    7.66   0
 -16   2  -5   41.86    6.70   0
 -16  -2  -5   27.53    5.48   0
  16   2   5   34.06    7.24   0
 -16   2  -5   38.78    6.65   0
  16  -2   5   41.03    6.80   0
  16   2   5   25.66    9.00   0
  16  -2   5   38.53    8.19   0
 -16  -2  -5   42.40    6.53   0
 -18  -2  -5    4.28    8.06   0
  18  -2   5   -1.10    6.21   0
 -18   2  -5    5.63    6.93   0
 -18  -2  -5    6.20    6.32   0
  18   2   5    0.70    7.24   0
  18  -2   5    8.23    6.19   0
  18  -2   5   -4.62    8.78   0
  20  -2   5   16.95    6.49   0
  20   2   5   28.52    7.29   0
 -20  -2  -5   11.28    8.26   0
 -20  -2  -5   10.65    6.24   0
  20  -2   5   11.39    9.09   0
  20  -2   5   14.01    6.44   0
 -20   2  -5   12.95    7.09   0
  22  -2   5    5.30    9.07   0
 -22   2  -5   15.89    7.09   0
  22   2   5    5.09    7.92   0
  22  -2   5   10.45    6.99   0
 -22  -2  -5   15.59    5.36   0
 -22  -2  -5    9.91    6.75   0
  22  -2   5   10.05    7.05   0
 -24  -2  -5    5.09    4.68   0
 -24   2  -5    3.17    7.77   0
  24  -2   5    9.07    6.49   0
  24  -2   5    7.14    7.23   0
  24  -2   5    3.73    7.19   0
  24   2   5    7.85    8.09   0
 -24  -2  -5   14.57    8.12   0
  26  -2   5   19.50    6.31   0
 -26   2  -5   14.00    7.74   0
  26   2   5   11.74    7.96   0
 -26  -2  -5    3.29    7.36   0
 -26  -2  -5    5.19    5.69   0
  26  -2   5   10.17    7.38   0
  26  -2   5    5.20    7.43   0
 -28   2  -5    7.11    8.31   0
  28   2   5    9.12    8.51   0
  28  -2   5    7.68    7.78   0
 -28  -2  -5   -2.91    8.34   0
  28  -2   5   14.28    7.83   0
 -28  -2  -5   12.67    7.84   0
  28  -2   5   23.78    9.73   0
  30   2   5    4.16    8.63   0
 -30  -2  -5   18.55    8.65   0
  30  -2   5   10.99    7.88   0
  30  -2   5    4.18    8.40   0
 -30  -2  -5    4.29    5.61   0
 -30   2  -5   10.71    8.40   0
 -32  -2  -5    8.79    9.17   0
  32   2   5    2.24    5.81   0
 -32  -2  -5    9.16    7.78   0
  32  -2   5    2.19    8.67   0
 -32   2  -5    9.29    8.84   0
  32  -2   5    2.54    9.01   0
 -34  -2  -5   -2.12    9.40   0
  34   2   5   -1.03    9.34   0
 -34   2  -5   -2.06    6.32   0
  34  -2   5    3.84    9.04   0
  34  -2   5   10.43    9.20   0
  33   3  -5    2.01    9.50   0
 -33  -3   5   -6.83    7.10   0
 -33  -3   5    6.83    9.21   0
  33  -3  -5    7.69   12.71   0
  33  -3  -5    3.57   11.80   0
 -33   3   5    4.46    9.64   0
  31   3  -5    4.51    9.03   0
 -31   3   5    4.62    8.60   0
 -31  -3   5    8.48    9.78   0
  31  -3  -5    4.76   12.96   0
  31  -3  -5   -1.42   12.62   0
 -31  -3   5    4.36    8.89   0
 -29  -3   5   10.02    8.46   0
  29   3  -5    7.62    8.54   0
  29  -3  -5    0.74   10.98   0
  29  -3  -5    6.12   12.09   0
 -29  -3   5   -2.27    6.88   0
 -29   3   5    1.95    8.39   0
  27   3  -5    0.41    8.16   0
 -27   3   5   -2.64    8.27   0
 -27  -3   5   -2.06    9.28   0
  27  -3  -5    3.38   11.18   0
  27  -3  -5    0.39   12.29   0
 -27  -3   5   -3.68    8.02   0
  25   3  -5    3.99    8.14   0
  25  -3  -5    5.65   11.15   0
 -25  -3   5    8.07    7.87   0
  25  -3  -5    4.98   12.26   0
 -25  -3   5   -5.53    8.83   0
 -25   3   5    4.72    8.27   0
 -23   3   5    5.24    8.07   0
  23   3  -5    3.44    7.90   0
 -23  -3   5    3.83    8.04   0
 -23  -3   5   10.39    6.42   0
  23  -3  -5    6.38   10.86   0
  23  -3  -5    5.89   11.83   0
  21   3  -5    8.17    5.39   0
 -21  -3   5   -4.00    5.57   0
  21  -3  -5    2.47   12.61   0
  21  -3  -5    4.29   13.17   0
 -21   3   5    7.78    7.77   0
  19  -3  -5  101.52   16.99   0
  19  -3  -5  107.54   15.84   0
 -19  -3   5   84.37    8.49   0
  19   3  -5   96.40    6.54   0
 -19   3   5   96.16    9.19   0
 -17   3   5    2.66    8.85   0
  17  -3  -5    8.25   17.35   0
 -17  -3   5   -0.16    7.79   0
  17   3  -5    8.96    7.30   0
  17  -3  -5    7.68   19.70   0
  15   3  -5   17.49    5.35   0
 -15   3   5    3.91    8.39   0
 -15  -3   5    4.23    5.69   0
  13   3  -5    9.59    6.97   0
 -13  -3   5   18.65    7.57   0
 -13   3   5   12.50    8.62   0
 -11  -3   5    1.45    7.33   0
  11   3  -5   10.03    4.78   0
  11  -3  -5    3.50   17.22   0
 -11   3   5   -0.79   10.25   0
  -9   3   5  126.25   12.25   0
   9   3  -5  137.51    5.85   0
  -9   3   5  139.24   13.52   0
   9  -3  -5  134.42   15.32   0
  -9  -3   5  122.98    7.83   0
   7   3  -5   52.35    4.97   0
  -7   3   5   52.97    9.38   0
   7  -3  -5   50.11   10.69   0
  -7  -3   5   44.92    7.24   0
  -7   3   5   49.90   12.84   0
   5   3  -5   54.71    6.66   0
  -5  -3   5   51.54    5.57   0
   5  -3  -5   58.79    8.44   0
  -5   3   5   56.37    9.23   0
   3  -3  -5   25.70    8.94   0
  -3   3   5   22.12    7.56   0
   3   3  -5   29.55    5.96   0
  -3  -3   5   18.57    6.83   0
  -1   3   5  169.96    9.34   0
   1  -3  -5  202.50    9.42   0
  -1  -3   5  169.88    7.97   0
   1   3  -5  198.99    6.16   0
   1  -3   5  389.65    8.48   0
   1   3   5  378.69   11.20   0
  -1  -3  -5  410.03   10.83   0
  -1   3  -5  435.77    9.18   0
  -3  -3  -5    7.26    7.49   0
  -3  -3  -5    2.38    7.79   0
   3   3   5    7.11    7.83   0
   3  -3   5    2.60    6.35   0
   3  -3   5    7.30    6.82   0
  -3   3  -5    1.40    4.37   0
  -5   3  -5   58.48    6.75   0
  -5  -3  -5   58.91    5.97   0
   5  -3   5   53.80    6.92   0
  -5  -3  -5   54.96    9.00   0
   5  -3   5   48.07    5.42   0
   5   3   5   53.57    8.54   0
  -7  -3  -5   94.44    7.97   0
   7  -3   5  103.57    7.55   0
   7  -3   5   93.18    5.84   0
   7   3   5   83.23    6.39   0
  -7  -3  -5   99.11    8.10   0
  -7   3  -5  110.57    7.24   0
   9  -3   5    0.24    6.96   0
   9   3   5    6.41    7.55   0
  -9  -3  -5    1.65    6.42   0
  -9   3  -5    8.59    6.10   0
   9  -3   5   11.72    6.57   0
  -9  -3  -5    9.97    7.13   0
 -11  -3  -5   50.65    8.06   0
  11  -3   5   48.95    7.65   0
 -11  -3  -5   59.35    7.18   0
 -11   3  -5   53.43    5.04   0
 -11   3  -5   61.57    6.78   0
  11  -3   5   53.90    5.31   0
  11   3   5   45.90    7.77   0
 -13   3  -5   53.93    6.70   0
 -13  -3  -5   61.10    5.69   0
 -13   3  -5   57.77    5.11   0
  13   3   5   47.27    8.00   0
  13  -3   5   56.49    7.06   0
  13  -3   5   55.39    8.02   0
 -13  -3  -5   50.96    8.60   0
 -15   3  -5  103.89    7.27   0
 -15  -3  -5   79.33    8.50   0
 -15  -3  -5   96.69    7.66   0
  15   3   5   87.19    8.30   0
  15  -3   5   83.40    7.22   0
 -15   3  -5   97.07    7.16   0
  15  -3   5   83.25    8.54   0
 -17  -3  -5   87.13    7.23   0
 -17  -3  -5   78.31    8.35   0
  17   3   5   78.02    7.90   0
 -17   3  -5   93.68    5.80   0
 -17   3  -5   90.09    7.50   0
  17  -3   5   74.15    8.87   0
  17  -3   5   78.81    7.38   0
  19   3   5   13.84    7.88   0
 -19  -3  -5   17.64    8.23   0
 -19   3  -5   20.93    7.08   0
  19  -3   5   14.90    9.02   0
  19  -3   5   15.40    7.09   0
 -19  -3  -5   18.90    6.97   0
 -19   3  -5   13.24    6.68   0
  21   3   5   20.39    7.67   0
  21  -3   5   21.29    8.46   0
  21  -3   5   18.08    7.32   0
 -21  -3  -5   12.40    5.13   0
  21  -3   5   18.63    7.73   0
 -21   3  -5   18.20    7.51   0
 -21  -3  -5   10.17    5.67   0
  23   3   5   16.37    7.69   0
  23  -3   5   15.04    8.36   0
 -23   3  -5   10.03    5.33   0
  23  -3   5    9.02    7.49   0
 -23  -3  -5   13.08    5.06   0
  23  -3   5   14.91    7.16   0
 -23  -3  -5   19.14    8.17   0
 -25   3  -5    1.27    7.64   0
  25  -3   5   -0.04    5.04   0
  25  -3   5    3.98    7.49   0
 -25  -3  -5    1.58    7.14   0
  25   3   5    4.84    8.10   0
  25  -3   5   10.39    6.33   0
 -25  -3  -5   -0.77    5.61   0
 -27   3  -5    8.24    7.89   0
  27  -3   5    4.20    6.49   0
  27  -3   5    1.33    7.98   0
 -27  -3  -5   -2.28    7.68   0
  27   3   5    7.57    8.01   0
  27  -3   5    9.74    7.96   0
 -27  -3  -5   12.54    8.33   0
 -29  -3  -5    3.14    8.25   0
 -29  -3  -5    7.66    8.37   0
 -29   3  -5    3.49    8.81   0
  29   3   5   -1.80    8.71   0
  29  -3   5   12.15    9.81   0
  29  -3   5    5.10    8.39   0
  29  -3   5    0.19    8.40   0
 -31  -3  -5    1.03    9.12   0
 -31  -3  -5   -0.95    6.07   0
  31  -3   5    4.23    8.64   0
  31  -3   5   -1.26    8.60   0
 -31   3  -5    3.22    6.40   0
  31   3   5   -2.94    9.07   0
  33  -3   5    9.31    8.95   0
 -33   3  -5    2.02    9.33   0
  33   3   5    6.14    9.63   0
 -33  -3  -5    3.01    6.54   0
 -30   4   5    3.27    9.12   0
  30   4  -5    8.16    9.21   0
 -30  -4   5    5.39    7.11   0
 -30  -4   5   -0.06    9.10   0
 -28   4   5   -4.05    8.92   0
  28   4  -5    7.81    9.07   0
 -28  -4   5    4.52    8.92   0
 -28  -4   5    8.31    8.37   0
 -26   4   5    4.65    8.62   0
  26   4  -5   -2.68    8.78   0
 -26  -4   5    3.07    8.70   0
 -26  -4   5    7.73    7.03   0
 -24  -4   5    7.74    8.23   0
 -24   4   5    4.08    8.07   0
  24   4  -5   11.12    8.21   0
 -24  -4   5   16.14    9.04   0
  22   4  -5    5.69    7.99   0
 -22  -4   5   -3.53    5.80   0
 -22   4   5   -1.22    9.80   0
 -20   4   5    9.22    7.98   0
 -20  -4   5    3.40    5.68   0
  20   4  -5    6.08    7.58   0
 -18  -4   5    0.58    8.00   0
  18   4  -5   -1.14    5.44   0
 -18   4   5    6.08    9.61   0
 -16   4   5   17.39    7.90   0
 -16  -4   5    4.87    5.88   0
  16  -4  -5   13.60   17.71   0
  16   4  -5   15.34    7.58   0
  16  -4  -5   15.16   16.27   0
  14   4  -5   11.20    6.94   0
 -14  -4   5    6.96    7.48   0
  14  -4  -5    4.84   14.90   0
 -14   4   5    2.56    9.59   0
 -12   4   5   90.46   12.06   0
 -12   4   5   92.45   11.74   0
  12  -4  -5   84.94   13.45   0
  12   4  -5   88.98    7.41   0
 -12  -4   5   66.40    8.03   0
 -10   4   5    1.94   10.89   0
 -10  -4   5    5.78    7.55   0
 -10   4   5    2.90    9.60   0
  10   4  -5   -0.18    4.70   0
  10  -4  -5    7.97   12.10   0
   8   4  -5   30.84    5.20   0
   8  -4  -5   29.99    9.83   0
  -8  -4   5   29.36    7.81   0
  -8   4   5   32.53    8.40   0
  -6   4   5   47.67    7.41   0
   6  -4  -5   44.19    9.97   0
  -6  -4   5   51.58    8.37   0
   6   4  -5   54.21    7.23   0
  -4   4   5  140.30    8.78   0
   4  -4  -5  151.74   10.97   0
  -4  -4   5  138.72    8.84   0
   4   4  -5  168.70    8.04   0
   2   4  -5   20.32    5.07   0
  -2   4   5   17.71    7.65   0
   2  -4  -5   22.89    9.72   0
  -2  -4   5   18.42    5.54   0
   0  -4   5   18.50    7.43   0
   0   4   5    9.22    7.71   0
   0   4  -5    7.15    6.39   0
   0  -4  -5    6.51    9.39   0
   2   4   5    7.97    7.24   0
   2  -4   5    5.81    7.30   0
  -2  -4  -5   12.20    7.64   0
   2  -4   5    7.01    6.57   0
  -2   4  -5    6.29    4.61   0
  -4  -4  -5    1.29    9.39   0
   4  -4   5    1.30    6.60   0
  -4  -4  -5    2.09    7.34   0
  -4   4  -5    7.85    6.44   0
   4   4   5   -5.83    7.53   0
   4  -4   5    6.74    7.21   0
  -6  -4  -5    1.13    6.84   0
   6  -4   5    4.23    6.69   0
   6  -4   5   13.44    7.11   0
  -6   4  -5    8.99    6.33   0
   6   4   5    8.86    5.36   0
  -6  -4  -5    4.03    7.02   0
   8  -4   5   25.03    6.71   0
  -8  -4  -5   25.71    9.09   0
  -8   4  -5   29.39    6.64   0
   8  -4   5   24.73    7.58   0
   8   4   5   16.64    8.36   0
  -8  -4  -5   21.40    7.44   0
 -10  -4  -5   -2.64    7.51   0
  10  -4   5   12.87    6.91   0
 -10   4  -5    5.20    6.46   0
  10   4   5   11.69    8.12   0
  10  -4   5    1.60    7.73   0
 -10  -4  -5    0.09    7.53   0
 -12  -4  -5    5.72    9.46   0
  12  -4   5   -0.22    6.64   0
 -12   4  -5    0.09    4.22   0
 -12  -4  -5    0.09    7.42   0
  12   4   5   10.62    8.20   0
  12  -4   5   -3.10    8.25   0
 -14  -4  -5   22.52    5.45   0
 -14   4  -5   19.28    6.91   0
  14   4   5   28.06    8.16   0
  14  -4   5   19.93    7.01   0
  14  -4   5   19.44    8.11   0
 -14  -4  -5   20.13    8.11   0
 -16   4  -5   13.19    7.31   0
  16  -4   5   15.30    7.17   0
 -16   4  -5   17.24    5.03   0
  16   4   5    9.83    8.29   0
  16  -4   5    9.22    8.55   0
 -16  -4  -5   10.53    5.37   0
 -16  -4  -5    6.25    8.54   0
  18  -4   5   68.39    8.26   0
 -18   4  -5   78.56    5.66   0
 -18   4  -5  113.85    8.31   0
 -18  -4  -5   63.59    8.28   0
  18   4   5   78.18    8.61   0
  18  -4   5   83.40    8.43   0
 -18  -4  -5   61.49    8.85   0
 -20   4  -5   16.54    7.23   0
 -20   4  -5   27.78    7.61   0
 -20  -4  -5   23.13    7.40   0
  20  -4   5   27.83    7.80   0
  20   4   5   30.17    5.52   0
  20  -4   5   15.61    9.05   0
 -20  -4  -5   19.12    8.42   0
  22  -4   5   -1.08    6.03   0
 -22   4  -5    5.74    7.37   0
 -22  -4  -5   10.26    7.78   0
  22   4   5   -2.15    5.92   0
 -22  -4  -5    4.37    7.42   0
  22  -4   5    2.67    7.71   0
 -24   4  -5    3.94    7.89   0
  24  -4   5    1.60    8.09   0
  24  -4   5    2.63    9.37   0
 -24  -4  -5    1.79    7.60   0
 -24  -4  -5   -1.31    8.45   0
  24   4   5    5.48    7.99   0
  24  -4   5    6.84    8.24   0
  26  -4   5   -2.96    7.97   0
  26  -4   5    0.53    8.19   0
 -26  -4  -5    7.51    8.08   0
  26  -4   5    6.65    8.71   0
  26   4   5    2.69    8.53   0
 -26   4  -5    7.48    8.02   0
 -26  -4  -5    3.62    5.69   0
 -28  -4  -5   -1.49    9.09   0
  28  -4   5   11.03    9.56   0
  28  -4   5    5.82    9.20   0
 -28  -4  -5    3.39    6.01   0
 -28   4  -5    2.39    8.61   0
  28  -4   5   -2.56    9.19   0
  28   4   5    6.17    8.91   0
  30  -4   5    3.20    9.24   0
  30   4   5    2.76    6.57   0
 -30  -4  -5    5.59    9.52   0
 -30  -4  -5    1.54    6.29   0
  30  -4   5    1.22    9.15   0
 -30   4  -5    6.54    8.86   0
 -27   5   5    1.30   10.27   0
  27   5  -5   -2.00    6.54   0
 -27  -5   5    5.38    6.84   0
 -27  -5   5   -0.99    7.02   0
 -25   5   5    3.04   11.92   0
  25   5  -5   13.88    9.37   0
 -25  -5   5   10.26    9.31   0
 -25  -5   5   20.88    9.56   0
 -23   5   5   -3.19   10.23   0
 -23  -5   5  -14.54    9.31   0
  23   5  -5    2.51    5.98   0
 -23  -5   5   -2.87    8.69   0
 -21   5   5    4.39   10.07   0
  21   5  -5    6.02    7.94   0
 -21  -5   5    0.06    9.26   0
 -21  -5   5   -3.00    8.17   0
 -19  -5   5    6.67    7.91   0
  19   5  -5    5.03    8.07   0
 -19   5   5    2.67    9.93   0
  17  -5  -5    4.05   15.84   0
 -17   5   5    2.68    9.51   0
  17   5  -5    8.52    5.62   0
 -17  -5   5    3.45    8.02   0
  17  -5  -5    4.04   14.47   0
  15   5  -5   -3.10    7.24   0
 -15   5   5    0.64   12.01   0
  15  -5  -5    1.41   13.40   0
 -15   5   5    0.93   10.89   0
 -15  -5   5    3.08    7.41   0
  13   5  -5    0.47    7.05   0
 -13   5   5   14.11    8.87   0
  13  -5  -5    7.55   10.20   0
 -13  -5   5   -2.80    5.49   0
  11  -5  -5   32.00   11.56   0
 -11  -5   5   21.44    8.31   0
 -11   5   5   35.64    9.28   0
  11   5  -5   28.16    7.73   0
   9   5  -5   18.58    5.18   0
  -9  -5   5   12.21    8.03   0
   9  -5  -5   15.05    8.33   0
  -9   5   5   16.96    7.47   0
   7  -5  -5   11.84    9.97   0
   7   5  -5   11.34    4.99   0
  -7  -5   5   -0.87    5.46   0
  -7   5   5    7.59    8.63   0
  -5   5   5   10.58    7.27   0
   5   5  -5   13.21    7.06   0
   5  -5  -5    7.07   10.10   0
  -5  -5   5    8.30    7.90   0
  -3   5   5   15.73    7.60   0
   3  -5  -5   17.70    8.24   0
  -3  -5   5    4.34    8.05   0
   3   5  -5   16.47    6.97   0
   1  -5  -5   27.54    8.31   0
  -1  -5   5   26.44    8.07   0
  -1   5   5   23.58    7.58   0
   1   5  -5   35.87    7.24   0
  -1  -5  -5   19.30    8.24   0
   1   5   5   13.30    7.71   0
   1  -5   5   10.66    7.96   0
  -1   5  -5   11.62    7.09   0
   1  -5   5   11.69    8.26   0
   3  -5   5   31.88    5.73   0
   3   5   5   32.67    5.73   0
  -3  -5  -5   43.96    8.21   0
  -3   5  -5   43.94    7.30   0
   3  -5   5   33.84    7.35   0
   5  -5   5  127.27    8.96   0
   5   5   5  126.35    8.83   0
   5  -5   5  117.88   10.41   0
  -5  -5  -5  112.05   14.34   0
  -5  -5  -5  131.77    9.27   0
  -5   5  -5  155.78    8.14   0
  -7  -5  -5    5.95   10.23   0
   7  -5   5    2.00    7.49   0
   7   5   5   10.15    7.74   0
  -7  -5  -5    9.06    5.71   0
  -7   5  -5    7.12    5.07   0
   7  -5   5    2.51    7.41   0
   9  -5   5   23.32    7.75   0
   9   5   5   18.16    7.50   0
  -9   5  -5   18.92    7.20   0
  -9  -5  -5   16.48    7.67   0
   9  -5   5    4.26    7.97   0
  -9  -5  -5    7.05    9.31   0
 -11  -5  -5    9.93    9.59   0
  11  -5   5    8.79    7.81   0
  11   5   5    7.56    5.71   0
 -11   5  -5   12.44    5.36   0
  11  -5   5   14.86    8.03   0
 -11  -5  -5    6.98    7.71   0
  13  -5   5   19.37    7.71   0
 -13  -5  -5    9.53    7.28   0
 -13   5  -5   16.08    7.14   0
  13   5   5   11.64    8.04   0
 -13  -5  -5   16.31    8.19   0
  13  -5   5    9.83    8.30   0
 -15  -5  -5   -2.85    7.90   0
 -15   5  -5    4.70    7.50   0
  15  -5   5    4.27    8.60   0
  15   5   5    5.90    8.12   0
 -15  -5  -5    5.57    5.52   0
  15  -5   5    5.09    7.78   0
 -17  -5  -5   -5.56    8.09   0
 -17  -5  -5    0.99    5.52   0
 -17   5  -5    0.09    7.41   0
  17  -5   5    1.73    7.99   0
  17  -5   5    2.97   10.50   0
  17   5   5    0.01    7.96   0
 -19  -5  -5    0.60    8.56   0
  19  -5   5    0.43    8.42   0
 -19  -5  -5    3.69    7.97   0
 -19   5  -5    6.55    7.87   0
  19   5   5   12.40    8.34   0
  19  -5   5    8.34   10.93   0
  21  -5   5   -2.28    8.15   0
 -21  -5  -5    7.95    8.59   0
 -21   5  -5    2.46    8.13   0
 -21  -5  -5   -2.64    8.30   0
  21   5   5   -0.56    8.75   0
  21  -5   5    4.53    9.10   0
  23  -5   5   -4.34    8.70   0
 -23   5  -5    1.56    8.53   0
 -23  -5  -5   -7.11    9.01   0
 -23  -5  -5   -5.27    8.67   0
  23   5   5    5.67    8.87   0
  23  -5   5   -6.31    9.69   0
 -23   5  -5   -0.05    8.31   0
 -25  -5  -5   -7.06    8.84   0
  25  -5   5    5.85    9.95   0
 -25   5  -5    3.60    8.87   0
  25   5   5    4.84    9.33   0
  25  -5   5    0.19    8.72   0
 -25  -5  -5   -0.80    8.85   0
  25  -5   5   -1.38    9.32   0
 -27  -5  -5    8.08    9.78   0
  27  -5   5    3.12    9.16   0
  27   5   5   -2.03    9.50   0
  27  -5   5    3.90   10.27   0
 -27  -5  -5    9.03    6.44   0
 -27   5  -5    5.81    9.09   0
  27  -5   5    6.98    9.49   0
 -22  -6   5    2.48    9.30   0
  22   6  -5   -6.35    8.96   0
 -22  -6   5   -3.50   10.15   0
  20   6  -5   -5.35    8.83   0
 -20  -6   5    7.53    6.32   0
 -20  -6   5    4.48   10.05   0
  18  -6  -5    1.55   17.37   0
 -18  -6   5   -4.69    8.82   0
  18   6  -5   11.46    9.14   0
 -18  -6   5   -7.48    9.97   0
  18  -6  -5   -0.92   18.35   0
 -16   6   5    3.18   13.26   0
  16  -6  -5    0.99   14.09   0
 -16  -6   5   -4.16    8.50   0
  16   6  -5   -0.43    5.89   0
  14   6  -5    3.19    8.16   0
 -14  -6   5    7.02    8.31   0
  14  -6  -5    4.15   10.53   0
 -14   6   5    4.77   11.34   0
 -12  -6   5    9.18    6.37   0
 -12   6   5    9.21    9.99   0
  12  -6  -5    0.63   10.67   0
  12   6  -5    2.34    8.14   0
  10   6  -5   18.34    8.02   0
  10  -6  -5    4.84    9.03   0
 -10   6   5    3.92    9.87   0
 -10  -6   5   -5.22    8.38   0
  -8   6   5    3.06    9.54   0
   8  -6  -5    8.55   10.55   0
  -8  -6   5   10.75    8.46   0
   8   6  -5    0.42    7.75   0
   6   6  -5   10.75    5.67   0
   6  -6  -5    2.12    7.73   0
  -6  -6   5    4.92    8.31   0
  -6   6   5    7.29    7.26   0
   4  -6  -5    1.06    8.17   0
   4   6  -5   -3.74    5.36   0
  -4  -6   5    2.58    8.07   0
  -4   6   5    2.20    7.55   0
   2   6  -5   35.58    7.73   0
   2  -6  -5   19.61    8.59   0
  -2  -6   5   24.94   10.06   0
  -2  -6   5   12.97    5.97   0
  -2   6   5   35.21    9.76   0
   0  -6   5    9.32    9.48   0
   0   6   5   17.60    8.10   0
   0   6  -5   13.92    5.47   0
   0  -6  -5   18.19    8.35   0
   0  -6   5    9.57    5.85   0
   2  -6   5    0.40    9.36   0
   2  -6   5    3.49    8.26   0
  -2  -6  -5   -1.17    8.53   0
  -2   6  -5    1.33    5.22   0
   2   6   5   -7.81    8.04   0
  -4   6  -5    3.06    7.39   0
   4  -6   5   -0.27    9.73   0
   4   6   5    2.42    7.65   0
   4  -6   5    3.80    7.96   0
  -4  -6  -5    3.23    8.06   0
  -6  -6  -5    2.62    7.86   0
   6  -6   5    4.07    8.16   0
   6   6   5    2.13    5.88   0
   6  -6   5    3.52    7.96   0
  -6   6  -5    5.87    7.59   0
  -8  -6  -5    1.58   12.57   0
   8  -6   5    3.69    8.52   0
   8  -6   5    3.05    8.24   0
  -8   6  -5   -5.43    7.39   0
  -8  -6  -5    6.15    5.25   0
   8   6   5    9.14    7.67   0
 -10  -6  -5    3.31   11.27   0
  10   6   5    3.52    5.39   0
  10  -6   5    0.61    8.23   0
 -10   6  -5   -7.13    7.69   0
 -10  -6  -5    8.71    8.15   0
  10  -6   5    1.67    8.28   0
  12  -6   5   -1.12    8.53   0
 -12   6  -5    1.91    8.13   0
 -12  -6  -5    6.92    9.91   0
  12   6   5    2.07    5.68   0
  12  -6   5   -3.86   11.04   0
 -12  -6  -5    6.34    8.09   0
 -14  -6  -5    5.37    8.39   0
 -14  -6  -5    0.67    8.65   0
  14  -6   5    5.90    8.54   0
  14   6   5    9.23    8.34   0
 -14   6  -5   -0.57    8.10   0
  14  -6   5    1.46   11.46   0
  16  -6   5   -4.21    8.74   0
 -16  -6  -5    1.76    8.78   0
  16  -6   5   -2.08    9.20   0
 -16   6  -5   -1.18    8.42   0
  16   6   5   -9.23    8.23   0
 -16  -6  -5    3.59    8.62   0
  18  -6   5   -2.48    8.90   0
 -18  -6  -5    4.14    9.10   0
 -18   6  -5    1.89    8.66   0
  18   6   5    4.56    8.98   0
  18  -6   5    9.73    9.94   0
 -18  -6  -5    0.71    8.89   0
 -20  -6  -5    6.62   12.20   0
 -20   6  -5    3.03    8.80   0
  20  -6   5    6.17    9.29   0
 -20  -6  -5   -8.98    6.58   0
  20   6   5    3.04    9.43   0
  20  -6   5    2.61   10.49   0
  22  -6   5    9.46   10.74   0
 -22  -6  -5    5.69    9.73   0
 -22   6  -5    5.10    9.22   0
 -22  -6  -5    3.04    9.26   0
  22   6   5   10.82    9.99   0
  13   7  -5    3.80    6.35   0
 -13  -7   5    5.66    9.42   0
 -13   7   5    2.32   12.94   0
  13  -7  -5    3.86   12.11   0
 -11  -7   5    1.98    9.35   0
  11  -7  -5    4.13   11.77   0
 -11   7   5    1.23   11.07   0
  11   7  -5   -1.76    8.84   0
   9   7  -5    2.67    6.46   0
   9  -7  -5   -1.77   11.30   0
  -9   7   5    2.36   11.10   0
  -9  -7   5   -1.23    9.36   0
   7   7  -5   10.57    8.97   0
  -7   7   5   11.10    9.01   0
   7  -7  -5    3.13   11.62   0
  -7  -7   5    8.87    6.46   0
   5  -7  -5   11.58    9.22   0
  -5  -7   5    8.59    9.30   0
  -5   7   5    2.88    8.82   0
   5   7  -5   -4.47    5.76   0
  -3   7   5    7.44    8.68   0
   3  -7  -5    8.11    8.77   0
  -3  -7   5   -2.73    8.90   0
   3   7  -5    9.06    6.00   0
  -3  -7   5    2.71    8.99   0
  -1   7   5    6.67    8.78   0
   1  -7  -5    6.47   10.99   0
  -1  -7   5    1.48    6.10   0
   1   7  -5   11.66    8.30   0
  -1  -7   5    5.26   11.09   0
  -1   7  -5    2.95    8.16   0
  -1  -7  -5    2.07    8.72   0
   1  -7   5    3.36   11.02   0
   1  -7   5    8.87    8.90   0
   1   7   5    4.22    8.65   0
   3  -7   5    8.85    9.01   0
   3   7   5    4.36    8.70   0
   3  -7   5    1.76   11.05   0
  -3  -7  -5   -1.02    8.94   0
  -3   7  -5   -1.60    8.12   0
   5  -7   5    0.79   10.77   0
   5   7   5   -1.24    6.14   0
   5  -7   5   11.57    8.90   0
  -5   7  -5   -1.15    8.47   0
  -5  -7  -5    3.85    8.80   0
   7   7   5    5.23    6.26   0
   7  -7   5    4.89    8.83   0
  -7   7  -5   -0.16    8.72   0
  -7  -7  -5    5.78    8.76   0
   7  -7   5    0.58   11.35   0
   9   7   5   -0.43    8.97   0
  -9   7  -5    2.86    8.56   0
  -9  -7  -5    2.34    8.74   0
   9  -7   5    1.59    9.30   0
   9  -7   5    4.75   12.10   0
  11   7   5   -0.90    8.89   0
 -11   7  -5    3.20    8.73   0
 -11  -7  -5    0.94   14.83   0
  11  -7   5    6.36    9.25   0
  11  -7   5    1.61   12.40   0
 -11  -7  -5    3.45    8.98   0
 -13  -7  -5    4.66    9.51   0
  13   7   5    9.65    9.60   0
 -13  -7  -5    0.92   13.32   0
  13  -7   5    7.63    9.58   0
 -13   7  -5    2.90    9.38   0
  13  -7   5    3.20   13.60   0
 -36   0   6   -2.46    9.81   0
 -34   0   6   16.32    9.76   0
  34   0  -6    9.33    9.25   0
 -34   0   6    2.51    8.45   0
  32   0  -6   -2.67    8.52   0
 -32   0   6    7.27    6.70   0
 -32   0   6    3.70    7.88   0
  30   0  -6    4.07    8.42   0
 -30   0   6    7.68    7.60   0
 -30   0   6   14.00    8.84   0
 -28   0   6    1.17    7.45   0
  28   0  -6   11.57   10.08   0
 -28   0   6    6.14    6.17   0
  26   0  -6    0.71    7.52   0
 -26   0   6   -4.97    9.07   0
 -26   0   6    7.00    7.14   0
  24   0  -6   10.83    7.90   0
 -24   0   6   10.18    7.30   0
 -24   0   6   13.41    9.31   0
 -22   0   6    1.90    9.53   0
  22   0  -6    2.55    8.09   0
 -22   0   6    0.05    7.48   0
  20   0  -6   55.54    8.51   0
 -20   0   6   53.29    8.09   0
  18   0  -6   53.23   10.25   0
 -18   0   6   48.18    9.36   0
 -16   0   6   82.12    7.92   0
  16   0  -6   78.71    8.08   0
 -14   0   6   34.20    7.74   0
  14   0  -6   34.97    7.56   0
 -12   0   6 1196.09   18.60   0
  12   0  -6 1276.16   17.53   0
  10   0  -6  872.48   15.49   0
 -10   0   6  789.65   16.69   0
   8   0  -6 2527.75   25.69   0
  -8   0   6 2213.27   25.15   0
  -6   0   6  388.86   12.91   0
   6   0  -6  417.09   12.55   0
  -4   0   6 3584.35   31.72   0
   4   0  -6 3780.14   32.24   0
   2   0  -6  215.77   10.50   0
  -2   0   6  211.02   10.55   0
   0   0  -6  251.47    9.36   0
   0   0   6  258.11   10.79   0
   2   0   6  158.74    8.67   0
   2   0   6  170.17    9.08   0
  -2   0  -6  176.82    8.97   0
   4   0   6   46.66    7.11   0
  -4   0  -6   48.13    6.92   0
  -4   0  -6   50.35    6.96   0
   4   0   6   46.00    6.93   0
  -6   0  -6   76.85    7.14   0
   6   0   6   80.81    7.70   0
  -6   0  -6   84.53    7.33   0
   6   0   6   78.97    7.11   0
   8   0   6    5.80    7.06   0
  -8   0  -6    5.92    6.13   0
   8   0   6    2.69    4.29   0
   8   0   6    1.91    6.00   0
  10   0   6   61.83    6.58   0
 -10   0  -6   60.10    7.03   0
  10   0   6   67.44    5.07   0
  10   0   6   62.45    5.72   0
 -12   0  -6  777.19   10.82   0
  12   0   6  816.94   12.02   0
  12   0   6  724.11   10.75   0
  12   0   6  806.66   10.71   0
 -14   0  -6  218.53    8.16   0
  14   0   6  227.66    7.75   0
  14   0   6  204.99    9.01   0
  14   0   6  224.20    6.47   0
 -16   0  -6    8.18    6.26   0
  16   0   6    5.76    6.04   0
  16   0   6    5.37    5.31   0
  16   0   6    1.94    4.21   0
  18   0   6   14.55    6.38   0
  18   0   6   14.50    5.96   0
 -18   0  -6   18.02    6.72   0
  18   0   6    9.99    4.64   0
 -20   0  -6   -6.08    6.92   0
  20   0   6    3.74    4.97   0
  20   0   6    4.23    6.48   0
  20   0   6    2.35    8.40   0
  22   0   6   57.00    5.92   0
  22   0   6   58.87    7.47   0
  22   0   6   47.13    8.68   0
 -22   0  -6   57.62    5.45   0
  24   0   6    2.42    7.37   0
  24   0   6   -0.03    6.76   0
 -24   0  -6   -3.08    7.22   0
  24   0   6   -1.08    8.69   0
  26   0   6    4.25    5.33   0
 -26   0  -6    5.43    7.14   0
  26   0   6   16.02    6.02   0
  26   0   6    6.23    7.78   0
 -28   0  -6    6.34    5.72   0
  28   0   6    3.80    7.48   0
  28   0   6    9.45    8.07   0
  28   0   6    8.27    8.42   0
 -30   0  -6   -9.95    7.62   0
  30   0   6    2.13    7.62   0
  30   0   6    3.64    7.74   0
 -32   0  -6   -1.80    5.95   0
  32   0   6   -2.32    8.40   0
  32   0   6   -3.18    8.67   0
 -34   0  -6    7.99    9.07   0
  34   0   6    2.82    6.11   0
  34   0   6   -7.08    8.95   0
  35  -1  -6   -1.90   12.29   0
  35   1  -6    3.89    9.81   0
 -35  -1   6    1.31    6.92   0
  35  -1  -6    1.92   11.79   0
 -35  -1   6    4.30    9.01   0
 -35   1   6   -3.71    6.64   0
  33  -1  -6    0.39    8.92   0
  33   1  -6    4.05    8.83   0
  33  -1  -6   -4.18    9.61   0
 -33   1   6   -1.55    6.11   0
 -33  -1   6    3.86    8.45   0
 -33  -1   6   -8.67    9.48   0
 -31  -1   6    7.13    7.97   0
  31  -1  -6    2.72   10.08   0
  31   1  -6    3.76    8.46   0
  31  -1  -6    5.02    8.89   0
 -31  -1   6    1.06    8.86   0
 -31   1   6    7.34    8.84   0
  29  -1  -6   22.16    8.29   0
 -29  -1   6   11.99    7.45   0
  29   1  -6   17.16    8.06   0
  29  -1  -6   16.86    8.94   0
 -29  -1   6   14.79    8.80   0
 -29   1   6   10.97    8.93   0
  27  -1  -6   15.53    7.62   0
 -27  -1   6   19.96    7.63   0
  27   1  -6   13.31    8.23   0
 -27  -1   6   -1.06    6.17   0
  27  -1  -6   28.61   10.34   0
 -27   1   6   13.09    6.25   0
 -25  -1   6   11.83    7.93   0
  25   1  -6   11.99    7.67   0
 -25   1   6   17.21    9.10   0
  25  -1  -6   15.09    8.48   0
 -25  -1   6  -11.42    8.35   0
 -23   1   6   13.11    8.21   0
  23   1  -6   13.58    8.16   0
  23  -1  -6   18.65   10.34   0
 -23   1   6    2.86    9.12   0
 -23  -1   6    3.17    7.45   0
  21   1  -6   36.34    8.06   0
  21  -1  -6   30.21    8.47   0
 -21  -1   6   36.78    7.81   0
 -21   1   6   35.73    8.51   0
 -21   1   6   25.35    7.20   0
 -19   1   6   15.85    8.05   0
  19  -1  -6    8.84    9.93   0
  19   1  -6   13.84    7.89   0
 -19  -1   6   12.88    7.54   0
 -19   1   6   15.38    9.44   0
 -17  -1   6   37.72    8.14   0
  17   1  -6   40.20    7.66   0
 -17   1   6   40.87    8.90   0
  17  -1  -6   36.55    9.90   0
 -15  -1   6    3.90    7.83   0
 -15   1   6    1.03    8.03   0
  15  -1  -6    7.88    9.05   0
  15   1  -6    7.49    7.54   0
  13  -1  -6    5.27   10.55   0
 -13   1   6    4.06    8.00   0
  13   1  -6    4.48    7.61   0
 -13  -1   6    8.39    8.03   0
  11   1  -6   15.33    7.62   0
 -11   1   6   13.84    8.57   0
  11  -1  -6   14.59    9.62   0
 -11  -1   6   16.98    8.26   0
   9   1  -6  357.86   10.19   0
  -9  -1   6  340.61   10.86   0
  -9   1   6  337.25   17.72   0
   9  -1  -6  368.12   17.24   0
   7   1  -6  134.80    8.13   0
  -7   1   6  121.13   14.06   0
   7  -1  -6  135.39   13.33   0
  -7  -1   6  130.40    8.80   0
  -5  -1   6  212.68    9.37   0
   5  -1  -6  217.31   14.18   0
  -5   1   6  205.33   13.22   0
   5   1  -6  208.55    7.54   0
  -3   1   6  466.31   15.72   0
   3   1  -6  465.97   10.89   0
  -3  -1   6  443.14   10.06   0
  -1   1   6   56.06    8.12   0
  -1   1   6   55.74    8.15   0
   1   1  -6   60.21    7.37   0
  -1  -1   6   54.19    7.64   0
   1   1   6   18.33    6.97   0
   1   1   6   17.34    6.95   0
   1   1   6   14.94    7.53   0
  -1   1  -6   14.43    4.82   0
   1  -1   6   13.35    4.96   0
   3  -1   6  200.55    7.20   0
   3   1   6  209.64    9.21   0
  -3   1  -6  199.44    7.03   0
   3   1   6  203.41    9.77   0
   3  -1   6  185.13    8.38   0
  -3  -1  -6  191.53    9.28   0
   3   1   6  205.49    7.83   0
   5   1   6  346.67   10.25   0
   5  -1   6  344.09    9.70   0
  -5  -1  -6  351.67   10.15   0
  -5   1  -6  348.85    9.38   0
   5  -1   6  340.20    9.77   0
   5   1   6  353.49    8.86   0
   7   1   6  440.33   11.09   0
  -7  -1  -6  463.26   10.99   0
  -7   1  -6  449.90    9.89   0
   7  -1   6  459.51   10.32   0
  -7   1  -6  447.54    9.81   0
   7  -1   6  428.40    9.87   0
   7   1   6  454.10   10.24   0
  -9  -1  -6   31.10    4.58   0
  -9  -1  -6   28.85    6.86   0
  -9   1  -6   27.08    6.13   0
   9   1   6   29.84    5.16   0
   9  -1   6   33.49    6.99   0
  -9   1  -6   29.97    6.23   0
   9  -1   6   30.81    4.63   0
   9   1   6   30.74    8.00   0
 -11  -1  -6   35.70    7.28   0
 -11  -1  -6   41.81    6.57   0
 -11   1  -6   44.18    6.32   0
  11   1   6   41.28    7.17   0
  11  -1   6   41.47    6.20   0
 -11   1  -6   38.42    6.40   0
  11  -1   6   32.20    6.97   0
  11   1   6   35.18    8.34   0
 -13  -1  -6  389.46   10.06   0
 -13   1  -6  396.52    8.02   0
  13   1   6  394.56    9.45   0
 -13  -1  -6  418.84    9.14   0
  13  -1   6  385.85    9.79   0
  13  -1   6  396.35    9.46   0
  13   1   6  382.36   10.89   0
 -15  -1  -6    6.89    4.85   0
 -15   1  -6   14.94    6.18   0
  15   1   6   13.76    6.53   0
  15   1   6   15.55    7.61   0
 -15  -1  -6    9.99    5.84   0
  15  -1   6   10.80    5.74   0
  15  -1   6    5.34    5.97   0
  15  -1   6   16.14    7.21   0
 -17  -1  -6   15.85    7.07   0
  17  -1   6   -5.19    5.99   0
  17   1   6    9.05    6.64   0
 -17  -1  -6    2.74    6.11   0
  17  -1   6    0.06    6.05   0
 -17   1  -6   10.17    6.45   0
  17   1   6   -0.50    6.21   0
  17  -1   6   -2.33    5.64   0
 -19  -1  -6   51.89    5.87   0
 -19   1  -6   53.83    7.31   0
  19  -1   6   68.23    7.23   0
  19  -1   6   53.58    7.12   0
 -19  -1  -6   56.90    5.13   0
  19  -1   6   60.94    6.67   0
  19   1   6   60.10    7.01   0
  19   1   6   53.05    7.35   0
 -21   1  -6   -1.89    4.85   0
  21  -1   6    2.80    4.92   0
  21   1   6   10.57    8.36   0
  21  -1   6    6.16    8.12   0
  21   1   6   -7.22    6.82   0
 -21  -1  -6    7.41    7.25   0
  21  -1   6   -0.59    7.03   0
 -23  -1  -6    3.87    7.38   0
  23   1   6    8.30    8.79   0
 -23   1  -6    2.85    7.05   0
  23  -1   6    4.66    8.68   0
  23  -1   6   -1.48    6.67   0
  23  -1   6   -1.07    5.05   0
  23   1   6    3.77    7.21   0
 -25  -1  -6    3.43    7.74   0
 -25   1  -6    5.84    5.22   0
  25  -1   6    6.30    7.19   0
  25  -1   6    4.30    6.92   0
  25   1   6    0.30    7.62   0
  25   1   6    6.01    8.38   0
  25   1   6    7.23    5.19   0
  25  -1   6   -3.13    9.04   0
 -27  -1  -6    5.01    5.56   0
  27  -1   6    5.75    7.70   0
 -27   1  -6    8.46    7.23   0
  27  -1   6    3.58    8.90   0
  27   1   6   11.76    7.89   0
  27  -1   6    3.53    5.09   0
  27   1   6    3.61    7.33   0
  29  -1   6    1.86    7.95   0
 -29   1  -6    2.49    5.73   0
 -29  -1  -6    9.02    8.07   0
  29   1   6    9.74    7.81   0
  29   1   6    6.65    8.15   0
  29  -1   6    1.04    7.71   0
  29  -1   6    6.34    9.52   0
  31   1   6    2.54    8.04   0
  31  -1   6    8.81    8.51   0
  31   1   6   -2.58    8.22   0
  31  -1   6    0.12    7.94   0
 -31  -1  -6   -7.91    8.41   0
 -31   1  -6    0.09    8.38   0
 -33  -1  -6    2.24    6.35   0
  33   1   6   10.84    9.00   0
  33  -1   6   -0.10    5.79   0
 -33   1  -6    1.87    8.62   0
  33   1   6    6.53    8.66   0
  33  -1   6    1.90    8.54   0
 -35   1  -6    3.23    9.24   0
  35   1   6    8.37    9.54   0
  35   1   6   10.57    9.10   0
  35  -1   6    5.20    6.34   0
  35  -1   6    7.57    9.36   0
 -35  -1  -6   13.75    9.37   0
  34   2  -6   -3.19    9.71   0
  34  -2  -6    3.56   11.54   0
  34  -2  -6    2.60   12.31   0
 -34  -2   6    3.85    8.94   0
 -34  -2   6    6.22    9.77   0
 -34   2   6    5.19    9.75   0
 -32  -2   6   10.69    8.04   0
  32   2  -6    4.97    8.88   0
  32  -2  -6   -0.26   11.32   0
  32  -2  -6    0.40   11.74   0
 -32  -2   6   -2.47    6.44   0
 -32   2   6    1.12    9.35   0
 -30  -2   6   12.31    9.06   0
 -30  -2   6    6.98    8.38   0
  30   2  -6    0.76    6.32   0
  30  -2  -6   -1.64    8.28   0
  30  -2  -6    1.24   10.69   0
 -30   2   6    2.01    8.67   0
 -28  -2   6   -0.53    6.52   0
 -28   2   6    9.59    8.75   0
 -28  -2   6    4.25    7.95   0
  28  -2  -6    4.25    9.94   0
  28   2  -6   11.20    8.26   0
  28  -2  -6    1.69   10.81   0
  26   2  -6    5.06    5.63   0
  26  -2  -6    7.34    9.42   0
  26  -2  -6    4.85   10.21   0
 -26  -2   6   10.85    9.01   0
 -26  -2   6   -5.16    7.77   0
 -26   2   6   24.05    8.04   0
  24   2  -6   33.39    7.77   0
  24  -2  -6   26.01   10.52   0
  24  -2  -6   23.84   11.84   0
 -24  -2   6   25.47    7.95   0
 -24   2   6   32.53    8.60   0
  22   2  -6  240.41    7.73   0
  22  -2  -6  219.26   13.11   0
 -22  -2   6  209.83    9.63   0
  22  -2  -6  228.07   13.64   0
 -22   2   6  194.44   10.78   0
 -20   2   6   -4.87    8.82   0
 -20  -2   6    5.54    7.91   0
  20   2  -6   -1.49    5.55   0
  20  -2  -6    2.37    9.97   0
  20  -2  -6    5.89   12.46   0
 -18  -2   6   40.67    8.07   0
  18   2  -6   43.64    7.93   0
  18  -2  -6   46.61   13.41   0
  18  -2  -6   47.80   11.46   0
 -18   2   6   40.54    9.33   0
 -16   2   6    5.04    9.20   0
 -16  -2   6   -2.22    7.56   0
  16  -2  -6    4.64   14.32   0
  16   2  -6    6.38    5.13   0
  16  -2  -6    3.72   12.50   0
  14   2  -6    7.85    7.12   0
 -14   2   6    9.23    9.28   0
 -14  -2   6    0.24    7.22   0
  12   2  -6   40.29    7.47   0
 -12  -2   6   30.24    7.63   0
  10   2  -6   99.90    6.29   0
 -10  -2   6   87.23    8.23   0
   8   2  -6   91.61    7.25   0
  -8  -2   6   75.21    7.92   0
  -6  -2   6  229.06    8.91   0
  -6   2   6  240.57   23.62   0
  -6   2   6  268.07   22.85   0
   6   2  -6  257.39    8.43   0
   4   2  -6   22.98    6.58   0
  -4  -2   6   17.16    7.14   0
  -4   2   6   19.91    9.20   0
  -2  -2   6    6.70    6.91   0
  -2   2   6    8.01    9.32   0
   2  -2  -6   12.03    7.77   0
  -2   2   6   11.14    7.53   0
   2   2  -6    6.04    4.46   0
   0   2  -6   49.53    5.13   0
   0   2   6   49.17    8.69   0
   0   2   6   51.19    7.96   0
   0  -2  -6   52.33    7.36   0
   0  -2   6   47.49    5.18   0
   2   2   6  171.20    9.60   0
   2  -2   6  156.11    6.32   0
  -2  -2  -6  165.78    8.60   0
   2   2   6  154.99    8.93   0
  -2   2  -6  172.80    7.55   0
  -4  -2  -6  198.60    8.78   0
  -4  -2  -6  181.83    9.16   0
   4   2   6  183.36    7.76   0
   4  -2   6  188.94    6.98   0
  -4   2  -6  214.50    6.46   0
   4  -2   6  202.42    8.03   0
   4   2   6  194.86    9.82   0
  -6  -2  -6    7.04    6.44   0
  -6  -2  -6    2.51    6.45   0
   6   2   6    7.49    7.61   0
  -6   2  -6    4.04    5.53   0
   6  -2   6   -0.17    6.08   0
   6   2   6   -1.74    7.74   0
   6  -2   6    1.10    6.60   0
  -8  -2  -6  243.77    8.65   0
  -8  -2  -6  225.98    9.64   0
   8  -2   6  233.64    9.03   0
   8   2   6  230.69    9.03   0
  -8   2  -6  235.98    8.50   0
  -8   2  -6  243.33    8.16   0
   8  -2   6  230.79    8.36   0
   8   2   6  201.00   10.74   0
  10  -2   6  115.17    6.55   0
 -10   2  -6  128.20    7.49   0
 -10  -2  -6  124.53    7.62   0
 -10   2  -6  129.18    7.52   0
  10   2   6  112.53    8.18   0
  10  -2   6  125.37    7.78   0
 -10  -2  -6  116.54    8.35   0
  10   2   6  104.68    9.63   0
 -12  -2  -6    4.57    7.26   0
 -12  -2  -6    3.14    4.16   0
 -12   2  -6    0.82    6.24   0
  12   2   6    3.95    4.52   0
  12  -2   6    4.49    7.47   0
  12  -2   6   -1.77    4.56   0
  12   2   6   -0.99    8.89   0
 -12   2  -6    0.52    6.31   0
 -14  -2  -6   10.92    7.23   0
 -14  -2  -6    8.49    4.27   0
 -14   2  -6   14.72    6.05   0
 -14   2  -6    9.22    6.03   0
  14   2   6    8.83    6.90   0
  14  -2   6   10.78    4.77   0
  14  -2   6   10.44    5.40   0
  14   2   6   -2.86    9.17   0
 -16  -2  -6    3.11    7.33   0
 -16   2  -6    6.18    6.12   0
 -16   2  -6   -1.18    6.60   0
  16   2   6    7.66    6.36   0
  16   2   6    0.55    7.19   0
  16  -2   6    2.45    6.24   0
 -16  -2  -6    5.54    6.05   0
  16  -2   6   11.13    5.76   0
  18  -2   6    9.73    8.37   0
 -18  -2  -6   18.92    6.24   0
  18   2   6    5.62    7.20   0
 -18   2  -6   10.66    6.77   0
  18  -2   6   15.49    6.34   0
  18   2   6    5.49    9.68   0
 -18  -2  -6    4.73    5.61   0
 -20  -2  -6    5.83    6.18   0
 -20  -2  -6    0.85    8.06   0
 -20   2  -6   11.27    7.00   0
  20   2   6    1.44    9.74   0
  20  -2   6   -4.81    9.21   0
  20   2   6    3.39    5.12   0
  20  -2   6    4.11    6.16   0
  20  -2   6    3.16    6.77   0
 -22   2  -6   -1.76    7.17   0
  22  -2   6   -5.91    8.82   0
  22  -2   6    3.24    6.66   0
 -22  -2  -6    2.86    7.60   0
  22   2   6    8.16    7.64   0
 -22  -2  -6    2.76    4.72   0
  22  -2   6    3.63    6.75   0
 -24  -2  -6   13.71    8.02   0
  24  -2   6   18.19    7.53   0
  24   2   6   18.49    8.04   0
  24  -2   6    5.41    8.95   0
  24  -2   6   12.75    7.10   0
 -24  -2  -6   13.38    7.23   0
 -24   2  -6   13.40    7.62   0
  26  -2   6    0.98    7.51   0
 -26   2  -6   -2.13    5.43   0
  26  -2   6    9.92    8.87   0
  26   2   6    3.75    5.51   0
  26  -2   6   -4.25    7.44   0
 -26  -2  -6    7.99    6.75   0
 -26  -2  -6   -2.43    5.45   0
 -28  -2  -6    4.83    7.92   0
 -28   2  -6   12.30    8.00   0
  28   2   6    4.20    8.32   0
 -28  -2  -6   14.58    8.45   0
  28  -2   6    2.69    5.44   0
  28  -2   6    4.43    5.47   0
  28  -2   6   -1.69    9.07   0
 -30  -2  -6    4.69    8.74   0
  30   2   6    2.96    8.53   0
  30  -2   6    0.86    7.91   0
 -30  -2  -6    7.24    5.95   0
  30  -2   6    1.57    7.73   0
  30  -2   6    0.65    9.47   0
 -30   2  -6    7.07    8.23   0
  32  -2   6   -1.91    8.80   0
  32  -2   6    6.74    8.60   0
  32   2   6    3.72    9.22   0
 -32   2  -6   -4.13    9.05   0
 -32  -2  -6   -0.63    6.53   0
 -34  -2  -6    5.69    6.69   0
  34   2   6   -2.46    6.99   0
 -34   2  -6   -6.23    9.10   0
  34   2   6    5.94    9.20   0
  34  -2   6    1.07    9.17   0
  34  -2   6    4.65    9.46   0
 -33  -3   6    6.32    6.51   0
  33   3  -6    0.26    9.51   0
 -33   3   6    5.91    9.41   0
  31   3  -6    1.48    8.86   0
  31  -3  -6    3.16   13.92   0
 -31  -3   6   15.49    8.88   0
  31  -3  -6    2.38   12.88   0
 -31  -3   6    6.71    9.93   0
 -31   3   6   -0.59    9.00   0
 -29  -3   6    6.35    6.87   0
 -29   3   6   -1.09    6.50   0
  29  -3  -6    2.28   14.36   0
  29   3  -6   -4.38    8.49   0
  29  -3  -6    1.56   13.38   0
 -29  -3   6    2.76    8.62   0
 -27  -3   6    8.46    9.41   0
  27   3  -6    5.58    8.24   0
  27  -3  -6    2.88   15.14   0
  27  -3  -6    4.40   12.86   0
 -27  -3   6    4.68    8.09   0
 -27   3   6   -0.21    8.51   0
 -25  -3   6   20.16    9.44   0
  25  -3  -6    4.17   14.64   0
 -25  -3   6   -0.20    5.64   0
 -25   3   6   -1.06    8.46   0
  25   3  -6    4.22    8.05   0
  25  -3  -6    1.96   14.79   0
  23   3  -6   27.09    8.05   0
 -23  -3   6   24.36    8.07   0
  23  -3  -6   25.80   20.51   0
  23  -3  -6   25.71   20.68   0
 -23   3   6   20.61    8.30   0
 -21  -3   6    5.73    7.97   0
  21   3  -6    5.06    5.66   0
 -21   3   6    3.62    8.42   0
 -19   3   6   45.23    8.80   0
 -19  -3   6   29.44    8.21   0
  19   3  -6   31.74    7.77   0
  17   3  -6  167.77    8.96   0
 -17  -3   6  135.00    9.11   0
 -17   3   6  137.45    9.68   0
  15   3  -6   75.29    8.13   0
 -15   3   6   56.86   10.85   0
 -15  -3   6   56.63    8.37   0
  13   3  -6    1.67    4.97   0
 -13  -3   6    4.02    5.70   0
 -13   3   6    8.39    8.79   0
  11   3  -6    3.59    6.69   0
 -11  -3   6   -7.23    7.19   0
 -11   3   6   -0.57    8.71   0
   9   3  -6   21.79    4.67   0
  -9  -3   6   21.60    7.39   0
  -9   3   6   14.63   11.22   0
   7   3  -6    9.12    6.26   0
  -7  -3   6    1.10    6.84   0
  -7   3   6    4.21   12.91   0
   7  -3  -6    1.31   10.17   0
  -7   3   6    4.74   10.73   0
   5   3  -6   68.27    4.90   0
   5  -3  -6   66.98    9.80   0
  -5   3   6   64.31   11.11   0
  -5  -3   6   56.08    5.57   0
  -5   3   6   54.63   17.53   0
  -3   3   6  145.29   21.71   0
  -3  -3   6  130.06    7.60   0
  -3   3   6  137.58   10.68   0
   3   3  -6  143.03    5.67   0
   3  -3  -6  146.94   10.16   0
   1  -3  -6   50.79    7.35   0
  -1  -3   6   48.94    6.88   0
  -1   3   6   43.82    7.91   0
  -1   3   6   40.51   17.74   0
   1   3  -6   43.90    6.29   0
  -1  -3  -6   54.22    7.42   0
  -1   3  -6   43.58    6.34   0
   1   3   6   36.95    7.81   0
   1  -3   6   43.22    7.27   0
   1   3   6   36.72   13.30   0
   3  -3   6    1.81    6.69   0
  -3  -3  -6   -1.02    7.03   0
  -3  -3  -6    1.69    7.67   0
   3  -3   6   -0.58    6.30   0
   3   3   6    1.63   10.95   0
  -3   3  -6   -0.09    5.98   0
   3   3   6    3.90    7.84   0
  -5  -3  -6   30.22    8.12   0
   5  -3   6   28.50    6.68   0
  -5  -3  -6   35.58    7.43   0
   5  -3   6   33.29    7.01   0
   5   3   6   27.60    8.17   0
  -5   3  -6   35.68    6.28   0
   5   3   6   25.80    9.26   0
   7   3   6   11.98    7.84   0
   7  -3   6    2.97    6.44   0
  -7  -3  -6    6.20    7.02   0
  -7  -3  -6    8.03    6.64   0
   7   3   6    3.97   10.72   0
  -7   3  -6    7.85    5.96   0
   7  -3   6    7.70    6.61   0
   9   3   6    7.02    8.80   0
  -9  -3  -6   14.32    6.82   0
   9   3   6   18.83    7.51   0
  -9  -3  -6   18.15    4.78   0
   9  -3   6    8.53    6.38   0
  -9   3  -6   12.27    6.34   0
   9  -3   6    9.10    6.82   0
  11  -3   6    7.30    7.17   0
 -11  -3  -6    5.93    7.57   0
 -11   3  -6   12.74    6.16   0
 -11   3  -6    8.29    4.38   0
 -11  -3  -6    8.67    6.70   0
  11   3   6   16.73    7.49   0
  11  -3   6    4.84    6.56   0
 -13  -3  -6    3.40    7.85   0
  13  -3   6    6.30    6.61   0
  13  -3   6    3.83    7.56   0
 -13   3  -6    8.82    6.21   0
  13   3   6    6.38    5.53   0
 -13  -3  -6    6.11    6.79   0
 -13   3  -6    4.89    4.43   0
 -15  -3  -6   16.72    7.75   0
  15  -3   6   14.64    7.78   0
  15   3   6   18.75    5.65   0
 -15   3  -6   18.48    6.37   0
 -15   3  -6   19.51    6.14   0
  15  -3   6   16.00    6.55   0
 -15  -3  -6   16.71    6.57   0
  17   3   6   -5.36    5.30   0
 -17   3  -6    7.35    6.63   0
 -17  -3  -6    7.31    7.37   0
 -17   3  -6    1.52    6.40   0
  17  -3   6    5.38    7.90   0
  17  -3   6   -2.56    6.43   0
 -17  -3  -6   -0.87    6.53   0
 -19  -3  -6    8.53    5.73   0
  19   3   6   10.60    8.06   0
 -19   3  -6    9.95    5.38   0
 -19   3  -6   18.45    6.97   0
  19  -3   6   15.87    7.28   0
  19  -3   6    4.67    8.24   0
 -19  -3  -6   10.51    6.96   0
 -21  -3  -6    8.62    7.46   0
 -21  -3  -6    2.26    4.75   0
 -21   3  -6    8.81    7.26   0
  21  -3   6   16.37    8.27   0
  21  -3   6    1.63    7.15   0
  21   3   6    4.64    5.73   0
 -23  -3  -6   12.27    5.74   0
 -23   3  -6   14.49    7.69   0
  23   3   6   24.93    7.72   0
  23  -3   6   21.10    5.24   0
 -23  -3  -6   10.13    6.98   0
  23  -3   6   17.79    8.73   0
  23  -3   6   18.60    7.64   0
 -25  -3  -6    8.96    8.28   0
  25  -3   6   19.83    9.01   0
 -25   3  -6   10.72    7.95   0
  25   3   6   21.43    8.19   0
  25  -3   6   12.14    7.67   0
 -25  -3  -6   13.06    5.46   0
  25  -3   6    8.60    7.52   0
 -27  -3  -6    8.83    8.17   0
  27   3   6    9.53    8.15   0
 -27   3  -6    4.27    5.73   0
 -27  -3  -6    2.56    7.67   0
  27  -3   6    2.76    8.15   0
  27  -3   6   -1.62    9.51   0
  27  -3   6   -1.20    7.76   0
 -29  -3  -6    0.97    8.56   0
  29   3   6    2.67    8.79   0
 -29  -3  -6    9.25    8.27   0
  29  -3   6    5.29    9.46   0
  29  -3   6    2.90    8.31   0
  29  -3   6    6.00    8.42   0
 -29   3  -6   -2.93    8.73   0
  31   3   6    0.03    9.31   0
  31  -3   6   -1.64    8.92   0
 -31   3  -6   -0.28    8.85   0
  31  -3   6    4.84    9.15   0
 -31  -3  -6    2.45    6.25   0
  31  -3   6   -6.11    9.63   0
 -31  -3  -6  -10.08    9.61   0
 -30   4   6   -0.35    9.70   0
  30   4  -6   -2.43    6.34   0
 -30  -4   6   -1.65    6.80   0
 -30  -4   6   -1.53    6.24   0
 -28   4   6    6.57    9.12   0
 -28  -4   6   15.08    9.83   0
  28   4  -6    3.42    6.65   0
 -28  -4   6   -4.11    9.04   0
 -26   4   6    7.00    8.44   0
 -26  -4   6   12.05    9.56   0
 -26  -4   6    8.42    8.44   0
  26   4  -6    2.74    8.57   0
 -24   4   6   -4.03    8.34   0
  24   4  -6    0.11    8.49   0
 -24  -4   6   -4.10    8.66   0
 -24  -4   6   -0.55    6.45   0
  22   4  -6   -1.87    8.62   0
 -22  -4   6    7.49    8.22   0
 -22   4   6    4.08    8.42   0
 -20  -4   6   21.39    8.00   0
  20   4  -6   13.84    7.74   0
 -20   4   6   15.85    8.54   0
 -18   4   6    6.70    9.97   0
  18   4  -6    7.01    7.48   0
 -18  -4   6   -6.38    8.00   0
 -16   4   6    3.26    9.79   0
 -16  -4   6    5.06    7.92   0
  16   4  -6   11.80    7.56   0
 -14   4   6  157.88   11.80   0
  14   4  -6  161.75    8.19   0
 -14  -4   6  110.30    6.81   0
 -12  -4   6    2.72    7.56   0
 -12   4   6    6.19   11.04   0
  12   4  -6    7.26    6.77   0
 -12   4   6    5.91   14.49   0
  12  -4  -6    6.59   17.54   0
 -10   4   6  102.28   14.24   0
  10  -4  -6   99.02   13.09   0
 -10   4   6  112.80   12.94   0
  10   4  -6   85.08    5.53   0
 -10  -4   6   74.12    7.84   0
  -8  -4   6   19.73    7.82   0
   8  -4  -6   19.55    9.77   0
   8   4  -6   15.68    4.75   0
  -8   4   6   17.62    9.84   0
   6   4  -6    7.80    6.69   0
  -6   4   6    8.18    6.77   0
  -6  -4   6    7.29    5.51   0
   6  -4  -6    7.19    7.51   0
   4   4  -6    7.70    6.80   0
  -4   4   6    2.02    7.00   0
  -4  -4   6    3.19    7.44   0
   4  -4  -6    6.31    9.19   0
  -2   4   6   52.67    7.87   0
  -2  -4   6   43.32    8.13   0
   2  -4  -6   61.67    8.27   0
   2   4  -6   53.80    6.93   0
   0  -4   6    3.52    7.53   0
   0   4   6    9.29    7.69   0
   0   4  -6   10.07    6.40   0
   0  -4  -6    2.72    7.57   0
   2   4   6    6.11    7.38   0
  -2  -4  -6    6.02    7.29   0
   2  -4   6    5.27    5.23   0
  -2   4  -6   11.07    6.39   0
   2  -4   6    2.10    6.65   0
   4  -4   6   53.93    7.38   0
   4  -4   6   56.64    7.61   0
  -4  -4  -6   54.63   10.23   0
   4   4   6   50.09    8.39   0
  -4   4  -6   58.46    7.08   0
  -4  -4  -6   63.99    6.17   0
  -6  -4  -6    2.70    6.92   0
   6  -4   6    3.52    6.87   0
  -6  -4  -6    2.93    8.06   0
  -6   4  -6   -2.81    6.43   0
   6   4   6    1.88    5.19   0
   6  -4   6   -2.93    7.15   0
   8  -4   6    8.98    7.33   0
  -8  -4  -6    9.25    8.38   0
  -8   4  -6    8.56    4.63   0
   8   4   6   11.25    7.87   0
   8  -4   6    4.96    4.94   0
  -8  -4  -6    2.70    7.36   0
  10  -4   6   58.71    7.08   0
 -10  -4  -6   54.37    9.35   0
 -10   4  -6   68.88    6.63   0
  10  -4   6   46.86    8.03   0
  10   4   6   42.66    6.41   0
 -10  -4  -6   55.32    8.11   0
  12  -4   6    9.24    7.77   0
 -12  -4  -6   -6.92    8.97   0
 -12  -4  -6    7.70    5.04   0
 -12   4  -6    5.84    6.83   0
  12   4   6    3.95    8.08   0
  12  -4   6    3.25    7.09   0
 -14  -4  -6   -5.48    9.54   0
 -14   4  -6    4.44    6.92   0
 -14  -4  -6    4.60    7.23   0
  14   4   6    1.25    5.74   0
  14  -4   6    5.48    7.91   0
  14  -4   6    2.76    7.33   0
  16  -4   6    6.04    8.79   0
 -16   4  -6    2.52    6.79   0
 -16   4  -6    1.61    7.62   0
 -16  -4  -6    2.26    5.35   0
 -16  -4  -6    3.76    7.89   0
  16   4   6    5.42    8.02   0
  16  -4   6   -3.27    7.49   0
 -18  -4  -6   10.71    5.84   0
  18   4   6    7.80    6.00   0
 -18   4  -6   13.98    7.10   0
 -18   4  -6   17.91    7.21   0
 -18  -4  -6   17.07    7.57   0
  18  -4   6   13.36    7.74   0
  18  -4   6   19.07    8.60   0
  20  -4   6   18.72    8.74   0
 -20  -4  -6   10.54    8.22   0
  20  -4   6   16.16    7.68   0
 -20   4  -6   17.53    7.76   0
 -20   4  -6   21.90    7.49   0
  20   4   6   10.60    5.68   0
 -20  -4  -6    9.50    7.77   0
 -22   4  -6   13.12    7.43   0
  22  -4   6    6.38    7.79   0
 -22  -4  -6   12.02    8.32   0
  22  -4   6    7.09    8.85   0
 -22  -4  -6    6.49    5.50   0
  22   4   6   16.10    8.70   0
 -22   4  -6   11.57    7.24   0
 -24  -4  -6    6.80    8.48   0
 -24  -4  -6    0.17    7.59   0
  24   4   6    6.04    8.20   0
  24  -4   6    5.34    8.06   0
  24  -4   6    8.61    7.89   0
  24  -4   6   -1.84    9.32   0
 -24   4  -6    6.23    5.82   0
 -26  -4  -6    4.15    9.19   0
 -26  -4  -6    1.65    8.05   0
  26   4   6    5.07    6.22   0
  26  -4   6    9.22    8.18   0
  26  -4   6    5.86    8.21   0
  26  -4   6   14.77    9.13   0
 -26   4  -6    4.45    8.04   0
 -28  -4  -6    3.89    8.84   0
  28  -4   6   10.30    8.43   0
 -28   4  -6    5.69    8.88   0
 -28  -4  -6    2.62    8.58   0
  28  -4   6    0.67    6.68   0
  28  -4   6   -4.05    8.77   0
  28   4   6  -11.40    8.78   0
 -30  -4  -6    3.04    6.46   0
 -30  -4  -6    0.82    9.21   0
 -30   4  -6    4.60    9.18   0
  30  -4   6    1.29   10.21   0
  30  -4   6    6.18    9.28   0
  30  -4   6    5.69    9.22   0
  30   4   6    1.72    9.44   0
 -27   5   6    6.49   12.21   0
  27   5  -6   -4.11    6.46   0
 -25   5   6   -1.10    9.48   0
  25   5  -6    3.16    9.14   0
 -25  -5   6   -8.64    9.91   0
 -25  -5   6   -3.90    9.03   0
  23   5  -6    2.73    8.70   0
 -23   5   6    1.35    9.10   0
 -23  -5   6    6.33    9.57   0
 -23  -5   6   -5.43    9.14   0
 -21   5   6   -0.13   10.55   0
  21   5  -6   -2.52    5.92   0
 -21  -5   6   11.26    8.49   0
 -19   5   6    3.00   10.07   0
  19   5  -6    7.33    5.55   0
 -19  -5   6   -2.20    8.29   0
  17   5  -6   -4.41    7.74   0
 -17   5   6    2.22   11.20   0
 -17  -5   6    0.55    7.98   0
 -15  -5   6   11.18    7.54   0
  15   5  -6    6.74    5.20   0
 -15   5   6    4.81   13.49   0
 -13   5   6    7.50   12.17   0
  13   5  -6   -0.18    4.88   0
 -13  -5   6    4.68    5.21   0
  13  -5  -6    6.12   12.97   0
  11   5  -6    6.04    4.82   0
 -11   5   6   -0.34    9.78   0
  11  -5  -6   -0.27    9.40   0
 -11  -5   6    5.93    7.77   0
   9  -5  -6    4.72    9.62   0
   9   5  -6    5.08    7.66   0
  -9   5   6    4.13    8.75   0
  -9  -5   6   -2.89    8.16   0
  -7   5   6   17.61    7.50   0
   7  -5  -6   16.64    9.86   0
  -7  -5   6   19.07    5.78   0
   7   5  -6   23.49    7.26   0
   5   5  -6   11.57    7.00   0
   5  -5  -6    8.77    9.67   0
  -5  -5   6    4.03    7.96   0
  -5   5   6    5.81    7.13   0
  -3   5   6    3.89    7.35   0
  -3  -5   6   -3.62    5.48   0
   3  -5  -6    1.37    9.58   0
   3   5  -6   12.52    6.81   0
  -1  -5   6   41.24    7.99   0
   1  -5  -6   48.67    8.40   0
  -1   5   6   55.82    8.05   0
   1   5  -6   57.16    5.37   0
   1  -5   6   22.79    7.20   0
   1   5   6   18.57    7.93   0
   1  -5   6   18.33    7.92   0
  -1   5  -6   24.76    7.03   0
  -1  -5  -6   24.14    8.06   0
   3  -5   6   15.77    8.55   0
  -3  -5  -6   10.79    7.74   0
   3  -5   6    9.46    7.64   0
   3   5   6    4.69    7.79   0
  -3   5  -6    5.43    6.95   0
   5  -5   6   70.60    8.26   0
   5  -5   6   76.61    8.09   0
   5   5   6   77.46    8.52   0
  -5  -5  -6   80.81    8.57   0
  -5   5  -6   96.99    7.80   0
   7  -5   6    7.39    7.23   0
   7  -5   6    7.29    7.46   0
  -7  -5  -6    1.01    8.72   0
   7   5   6    3.80    7.82   0
  -7   5  -6   -1.30    6.71   0
  -7  -5  -6    1.09    4.98   0
  -9  -5  -6   11.05    7.32   0
  -9  -5  -6    2.61    9.63   0
   9  -5   6    6.51    7.36   0
   9  -5   6    1.50    7.88   0
  -9   5  -6    9.92    6.94   0
   9   5   6    7.45    7.49   0
  11  -5   6    9.41    7.67   0
 -11  -5  -6    5.79    7.50   0
 -11  -5  -6   11.34    5.14   0
  11  -5   6   -1.89    7.03   0
 -11   5  -6    2.85    7.25   0
  11   5   6   10.99    7.60   0
  13  -5   6   -1.94    7.58   0
 -13   5  -6    8.14    7.53   0
 -13  -5  -6    3.42    7.66   0
  13   5   6    5.07    7.89   0
 -13  -5  -6   -0.83    7.81   0
  13  -5   6    3.58    9.79   0
 -15  -5  -6   -0.34    5.39   0
  15  -5   6   -4.46    7.48   0
 -15  -5  -6    4.83    8.09   0
 -15   5  -6    0.38    7.44   0
  15   5   6   -7.32    8.01   0
  15  -5   6    6.39    8.65   0
  17  -5   6    6.55    8.54   0
 -17  -5  -6   11.28    8.11   0
 -17   5  -6    5.92    7.45   0
  17  -5   6    4.90    7.35   0
  17   5   6   16.44    8.36   0
 -17  -5  -6   10.23    9.97   0
 -19  -5  -6   10.27    8.57   0
  19  -5   6    1.41    8.92   0
 -19  -5  -6   10.94    8.37   0
 -19   5  -6    5.19    7.90   0
  19   5   6    3.12    6.27   0
  19  -5   6    8.97    8.18   0
  21  -5   6    0.84    8.12   0
 -21  -5  -6    7.13    8.41   0
 -21   5  -6    3.92    8.26   0
 -21  -5  -6    1.93    5.99   0
  21  -5   6    8.65    9.50   0
  21   5   6    7.76    8.79   0
 -23  -5  -6    3.09    9.17   0
  23   5   6    8.64    9.10   0
 -23  -5  -6   11.39    8.64   0
 -23   5  -6    7.38    6.08   0
  23  -5   6    8.12    9.60   0
  23  -5   6    5.37    8.70   0
 -25  -5  -6    3.12    9.32   0
 -25   5  -6    2.79    9.05   0
  25  -5   6   -7.15    9.94   0
  25   5   6   -4.24    9.05   0
  25  -5   6   -5.46    9.27   0
 -25  -5  -6    7.95    8.98   0
  22   6  -6   12.91    9.03   0
 -20  -6   6    6.63    8.87   0
  20   6  -6    2.49    8.74   0
 -20  -6   6   -2.42   10.17   0
 -18  -6   6    2.16    9.05   0
  18   6  -6    3.75    6.39   0
  16   6  -6    9.17    8.56   0
 -16  -6   6   -0.96    8.58   0
  14   6  -6    3.88    5.42   0
 -14  -6   6    4.55    5.62   0
 -14   6   6    1.14   11.99   0
  14  -6  -6    1.98   13.78   0
  12   6  -6    4.22    7.85   0
 -12   6   6    3.07    9.71   0
  12  -6  -6    0.05   11.90   0
 -12  -6   6  -11.87    8.38   0
  10   6  -6    2.83    5.74   0
  10  -6  -6    9.91   10.25   0
 -10   6   6    8.87    9.84   0
 -10  -6   6    2.81    8.81   0
   8   6  -6   12.40    7.83   0
   8  -6  -6   -2.50   10.63   0
  -8   6   6    0.00   10.14   0
  -8  -6   6    4.70    8.68   0
   6  -6  -6    7.36   10.54   0
  -6  -6   6   15.76    8.12   0
  -6   6   6    1.46   10.25   0
   6   6  -6    6.75    5.34   0
  -4   6   6    8.67    7.98   0
   4  -6  -6    8.35    8.02   0
  -4  -6   6    7.95    8.36   0
   4   6  -6    5.20    5.48   0
  -2  -6   6   26.34    7.87   0
  -2   6   6   33.67    8.28   0
  -2  -6   6   24.45    6.05   0
   2  -6  -6   28.43    9.14   0
   2   6  -6   39.97    7.81   0
   0  -6   6   14.39    6.22   0
   0  -6   6   30.37    8.06   0
   0   6  -6   22.63    5.95   0
   0  -6  -6   26.33    8.61   0
   0   6   6   37.29    8.43   0
   2  -6   6   19.06   10.08   0
   2  -6   6   16.37    8.39   0
   2   6   6   16.56    8.20   0
  -2  -6  -6   15.23    8.48   0
  -2   6  -6   26.53    7.55   0
   4  -6   6    9.40    8.29   0
   4   6   6    5.88    7.76   0
   4  -6   6   21.94    8.12   0
  -4   6  -6   22.28    7.79   0
  -4  -6  -6   17.25    8.30   0
   6  -6   6    3.01    7.96   0
   6   6   6    5.24    5.53   0
   6  -6   6   -3.80    5.92   0
  -6   6  -6   -2.73    7.86   0
  -6  -6  -6   -3.57    7.59   0
  -8   6  -6    1.59    7.59   0
   8  -6   6    3.80    8.09   0
   8   6   6    1.09    8.23   0
   8  -6   6    4.28   10.47   0
  -8  -6  -6    1.03   13.50   0
  -8  -6  -6   -1.04    8.07   0
  10  -6   6    7.86    8.66   0
 -10  -6  -6    3.89    7.97   0
 -10  -6  -6    0.75   11.21   0
  10  -6   6    1.36    6.07   0
  10   6   6    5.53    8.45   0
 -10   6  -6    8.04    7.72   0
 -12  -6  -6    1.73    8.18   0
  12  -6   6    4.47    8.42   0
  12   6   6    1.31    8.55   0
  12  -6   6   -3.23    8.88   0
 -12   6  -6    0.34    7.80   0
 -12  -6  -6   -2.23    9.93   0
 -14  -6  -6    0.74    8.56   0
  14   6   6   12.61    8.75   0
 -14   6  -6    1.64    8.28   0
  14  -6   6   10.10    8.29   0
  14  -6   6    5.46    9.26   0
 -14  -6  -6   -3.59    8.54   0
 -16  -6  -6    3.38   10.65   0
  16  -6   6   11.20    8.70   0
 -16  -6  -6    1.76    8.51   0
 -16   6  -6    5.56    8.26   0
  16   6   6    4.21    8.44   0
  16  -6   6    6.45   11.62   0
 -18  -6  -6    1.64    9.37   0
 -18  -6  -6    8.51    8.78   0
 -18   6  -6    0.80    8.76   0
  18   6   6    1.70    8.88   0
  18  -6   6   -2.15    8.77   0
  18  -6   6   -1.37   11.84   0
 -20  -6  -6   -0.28    9.68   0
  20  -6   6    6.45    9.12   0
 -20   6  -6    2.92    9.07   0
 -20  -6  -6    8.00    9.17   0
  20   6   6   12.12    9.30   0
  20  -6   6    9.87   10.33   0
  13  -7  -6    3.06   13.96   0
  13   7  -6    2.18    9.31   0
 -13   7   6    4.17   13.75   0
 -13  -7   6    8.06    9.53   0
  11   7  -6   -2.00    9.18   0
 -11  -7   6   -5.22    6.78   0
  11  -7  -6   -0.82   11.75   0
 -11   7   6    3.20   11.37   0
   9  -7  -6    6.61   11.74   0
  -9   7   6    6.61   11.27   0
   9   7  -6    8.17    8.88   0
  -9  -7   6   11.60    9.57   0
   7  -7  -6   11.43    9.80   0
  -7   7   6    8.63   11.03   0
  -7  -7   6  -11.06    9.06   0
   7   7  -6   12.44    8.76   0
  -5   7   6    9.73   10.99   0
   5  -7  -6   11.47    9.00   0
  -5  -7   6    3.61    8.80   0
   5   7  -6    7.80    8.79   0
  -3  -7   6    8.77    9.15   0
   3  -7  -6    6.02    9.16   0
  -3  -7   6    1.41    9.37   0
   3   7  -6    6.12    8.35   0
  -3   7   6   10.22    8.68   0
  -1   7   6    5.46    8.77   0
  -1  -7   6    1.00    8.96   0
   1   7  -6    3.38    8.31   0
   1  -7  -6    7.83    9.02   0
  -1  -7   6    3.27    6.36   0
  -1   7  -6   -4.39    6.21   0
  -1  -7  -6    2.70    8.94   0
   1  -7   6    1.30    9.51   0
   1  -7   6    1.32    8.80   0
   1   7   6    4.31    8.56   0
   3  -7   6    4.67   11.34   0
   3   7   6    4.87    8.79   0
  -3  -7  -6    3.15    8.94   0
   3  -7   6   -3.39    9.08   0
  -3   7  -6   -0.06    8.58   0
   5  -7   6    2.26    9.20   0
   5   7   6   -2.11    8.71   0
  -5   7  -6    0.14    8.26   0
  -5  -7  -6    7.49    8.95   0
   5  -7   6    6.30    9.33   0
  -7  -7  -6    1.79    8.70   0
   7  -7   6    5.35   11.24   0
   7   7   6    8.85    8.65   0
   7  -7   6   12.21    8.84   0
  -7   7  -6    5.26    8.79   0
  -9  -7  -6   -8.88    6.66   0
   9  -7   6    2.60   11.82   0
   9   7   6   -1.16    6.58   0
   9  -7   6    7.24    9.34   0
  -9   7  -6    0.65    8.66   0
 -11  -7  -6    1.51    9.20   0
  11   7   6    7.67    9.30   0
  11  -7   6    1.10    9.20   0
 -11   7  -6    0.13    8.93   0
  11  -7   6   -2.59   10.10   0
 -13  -7  -6    3.55    9.32   0
 -13  -7  -6    3.49   13.83   0
  13   7   6    3.45    9.34   0
  13  -7   6    9.84    9.52   0
 -13   7  -6    3.89    9.23   0
  13  -7   6    3.98   10.10   0
 -35  -1   7   -9.26   10.19   0
  35  -1  -7    3.51    9.53   0
  35   1  -7    4.00    9.54   0
  35  -1  -7    3.79   12.16   0
 -35  -1   7    1.09    9.35   0
 -35   1   7    0.43    9.90   0
 -33  -1   7    4.44    8.75   0
  33  -1  -7    1.88    8.98   0
  33   1  -7   -4.23    8.91   0
  33  -1  -7    5.78   11.29   0
 -33  -1   7    4.15    9.34   0
 -33   1   7    5.30    6.69   0
  31   1  -7    3.00    8.76   0
  31  -1  -7    5.44   10.94   0
 -31  -1   7    2.55    9.22   0
 -31  -1   7    0.71    8.28   0
  31  -1  -7    3.52   10.11   0
 -31   1   7    0.05    9.01   0
  29  -1  -7    5.96    8.39   0
 -29  -1   7    2.67    8.21   0
  29   1  -7    3.08    8.60   0
  29  -1  -7   10.55    8.81   0
 -29   1   7  -16.28    8.75   0
 -29  -1   7    1.26    9.10   0
 -27  -1   7    7.59    7.56   0
  27   1  -7    0.24    8.07   0
  27  -1  -7   -1.77    8.29   0
 -27   1   7   -7.36    8.92   0
 -27  -1   7   18.06    8.36   0
 -25  -1   7    5.99    7.62   0
 -25   1   7   -0.73    6.38   0
  25   1  -7    9.69    5.68   0
  25  -1  -7   12.80    8.17   0
 -25   1   7    5.21    7.41   0
 -23   1   7    9.67    6.83   0
  23   1  -7   15.24    8.37   0
  23  -1  -7    7.93    8.25   0
 -23   1   7    9.51    7.05   0
 -23  -1   7   14.52    7.85   0
 -21   1   7    1.84    8.06   0
 -21   1   7    4.60    6.65   0
  21   1  -7    4.59    7.37   0
  21  -1  -7    1.40    9.36   0
 -21  -1   7    6.83    7.16   0
 -19   1   7   35.29    8.44   0
  19   1  -7   31.62    7.52   0
 -19  -1   7   25.97    8.15   0
  19  -1  -7   37.50    9.39   0
 -17  -1   7   18.47    7.56   0
  17  -1  -7   24.09    9.46   0
  17   1  -7   21.86    7.53   0
 -17   1   7   20.66    8.44   0
 -15  -1   7   22.43    7.85   0
  15  -1  -7   24.87   10.54   0
  15   1  -7   28.29    7.27   0
 -15   1   7   23.03    8.97   0
  13  -1  -7  142.87   12.16   0
  13   1  -7  129.20    8.35   0
 -13  -1   7  105.50    8.94   0
 -13   1   7  132.14   12.07   0
 -11   1   7   79.04   12.64   0
 -11  -1   7   90.05    8.87   0
  11   1  -7   94.18    7.89   0
  11  -1  -7   92.95   11.28   0
   9   1  -7 1015.78   13.17   0
  -9  -1   7  925.02   14.70   0
   9  -1  -7 1016.60   24.23   0
  -9   1   7  872.20   23.54   0
  -7   1   7  351.71   15.52   0
  -7  -1   7  358.60   10.68   0
   7  -1  -7  390.45   16.16   0
   7   1  -7  382.58   10.40   0
  -5  -1   7   10.84    6.95   0
   5  -1  -7   14.15    7.85   0
  -5   1   7   12.19    7.91   0
   5   1  -7   14.64    6.60   0
  -3  -1   7  328.19   10.04   0
   3  -1  -7  340.43   13.12   0
  -3   1   7  314.28   12.70   0
   3   1  -7  328.97    9.61   0
  -1   1   7   48.47    7.47   0
  -1  -1   7   47.38    5.36   0
   1   1  -7   51.50    6.60   0
  -1   1   7   45.57    7.55   0
   1   1   7 2008.34   21.26   0
   1   1   7 2103.24   22.14   0
   1   1   7 2129.48   21.89   0
  -1   1  -7 2143.40   18.77   0
   1  -1   7 2058.67   18.98   0
   3   1   7   77.40    6.10   0
   3   1   7   82.40    7.31   0
  -3   1  -7   84.63    7.06   0
   3  -1   7   84.11    7.08   0
   3  -1   7   81.77    7.13   0
   3   1   7   85.81    7.34   0
   5   1   7    5.54    4.72   0
   5  -1   7    9.91    6.05   0
  -5  -1  -7    8.34    6.18   0
   5   1   7    2.60    6.02   0
  -5   1  -7    2.73    4.11   0
   5  -1   7    2.94    6.02   0
   5   1   7    3.92    6.44   0
   7   1   7   64.40    6.01   0
  -7  -1  -7   68.30    6.97   0
   7   1   7   67.28    5.15   0
  -7   1  -7   66.86    6.48   0
  -7   1  -7   74.29    6.47   0
   7  -1   7   58.22    5.06   0
   7   1   7   67.98    6.87   0
   7  -1   7   61.65    6.81   0
  -9  -1  -7    1.32    6.12   0
  -9   1  -7    4.29    5.51   0
  -9   1  -7    1.02    5.88   0
   9   1   7    6.38    5.69   0
   9  -1   7    5.28    5.85   0
   9   1   7    3.95    6.29   0
   9  -1   7   -1.00    4.53   0
   9   1   7    1.40    7.04   0
  11  -1   7  123.94    7.47   0
 -11   1  -7  136.95    6.96   0
 -11   1  -7  150.74    7.15   0
  11   1   7  131.92    7.56   0
  11  -1   7  135.14    7.07   0
 -11  -1  -7  132.20    7.85   0
  11   1   7  122.36    9.05   0
  13   1   7    4.35    4.30   0
  13  -1   7    1.40    6.51   0
 -13   1  -7    5.53    5.86   0
  13   1   7    3.95    5.79   0
  13  -1   7    7.05    5.76   0
 -13  -1  -7    5.14    6.74   0
 -13   1  -7   -0.37    4.03   0
 -15  -1  -7   -0.54    6.38   0
 -15   1  -7    4.20    4.43   0
  15   1   7    4.07    6.30   0
  15  -1   7    6.09    5.70   0
  15   1   7    9.56    7.75   0
  15  -1   7   -4.83    7.09   0
  15  -1   7    5.15    4.28   0
 -17  -1  -7  110.53    6.37   0
 -17   1  -7  110.66    5.84   0
  17  -1   7  118.23    7.40   0
  17  -1   7  114.94    7.50   0
  17   1   7  109.85    7.46   0
  17   1   7  100.40    9.00   0
  17  -1   7  110.19    6.36   0
 -19  -1  -7   23.60    5.17   0
  19   1   7   19.16    7.03   0
  19  -1   7   16.08    8.57   0
  19   1   7   16.16    6.66   0
  19  -1   7   21.60    6.65   0
  19  -1   7   24.26    6.70   0
 -19   1  -7   27.94    7.07   0
  21  -1   7   13.58    5.20   0
 -21  -1  -7   14.77    6.94   0
 -21   1  -7   12.51    4.65   0
  21   1   7    7.48    6.37   0
  21   1   7    4.89    6.18   0
  21  -1   7   12.91    6.97   0
  21   1   7   22.20    7.08   0
  21  -1   7   11.60    5.99   0
 -23   1  -7    8.85    7.29   0
  23   1   7   19.83    9.11   0
  23   1   7   15.50    7.07   0
  23  -1   7   18.49    8.83   0
  23  -1   7   22.76    7.09   0
  23   1   7   14.42    7.48   0
  23  -1   7   12.26    6.95   0
 -23  -1  -7   13.87    5.33   0
 -25  -1  -7    8.43    5.32   0
 -25   1  -7    1.96    7.19   0
  25  -1   7    1.57    7.44   0
  25  -1   7    9.13    7.14   0
  25   1   7    9.57    7.55   0
  25  -1   7   16.74    8.50   0
  25   1   7    3.00    8.72   0
  25   1   7    8.80    7.34   0
 -27   1  -7   -2.19    7.30   0
  27  -1   7    5.96    5.44   0
  27   1   7    0.85    7.51   0
  27  -1   7    6.86    7.40   0
  27   1   7    7.78    7.78   0
  27  -1   7   -2.34    8.56   0
 -27  -1  -7   -1.27    5.30   0
  27   1   7    6.33    6.26   0
 -29  -1  -7    2.65    8.20   0
 -29   1  -7   10.13    8.29   0
  29  -1   7   21.53    9.62   0
  29   1   7    5.20    8.04   0
  29  -1   7    0.55    5.46   0
  29   1   7  -11.36    8.94   0
  29  -1   7   -0.57    5.66   0
 -31   1  -7    2.56    8.35   0
  31   1   7    1.66    8.12   0
  31   1   7    8.68    8.51   0
  31  -1   7   -4.77    6.97   0
  31  -1   7   -1.51    8.06   0
 -31  -1  -7   -2.16    8.24   0
  31  -1   7    2.66    5.85   0
 -33  -1  -7    1.59    8.90   0
 -33   1  -7    2.56    6.26   0
  33  -1   7    2.18    9.12   0
  33   1   7    2.00    6.09   0
  33   1   7    2.04    8.81   0
  33  -1   7   -3.54    8.65   0
  34   2  -7   -4.41    9.51   0
  34  -2  -7   -1.38   12.44   0
  34  -2  -7   -0.17   11.66   0
 -34   2   7   13.01    9.66   0
 -34  -2   7    6.65    9.95   0
 -34  -2   7   10.36    9.35   0
 -32  -2   7   -7.28    9.53   0
 -32  -2   7   -2.74    6.29   0
  32   2  -7    6.86    8.74   0
  32  -2  -7    4.93   11.51   0
  32  -2  -7    2.21   10.69   0
 -32   2   7    7.50    9.29   0
 -30  -2   7   10.51    8.28   0
  30   2  -7    8.13    8.90   0
  30  -2  -7    1.89   11.42   0
  30  -2  -7    6.36   10.26   0
 -30   2   7    9.06    8.75   0
 -30  -2   7   10.60    8.91   0
 -28  -2   7    0.60    9.21   0
 -28  -2   7    1.07    5.57   0
  28  -2  -7    7.21   10.55   0
  28  -2  -7    2.74   10.98   0
 -28   2   7    9.18    8.70   0
  28   2  -7   -4.93    8.23   0
 -26  -2   7    2.76    5.98   0
  26   2  -7    8.33    8.14   0
  26  -2  -7    5.11   11.92   0
  26  -2  -7    4.31    9.41   0
 -26  -2   7   -6.11    7.94   0
 -26   2   7   -5.68    8.60   0
  24   2  -7    6.57    5.50   0
  24  -2  -7   10.58   11.02   0
  24  -2  -7   11.24   10.24   0
 -24  -2   7    0.98    7.46   0
 -24   2   7    9.58    7.91   0
 -22   2   7  117.04   10.70   0
  22   2  -7  175.01    9.08   0
  22  -2  -7  171.45   14.15   0
 -22  -2   7  149.26    8.98   0
  22  -2  -7  157.78   13.55   0
 -20  -2   7   -2.54    5.80   0
  20  -2  -7    2.84   12.79   0
  20   2  -7    8.86    7.44   0
  20  -2  -7    2.20   11.31   0
 -20   2   7    4.07    9.25   0
  18  -2  -7   13.85   15.75   0
 -18  -2   7   10.46    8.17   0
  18   2  -7   18.60    7.84   0
  18  -2  -7   11.27   14.24   0
 -18   2   7    4.85    9.44   0
  16   2  -7    9.96    7.36   0
 -16  -2   7   11.03    8.01   0
 -14  -2   7   -9.08    7.62   0
  14   2  -7    0.39    5.04   0
 -12  -2   7    4.73    7.43   0
  12   2  -7    2.44    5.22   0
  10   2  -7   89.56    7.78   0
 -10  -2   7   85.27    8.28   0
   8   2  -7   68.28    5.13   0
  -8  -2   7   60.45    7.72   0
  -6  -2   7   32.91    7.12   0
  -6   2   7   42.66   12.42   0
  -6   2   7   37.92   14.71   0
   6   2  -7   42.22    5.09   0
  -4  -2   7  441.97    9.89   0
  -4   2   7  418.34   15.37   0
  -4   2   7  487.31   16.18   0
   4   2  -7  506.27    9.89   0
  -2  -2   7  455.93   10.17   0
  -2   2   7  497.66   13.65   0
  -2   2   7  502.01   13.03   0
  -2   2   7  468.62   13.14   0
   2   2  -7  506.62    9.79   0
   0  -2   7  605.70   10.04   0
   0   2   7  661.19   14.84   0
   0   2   7  634.96   14.52   0
   0   2  -7  667.95   11.00   0
   0  -2  -7  662.07   13.45   0
   2   2   7   41.54    7.12   0
  -2  -2  -7   38.53    6.88   0
   2   2   7   35.61    7.56   0
  -2   2  -7   44.48    6.66   0
   2  -2   7   45.66    6.61   0
   4  -2   7    4.83    6.10   0
   4  -2   7    4.30    4.67   0
   4   2   7    4.37    7.04   0
  -4  -2  -7    6.50    5.90   0
  -4   2  -7    5.64    4.32   0
  -4  -2  -7   11.73    6.72   0
   4   2   7    4.04    7.79   0
  -6  -2  -7   95.12    5.73   0
  -6  -2  -7   81.70    7.72   0
   6  -2   7   93.98    7.37   0
   6   2   7   80.62    8.50   0
  -6   2  -7   91.92    6.68   0
   6   2   7   84.57    7.96   0
   6  -2   7   87.59    5.48   0
   8  -2   7  218.07    8.72   0
  -8  -2  -7  226.24    9.24   0
  -8  -2  -7  237.93    8.53   0
  -8   2  -7  249.97    7.97   0
   8   2   7  198.20    9.99   0
   8   2   7  218.09    7.47   0
   8  -2   7  238.45    7.91   0
 -10  -2  -7   37.41    7.24   0
 -10  -2  -7   42.41    6.43   0
 -10   2  -7   39.64    6.77   0
 -10   2  -7   39.76    6.15   0
  10  -2   7   33.66    4.59   0
  10   2   7   37.42    7.28   0
  10  -2   7   34.66    6.97   0
  10   2   7   36.05    8.68   0
 -12  -2  -7    8.78    6.89   0
 -12   2  -7    8.34    6.17   0
 -12   2  -7   10.34    6.02   0
  12   2   7    9.87    6.69   0
  12  -2   7    7.75    5.84   0
 -12  -2  -7    4.50    4.43   0
  12  -2   7   11.02    6.75   0
  12   2   7    2.56    8.71   0
 -14  -2  -7   -6.99    6.99   0
 -14   2  -7    4.22    6.20   0
 -14   2  -7    0.19    6.02   0
  14   2   7    2.91    6.67   0
  14  -2   7    6.91    6.17   0
  14  -2   7    2.20    7.21   0
  14   2   7   -1.74    8.79   0
 -14  -2  -7    6.01    5.99   0
  16  -2   7   33.47    8.38   0
 -16   2  -7   39.39    6.87   0
 -16  -2  -7   32.35    6.49   0
  16   2   7   26.04    9.35   0
  16   2   7   40.58    7.38   0
  16  -2   7   33.16    6.77   0
 -16   2  -7   41.35    6.45   0
 -16  -2  -7   42.22    7.35   0
 -18  -2  -7   14.70    7.77   0
 -18   2  -7   16.12    7.05   0
 -18  -2  -7   15.06    6.17   0
  18   2   7   16.02    6.98   0
  18  -2   7   11.91    6.76   0
  18   2   7    2.73    9.80   0
  18  -2   7   15.98    8.54   0
 -20  -2  -7   -0.66    7.54   0
 -20   2  -7    2.40    6.94   0
  20  -2   7    2.19    6.77   0
 -20  -2  -7   -0.69    6.12   0
  20   2   7   -4.30    6.84   0
  20  -2   7   -1.96    6.09   0
  20  -2   7   -0.03    4.91   0
  20   2   7    5.61    5.07   0
  22  -2   7    6.06    8.38   0
 -22  -2  -7    4.95    7.29   0
  22   2   7   12.78    8.11   0
  22  -2   7    0.50    6.56   0
  22   2   7   13.03    9.06   0
 -22  -2  -7   -8.99    7.86   0
  22  -2   7    7.74    6.62   0
 -22   2  -7    3.83    6.98   0
 -24  -2  -7    2.82    5.46   0
 -24   2  -7   11.79    7.64   0
  24  -2   7    1.22    7.02   0
  24  -2   7    4.13    6.58   0
  24   2   7   -2.20    7.63   0
  24  -2   7    8.18    7.07   0
 -24  -2  -7    1.64    4.61   0
 -26  -2  -7   10.17    8.05   0
  26   2   7    2.41    5.64   0
 -26  -2  -7    1.72    5.46   0
  26  -2   7    0.40    7.56   0
  26  -2   7    6.44    9.08   0
  26  -2   7    7.37    7.41   0
 -26   2  -7    0.46    7.47   0
 -28  -2  -7   -0.30    8.51   0
 -28   2  -7    1.27    7.89   0
  28  -2   7   -1.99    9.35   0
  28   2   7    1.45    8.44   0
  28  -2   7   -4.62    7.81   0
  28  -2   7    2.34    5.58   0
 -30  -2  -7    5.92    6.23   0
 -30   2  -7   -1.48    8.35   0
  30   2   7    6.38    8.65   0
  30  -2   7    6.40    6.07   0
  30  -2   7   26.48    9.32   0
  30  -2   7    5.31    8.55   0
  32  -2   7    0.06    8.88   0
  32   2   7    4.31    9.29   0
  32   2   7   -0.53    8.88   0
 -32  -2  -7   10.73    9.38   0
  32  -2   7    0.19    9.12   0
  32  -2   7    2.01    6.81   0
 -32   2  -7   -1.63    9.07   0
 -31  -3   7   -4.17    9.29   0
 -31  -3   7   24.47   10.08   0
 -31   3   7    4.74    9.00   0
  31   3  -7   -1.35    9.05   0
  29   3  -7    4.70    8.91   0
 -29  -3   7    6.70    6.85   0
 -29  -3   7    3.93    5.93   0
 -29   3   7   11.39    9.16   0
  27   3  -7   10.53    8.34   0
 -27  -3   7   -5.33    6.82   0
 -27  -3   7    0.50    8.26   0
 -27   3   7    7.05    8.74   0
  25   3  -7   -5.95    7.82   0
 -25  -3   7    1.61    5.61   0
 -25   3   7    3.77    8.35   0
  23   3  -7   10.39    7.66   0
 -23  -3   7    2.97    7.96   0
 -23   3   7    3.50    8.41   0
 -21  -3   7   -4.45    8.05   0
  21   3  -7    3.25    7.71   0
 -21   3   7    5.47    8.29   0
  19   3  -7    1.74    7.64   0
 -19   3   7    8.06    8.72   0
 -19  -3   7   10.60    8.06   0
 -17  -3   7  158.72    9.55   0
  17   3  -7  177.72    8.98   0
 -17   3   7  149.78   10.24   0
  15   3  -7   59.64    8.05   0
 -15  -3   7   38.88    5.86   0
 -15   3   7   48.07   11.02   0
  13   3  -7   78.67    7.45   0
 -13  -3   7   58.98    8.47   0
 -13   3   7   66.81    9.84   0
  11   3  -7    5.53    6.58   0
 -11   3   7    0.01    9.08   0
 -11  -3   7    1.15    5.19   0
   9   3  -7  173.95    7.84   0
  -9  -3   7  138.23    6.98   0
  -9   3   7  149.50   13.52   0
  -7   3   7   98.34   13.46   0
  -7  -3   7   67.53    5.66   0
   7   3  -7  101.98    6.86   0
   5   3  -7  117.53    6.79   0
  -5   3   7  110.10   11.13   0
  -5  -3   7   90.36    7.51   0
   5  -3  -7  118.89   10.58   0
  -3   3   7    9.25    9.66   0
  -3  -3   7   15.40    6.45   0
   3  -3  -7    9.08    6.44   0
  -3   3   7    7.59    7.41   0
   3   3  -7   10.32    5.94   0
  -1   3   7    6.04   10.66   0
  -1  -3   7    6.47    4.49   0
   1  -3  -7    6.74    6.35   0
   1   3  -7    5.16    5.73   0
  -1   3   7    9.35    7.03   0
   1  -3   7   74.16    5.61   0
  -1   3  -7   94.19    5.40   0
   1   3   7   88.88   11.67   0
  -1  -3  -7   91.29    7.45   0
   1   3   7   81.89    7.98   0
   3   3   7   29.88    7.83   0
   3  -3   7   28.67    6.81   0
  -3  -3  -7   32.20    7.04   0
  -3   3  -7   29.21    6.07   0
   3   3   7   23.16   10.56   0
   3  -3   7   37.14    6.36   0
   5  -3   7    4.17    6.37   0
  -5  -3  -7    4.15    6.08   0
   5   3   7    9.16    7.60   0
  -5  -3  -7    9.34    6.78   0
  -5   3  -7    9.32    5.85   0
   5   3   7    0.65    8.30   0
   5  -3   7    6.19    4.28   0
  -7  -3  -7   26.30    7.92   0
   7   3   7   31.58    7.80   0
   7   3   7   17.57    8.84   0
   7  -3   7   22.96    6.81   0
  -7   3  -7   26.75    6.21   0
  -7  -3  -7   29.10    6.86   0
   7  -3   7   21.77    6.52   0
  -9  -3  -7   35.15    8.78   0
   9   3   7   31.32    7.56   0
   9  -3   7   29.62    6.81   0
   9  -3   7   37.58    6.53   0
  -9   3  -7   39.95    6.23   0
  -9  -3  -7   35.76    6.72   0
   9   3   7   24.36    9.86   0
  11   3   7    2.52    9.12   0
  11   3   7    5.88    7.75   0
 -11   3  -7    3.08    6.15   0
  11  -3   7    8.25    6.72   0
 -11  -3  -7    3.16    6.90   0
  11  -3   7   -1.05    6.49   0
 -11  -3  -7    0.37    6.72   0
  13  -3   7   38.70    7.34   0
 -13   3  -7   38.52    6.66   0
 -13   3  -7   46.16    6.83   0
  13   3   7   28.65    9.47   0
 -13  -3  -7   35.73    8.01   0
  13  -3   7   39.88    6.90   0
 -13  -3  -7   46.08    7.04   0
  13   3   7   46.22    7.84   0
 -15  -3  -7   23.92    7.15   0
 -15  -3  -7   26.85    6.96   0
  15   3   7   29.33    9.90   0
 -15   3  -7   31.25    7.15   0
 -15   3  -7   34.37    6.70   0
  15  -3   7   18.51    5.28   0
  15  -3   7   27.85    6.87   0
  15   3   7   29.92    8.25   0
 -17  -3  -7    5.12    7.56   0
 -17   3  -7   -0.56    6.45   0
 -17  -3  -7    5.18    4.67   0
  17   3   7    9.28    5.08   0
 -17   3  -7    1.81    6.58   0
  17  -3   7   11.57    6.80   0
  17  -3   7   -1.41    7.91   0
 -19  -3  -7    8.91    7.17   0
  19   3   7   -0.56    7.67   0
 -19   3  -7    5.13    6.80   0
 -19   3  -7    7.80    6.83   0
 -19  -3  -7    2.31    6.71   0
  19  -3   7    3.87    6.64   0
  19  -3   7   -2.64    8.03   0
 -21  -3  -7   -2.99    7.23   0
  21   3   7   -7.15    7.24   0
 -21   3  -7    3.29    7.75   0
  21  -3   7    4.34    8.99   0
 -21  -3  -7    6.84    7.22   0
  21  -3   7    0.76    4.54   0
 -23  -3  -7   10.18    7.88   0
  23  -3   7    6.86    8.27   0
  23  -3   7    0.11    7.32   0
 -23   3  -7    8.36    7.34   0
  23   3   7    3.66    5.26   0
  23  -3   7    4.28    7.37   0
 -23  -3  -7    5.03    5.05   0
 -25  -3  -7   -2.97    8.13   0
  25  -3   7    3.92    7.46   0
  25   3   7   -0.85    5.46   0
 -25   3  -7    4.87    7.72   0
 -25  -3  -7   -0.96    7.18   0
  25  -3   7    7.77    8.97   0
  25  -3   7    4.31    7.50   0
 -27  -3  -7    6.64    6.09   0
  27   3   7    6.37    5.63   0
 -27   3  -7    3.08    7.93   0
  27  -3   7   -0.53    7.80   0
 -27  -3  -7    2.71    5.30   0
  27  -3   7   -0.16    7.83   0
  27  -3   7   10.37    9.40   0
 -29  -3  -7    3.54    8.72   0
  29   3   7    5.92    6.33   0
 -29  -3  -7    5.25    8.34   0
 -29   3  -7    2.82    8.40   0
  29  -3   7   -0.08    9.25   0
  29  -3   7    1.09    8.46   0
  29  -3   7   -2.45    8.53   0
  31   3   7    8.46    9.33   0
 -31  -3  -7    2.16    6.66   0
  31  -3   7    1.45   10.19   0
  31  -3   7   -0.70    8.91   0
 -31  -3  -7    7.32    8.79   0
  31  -3   7    0.60    8.90   0
 -31   3  -7    3.16    9.05   0
 -30   4   7    1.92    9.67   0
  30   4  -7   14.82    9.50   0
 -30  -4   7    3.48    7.36   0
 -30  -4   7    0.84    9.45   0
 -28  -4   7   -2.66    9.34   0
  28   4  -7    5.88    8.83   0
 -28  -4   7   -0.42    8.73   0
 -28   4   7    1.02    9.12   0
  26   4  -7   -1.71    6.10   0
 -26  -4   7    6.34    9.44   0
 -26  -4   7    1.66    6.33   0
 -26   4   7   -4.12    9.05   0
  24   4  -7    4.24    8.36   0
 -24  -4   7    5.93    8.52   0
 -24   4   7    4.26    8.85   0
  22   4  -7    7.64    8.13   0
 -22  -4   7   13.14    8.17   0
 -22   4   7    9.69    8.48   0
  20   4  -7    2.09    7.69   0
 -20  -4   7    3.48    5.90   0
 -20   4   7   12.69   10.22   0
 -18  -4   7   14.25    8.03   0
  18   4  -7   14.90    7.74   0
 -18   4   7    5.08    8.36   0
  16   4  -7   55.23    8.12   0
 -16   4   7   53.04   10.48   0
 -16  -4   7   40.24    8.44   0
 -14  -4   7   56.10    6.47   0
  14   4  -7   69.35    7.95   0
 -14   4   7   80.97   11.25   0
  12   4  -7   53.70    7.19   0
 -12  -4   7   40.13    6.05   0
 -12   4   7   48.86   11.21   0
 -10   4   7  164.26   15.89   0
  10  -4  -7  157.82   19.76   0
 -10   4   7  176.95   18.97   0
  10   4  -7  159.37    5.98   0
 -10  -4   7  120.20    6.70   0
   8   4  -7    5.41    4.59   0
   8  -4  -7    1.45   10.67   0
  -8  -4   7   -3.41    5.34   0
  -8   4   7    5.03    9.94   0
   6   4  -7   15.31    6.68   0
  -6   4   7   18.45    8.49   0
   6  -4  -7   18.51    8.73   0
  -6  -4   7   13.36    7.74   0
  -4   4   7   13.96    7.50   0
  -4  -4   7   17.14    7.57   0
   4   4  -7   20.26    6.73   0
   4  -4  -7   20.12    7.40   0
  -2  -4   7    4.75    7.30   0
  -2   4   7    5.35    7.57   0
   2   4  -7    6.35    6.34   0
   2  -4  -7    6.07    9.05   0
   0  -4  -7    5.53    7.55   0
   0  -4   7    8.60    7.25   0
   0   4   7    7.64    7.95   0
   0   4  -7    5.99    4.59   0
  -2  -4  -7   95.75    8.10   0
   2  -4   7   72.37    6.05   0
   2  -4   7   70.61    7.65   0
   2   4   7   73.90    8.53   0
  -2   4  -7   95.07    7.41   0
   4  -4   7   76.65    6.16   0
   4  -4   7   73.94    7.70   0
  -4  -4  -7   82.21    8.38   0
  -4   4  -7   84.10    7.40   0
   4   4   7   75.25    8.68   0
   6  -4   7    3.39    7.13   0
  -6  -4  -7    0.57    6.71   0
   6   4   7    5.59    7.82   0
  -6   4  -7    3.40    4.56   0
   6  -4   7   11.43    7.14   0
  -6  -4  -7    4.19    7.40   0
   8  -4   7   64.68    8.03   0
   8  -4   7   62.14    7.67   0
  -8  -4  -7   66.85    9.10   0
  -8   4  -7   70.29    7.36   0
   8   4   7   56.25    6.25   0
  -8  -4  -7   63.30    7.20   0
  10  -4   7   82.71    7.94   0
  10  -4   7   80.27    8.27   0
 -10  -4  -7   78.04    7.96   0
  10   4   7   76.70    8.53   0
 -10  -4  -7   82.58    7.83   0
 -10   4  -7   97.78    7.30   0
 -12  -4  -7   55.27    8.45   0
  12  -4   7   66.70    7.97   0
 -12  -4  -7   70.12    7.89   0
 -12   4  -7   84.77    7.44   0
  12   4   7   55.57    8.55   0
  12  -4   7   70.79    7.73   0
 -14  -4  -7   18.31    7.54   0
  14  -4   7   25.10    8.22   0
 -14   4  -7   18.50    7.13   0
 -14  -4  -7   24.90    7.29   0
  14  -4   7   28.12    7.51   0
  14   4   7   15.57    7.95   0
 -16  -4  -7    0.15    7.65   0
 -16   4  -7    9.63    7.52   0
  16  -4   7    4.60    6.52   0
 -16  -4  -7    5.73    7.53   0
  16   4   7   -1.17    7.94   0
  16  -4   7    2.03    8.06   0
 -18  -4  -7   18.33    7.57   0
 -18  -4  -7   12.91    7.91   0
 -18   4  -7   15.72    7.43   0
  18  -4   7    9.92    7.61   0
 -18   4  -7   14.03    7.41   0
  18   4   7   23.35    8.05   0
  18  -4   7   14.88    8.32   0
 -20  -4  -7    8.12    7.88   0
 -20   4  -7    4.60    5.23   0
 -20   4  -7    3.11    7.31   0
  20   4   7   -0.02    7.96   0
  20  -4   7    6.05    8.45   0
  20  -4   7    8.71    7.39   0
 -20  -4  -7    5.04    5.11   0
 -22  -4  -7    6.81    8.23   0
  22  -4   7    6.28    7.73   0
 -22  -4  -7   -3.36    7.70   0
 -22   4  -7    2.27    7.65   0
 -22   4  -7    0.92    7.77   0
  22  -4   7    9.72    8.69   0
  22   4   7   16.46    8.40   0
 -24  -4  -7    7.00    8.54   0
  24  -4   7    6.28    9.11   0
 -24   4  -7    7.57    8.37   0
 -24  -4  -7    4.00    8.12   0
  24  -4   7    4.04    7.91   0
  24  -4   7    1.75    8.03   0
  24   4   7   10.48    5.79   0
 -26  -4  -7    6.22    9.22   0
 -26   4  -7   -1.94    5.64   0
  26  -4   7    2.31    8.43   0
 -26  -4  -7    3.20    8.30   0
  26  -4   7    5.34    8.50   0
  26  -4   7   -5.34    9.34   0
  26   4   7    8.36    8.94   0
 -28  -4  -7    4.62    8.81   0
 -28  -4  -7    2.44    8.60   0
  28  -4   7    4.26    9.88   0
 -28   4  -7    3.53    6.10   0
  28  -4   7    2.80    9.13   0
  28  -4   7    1.51    9.04   0
  28   4   7   12.37    9.32   0
 -25   5   7    7.49   11.74   0
  25   5  -7   -2.59    6.61   0
 -25  -5   7   -7.07    6.59   0
 -25  -5   7   -6.50   10.26   0
 -23   5   7   -0.15   11.10   0
 -23  -5   7    3.75    6.16   0
  23   5  -7   -2.83    8.92   0
 -21   5   7    1.57   10.71   0
  21   5  -7   -3.60    8.42   0
 -21  -5   7   10.73    6.03   0
 -19   5   7   -1.09   11.74   0
  19   5  -7    5.70    8.06   0
 -19  -5   7   -0.71    5.86   0
  17   5  -7   -1.81    5.35   0
 -17  -5   7   11.53    8.11   0
 -17   5   7    0.82    9.78   0
 -15   5   7    2.77   12.48   0
  15   5  -7    5.70    7.59   0
 -15  -5   7    6.15    7.75   0
  13   5  -7   31.01    7.31   0
 -13  -5   7   21.19    5.72   0
  11   5  -7    7.60    7.07   0
  11  -5  -7    6.42   12.60   0
 -11   5   7    6.11   11.75   0
 -11  -5   7   13.44    8.02   0
   9   5  -7    8.02    6.75   0
   9  -5  -7    5.17   10.71   0
  -9  -5   7    2.25    8.12   0
  -9   5   7    1.42    8.96   0
   7   5  -7   62.13    5.70   0
   7  -5  -7   49.42    8.45   0
  -7  -5   7   34.64    6.07   0
  -7   5   7   47.95   10.25   0
  -5   5   7   11.07    8.84   0
  -5  -5   7    2.48    8.04   0
   5   5  -7   12.37    5.11   0
   5  -5  -7    5.40    7.88   0
  -3   5   7    7.39    7.43   0
  -3  -5   7   13.52    8.24   0
   3   5  -7    9.51    6.99   0
   3  -5  -7    7.89    7.66   0
   1  -5  -7    3.96    7.57   0
  -1   5   7    5.73    7.71   0
   1   5  -7    6.33    7.07   0
  -1  -5   7   -0.40    8.02   0
  -1  -5  -7  109.04    8.89   0
  -1   5  -7  109.69    7.75   0
   1  -5   7   72.94    8.05   0
   1   5   7  101.71    8.66   0
   1  -5   7   85.55    8.31   0
  -3  -5  -7   51.25    8.05   0
   3  -5   7   30.69    7.51   0
   3  -5   7   50.58    5.98   0
   3   5   7   39.42    8.25   0
  -3   5  -7   62.43    7.41   0
  -5  -5  -7  214.86    7.91   0
   5  -5   7  196.10    9.55   0
   5  -5   7  177.64    9.42   0
   5   5   7  196.14    9.91   0
  -5   5  -7  245.62    9.01   0
   7  -5   7    4.39    6.92   0
  -7  -5  -7    2.66    5.72   0
   7  -5   7    8.42    7.33   0
  -7  -5  -7    5.81   10.04   0
   7   5   7    9.94    8.16   0
  -7   5  -7    6.89    6.87   0
   9  -5   7   20.21    7.65   0
  -9  -5  -7   24.50    7.58   0
   9  -5   7   26.82    7.75   0
  -9   5  -7   22.84    6.99   0
   9   5   7   25.85    7.61   0
  -9  -5  -7   17.91    9.41   0
 -11  -5  -7   10.90    9.43   0
  11  -5   7    9.58    5.30   0
 -11  -5  -7   17.75    7.69   0
 -11   5  -7   13.43    7.07   0
  11   5   7    7.10    8.07   0
  11  -5   7   10.14    7.75   0
 -13  -5  -7    5.85    7.43   0
  13  -5   7    7.53    7.51   0
 -13   5  -7   -3.42    7.15   0
 -13  -5  -7    2.39    9.25   0
  13   5   7   11.54    8.06   0
  13  -5   7    2.71    8.13   0
 -15  -5  -7   -0.16    8.02   0
  15  -5   7    3.80    7.91   0
 -15   5  -7    0.60    7.54   0
 -15  -5  -7   -1.20    7.57   0
  15   5   7    5.79    7.91   0
  15  -5   7    1.13    8.34   0
  17  -5   7    0.97    5.55   0
 -17  -5  -7    0.29    7.95   0
 -17   5  -7   -0.57    7.76   0
 -17  -5  -7    3.88    7.89   0
  17   5   7   -8.79    8.20   0
  17  -5   7   -0.88    8.98   0
  19  -5   7   -3.04    8.49   0
 -19  -5  -7    2.40    8.32   0
 -19   5  -7    6.07    8.18   0
 -19  -5  -7   -2.88    5.89   0
  19   5   7    8.17    8.54   0
  19  -5   7   -4.83    9.16   0
 -21  -5  -7   -4.30    8.40   0
  21  -5   7   -3.69    8.62   0
  21   5   7    5.44    5.84   0
 -21   5  -7   -2.87    8.49   0
 -21  -5  -7    0.90    8.22   0
  21  -5   7   -3.97    9.33   0
 -23  -5  -7   -1.21    8.52   0
  23  -5   7    7.60    9.61   0
 -23  -5  -7    7.96    8.94   0
 -23   5  -7    5.92    9.12   0
  23   5   7    5.90    6.43   0
  23  -5   7    0.10    8.53   0
 -25  -5  -7   -3.25    9.40   0
  25  -5   7   -2.91   10.54   0
 -25  -5  -7    5.51    8.98   0
  25   5   7   12.25    9.47   0
  25  -5   7    6.38    9.29   0
  20   6  -7   -2.78    8.92   0
 -20  -6   7   14.70    9.09   0
  18   6  -7   -0.59    5.93   0
 -18  -6   7    3.21    6.34   0
 -16  -6   7    6.87    8.92   0
  16   6  -7    6.98    8.81   0
  14   6  -7   -1.09    5.66   0
 -14  -6   7   -1.06    8.42   0
  12   6  -7    4.66    5.83   0
  12  -6  -7    2.12   12.20   0
 -12   6   7    0.40   11.81   0
 -12  -6   7   11.58    8.55   0
  10   6  -7    0.57    5.43   0
  10  -6  -7    3.30   10.24   0
 -10  -6   7    4.90    8.17   0
 -10   6   7    2.28   11.36   0
   8  -6  -7    3.34   10.20   0
  -8   6   7    5.10    9.81   0
  -8  -6   7   10.78    8.64   0
   8   6  -7    0.18    8.10   0
  -6  -6   7    6.93    8.27   0
  -6   6   7    5.64   10.18   0
   6   6  -7    5.47    5.62   0
   6  -6  -7    5.25    8.43   0
  -4   6   7    2.04    9.86   0
   4  -6  -7    4.44   10.56   0
   4   6  -7    2.09    5.20   0
  -4  -6   7   -1.16    5.90   0
  -2   6   7   14.36    8.19   0
  -2  -6   7   10.55    7.89   0
  -2  -6   7    2.10    6.41   0
   2   6  -7   12.03    7.81   0
   2  -6  -7    8.15    9.66   0
   0   6   7   -0.04    7.68   0
   0  -6   7    0.84    9.59   0
   0  -6  -7   -1.91    8.04   0
   0  -6   7   -2.74    8.35   0
   0   6  -7    0.42    7.43   0
  -2  -6  -7    9.86    8.23   0
  -2   6  -7   22.12    7.62   0
   2  -6   7   13.95    8.14   0
   2   6   7   21.72    8.12   0
   2  -6   7    4.05    8.09   0
   4   6   7   10.59    8.25   0
   4  -6   7    4.89    7.69   0
  -4  -6  -7    5.62    8.18   0
   4  -6   7    6.96    8.16   0
  -4   6  -7    7.52    7.88   0
  -6  -6  -7   -2.14    7.84   0
   6   6   7    4.05    8.15   0
   6  -6   7    7.31    8.02   0
  -6   6  -7    4.55    7.45   0
   6  -6   7    4.10    9.80   0
  -8  -6  -7    2.75    8.17   0
   8  -6   7   -6.01    9.99   0
   8  -6   7   -8.93    8.24   0
   8   6   7    8.82    8.18   0
  -8   6  -7    2.90    7.76   0
  10  -6   7    1.23    8.25   0
 -10  -6  -7   -3.21    5.81   0
 -10  -6  -7    1.95    9.69   0
  10  -6   7    5.42    8.07   0
  10   6   7    3.76    8.39   0
 -10   6  -7    9.72    7.85   0
 -12  -6  -7    5.25   10.49   0
  12  -6   7   11.59    8.54   0
 -12  -6  -7   13.70    8.12   0
  12   6   7    9.20    8.31   0
 -12   6  -7    3.69    5.77   0
  12  -6   7    2.34    9.16   0
 -14  -6  -7    2.17   10.82   0
  14  -6   7   -0.49    8.64   0
 -14  -6  -7    7.15    8.44   0
  14  -6   7   -3.28    8.98   0
 -14   6  -7   -4.46    8.20   0
  14   6   7   -2.66    8.82   0
  16  -6   7    6.46    8.65   0
 -16  -6  -7    0.28    6.09   0
 -16   6  -7   -1.59    8.70   0
  16   6   7   -4.73    6.13   0
 -16  -6  -7   -0.82   10.71   0
  16  -6   7   -1.01    9.49   0
 -18  -6  -7    5.05    9.67   0
  18  -6   7   -0.44   11.64   0
  18  -6   7    0.52    9.02   0
 -18   6  -7    1.80    8.85   0
  18   6   7    8.19    9.28   0
 -18  -6  -7    8.61    8.96   0
  20  -6   7   -5.57    9.91   0
 -20   6  -7    1.06    6.52   0
 -20  -6  -7   -0.53    9.71   0
  20  -6   7   -9.80    9.67   0
  20   6   7    8.84    9.25   0
 -20  -6  -7    2.32    8.79   0
  11  -7  -7    4.24   13.91   0
 -11   7   7    3.15   13.19   0
  11   7  -7   16.80    9.04   0
 -11  -7   7   -6.74    9.45   0
   9  -7  -7   -1.14   11.76   0
  -9   7   7    2.33   11.02   0
  -9  -7   7    4.77    6.33   0
   9   7  -7    9.53    8.92   0
   7  -7  -7    3.06    9.50   0
  -7  -7   7   -0.19    9.33   0
  -7   7   7    3.34   11.28   0
   7   7  -7    2.85    6.49   0
   5  -7  -7    6.84    9.26   0
   5   7  -7   10.78    8.71   0
  -5  -7   7    6.62    9.05   0
  -5   7   7    4.65   11.07   0
   3  -7  -7    1.87    8.99   0
  -3  -7   7   -1.87   11.41   0
  -3  -7   7   -2.24    8.63   0
   3   7  -7    6.44    8.26   0
  -3   7   7    2.25    8.61   0
   1  -7  -7    0.42    9.04   0
  -1  -7   7    2.14   10.94   0
   1   7  -7    6.42    8.33   0
  -1   7   7    5.24   10.78   0
  -1  -7   7    0.97    9.26   0
  -1  -7  -7    6.35   10.96   0
   1  -7   7    1.51    8.84   0
   1  -7   7    3.83    6.48   0
  -1   7  -7    3.33    8.58   0
   1   7   7    2.58    8.50   0
  -3  -7  -7    0.02    9.31   0
   3  -7   7    3.21   11.31   0
   3   7   7   -3.00    9.26   0
   3  -7   7   14.03    9.14   0
  -3   7  -7   -0.75    8.68   0
  -5  -7  -7    1.48    8.77   0
   5   7   7   -0.54    8.99   0
   5  -7   7   -0.99    8.95   0
   5  -7   7    6.03    8.84   0
  -5   7  -7   -2.99    8.57   0
  -7  -7  -7    3.28    8.86   0
   7   7   7   -1.30    6.11   0
   7  -7   7    1.35    9.51   0
   7  -7   7    0.36    9.14   0
  -7   7  -7    8.98    8.98   0
  -9  -7  -7    1.57    9.22   0
   9   7   7    9.91    8.80   0
   9  -7   7    7.02    9.54   0
  -9   7  -7    8.05    8.69   0
   9  -7   7    4.79   11.91   0
  11  -7   7    0.06   10.27   0
 -11  -7  -7    6.15    9.52   0
  11   7   7    4.71    9.22   0
  11  -7   7    4.46    9.47   0
 -11   7  -7   -3.28    6.44   0
 -34   0   8   -0.33    8.52   0
  34   0  -8    6.09    9.86   0
 -34   0   8   -3.70    9.80   0
 -32   0   8    0.72    8.49   0
  32   0  -8   10.32    9.05   0
 -32   0   8    6.00    6.62   0
 -30   0   8   -1.54    7.85   0
  30   0  -8    5.83    8.63   0
 -30   0   8   13.81    9.48   0
 -28   0   8    0.21    7.73   0
  28   0  -8    9.08    8.21   0
 -28   0   8   18.30    9.15   0
  26   0  -8    7.28    8.09   0
 -26   0   8   10.54    7.51   0
 -26   0   8  -11.60    9.00   0
 -24   0   8    5.20    9.05   0
  24   0  -8   -0.74    9.68   0
 -22   0   8   96.91    8.27   0
  22   0  -8   97.34    8.48   0
  20   0  -8  115.74    8.56   0
 -20   0   8   98.82    8.72   0
  18   0  -8   12.68    7.53   0
 -18   0   8    8.26    7.81   0
  16   0  -8   54.46    7.81   0
 -16   0   8   57.25    8.21   0
 -14   0   8  194.63    9.41   0
  14   0  -8  209.41   10.06   0
  12   0  -8  987.04   15.76   0
 -12   0   8  825.27   15.74   0
 -10   0   8   -0.03    8.06   0
  10   0  -8    4.25    6.17   0
  -8   0   8    4.45    8.87   0
   8   0  -8    5.86    6.33   0
  -6   0   8 1045.89   16.36   0
   6   0  -8 1126.30   16.39   0
   4   0  -8  830.32   14.44   0
  -4   0   8  826.60   14.57   0
   2   0  -8   64.47    7.32   0
  -2   0   8   66.53    7.52   0
   0   0  -8  890.58   13.86   0
   0   0   8  886.63   13.19   0
  -2   0  -8    7.86    6.14   0
   2   0   8    3.64    6.10   0
   2   0   8    6.03    4.45   0
   4   0   8  225.43    6.90   0
  -4   0  -8  251.25    8.55   0
   4   0   8  244.27    8.54   0
  -6   0  -8  858.39   11.47   0
   6   0   8  869.35   12.42   0
  -6   0  -8  913.99   12.41   0
   6   0   8  895.72   12.49   0
   8   0   8   18.34    6.19   0
  -8   0  -8   17.02    6.05   0
   8   0   8   13.84    4.46   0
  10   0   8   -0.35    6.18   0
  10   0   8    3.58    4.88   0
 -10   0  -8    6.33    5.82   0
  10   0   8    5.61    4.03   0
  12   0   8   11.94    6.71   0
 -12   0  -8   13.88    4.31   0
  12   0   8   17.47    5.73   0
  12   0   8   17.74    4.20   0
  14   0   8    7.68    4.98   0
 -14   0  -8   11.51    6.11   0
  14   0   8   11.95    5.69   0
  14   0   8    9.85    4.02   0
 -16   0  -8   85.76    6.99   0
  16   0   8   96.38    7.09   0
  16   0   8   92.18    6.96   0
  16   0   8   79.99    8.11   0
 -18   0  -8   24.63    6.56   0
  18   0   8   21.90    6.58   0
  18   0   8   12.26    6.42   0
  18   0   8   19.71    7.94   0
 -20   0  -8   21.05    6.61   0
  20   0   8   23.99    4.68   0
  20   0   8   26.32    6.63   0
  20   0   8   19.19    8.38   0
 -22   0  -8   15.04    7.36   0
  22   0   8   21.38    7.04   0
  22   0   8   12.37    4.90   0
  22   0   8   15.69    8.35   0
  24   0   8    3.16    6.98   0
  24   0   8   -5.10    8.29   0
 -24   0  -8    3.97    4.90   0
  24   0   8   20.81    7.73   0
 -26   0  -8    7.03    7.04   0
  26   0   8    2.38    7.78   0
  26   0   8    5.37    8.21   0
  26   0   8   -1.46    7.19   0
 -28   0  -8    8.44    7.84   0
  28   0   8   -1.46    7.45   0
  28   0   8   12.65    8.98   0
  28   0   8    2.67    7.93   0
  30   0   8    7.30    6.27   0
 -30   0  -8   11.39    8.19   0
  30   0   8    4.32    7.90   0
  30   0   8   -3.03    5.70   0
 -32   0  -8    4.28    6.10   0
  32   0   8   10.49    8.26   0
  32   0   8    1.62    8.35   0
 -34   0  -8   -2.62    9.19   0
  34   0   8    1.35    8.91   0
  34   0   8    3.21    9.31   0
 -33   1   8   -1.56    6.87   0
  33  -1  -8    0.30   10.76   0
  33   1  -8    6.65    9.05   0
  33  -1  -8    0.92    9.42   0
 -33  -1   8   -7.35    7.00   0
 -33  -1   8    1.87    8.73   0
  31  -1  -8    3.26   10.36   0
  31   1  -8    7.73    8.80   0
  31  -1  -8    3.49   10.98   0
 -31  -1   8   -0.19    8.04   0
 -31  -1   8    9.21    9.60   0
 -31   1   8   -5.03    8.83   0
 -29  -1   8    3.82    8.04   0
  29   1  -8    6.38    8.58   0
  29  -1  -8    3.84   10.57   0
 -29  -1   8    0.48    9.19   0
 -29   1   8   -2.90    5.94   0
 -27  -1   8    8.23    7.93   0
 -27   1   8    3.82    7.35   0
  27   1  -8    1.42    7.92   0
  27  -1  -8    3.31   10.42   0
 -27   1   8   -8.25    8.97   0
 -27  -1   8    0.29    8.78   0
 -25   1   8    2.18    9.40   0
  25   1  -8    1.25    8.00   0
  25  -1  -8    7.06    9.64   0
 -25   1   8    6.22    9.03   0
 -25  -1   8    3.72    7.40   0
 -23   1   8    3.69    8.86   0
  23  -1  -8    1.30    8.08   0
  23   1  -8    3.44    7.72   0
 -23  -1   8    1.90    7.98   0
 -23   1   8    2.02    9.18   0
  21   1  -8    3.43    7.62   0
 -21  -1   8    3.91    7.72   0
 -21   1   8    4.67    8.63   0
  21  -1  -8    3.43    9.53   0
 -19  -1   8    9.43    7.11   0
  19  -1  -8   17.46    9.57   0
  19   1  -8   12.31    7.51   0
 -19   1   8    9.69    8.40   0
 -17  -1   8    2.45    8.31   0
  17   1  -8    6.37    7.41   0
 -17   1   8    4.02    8.52   0
  17  -1  -8    3.85    8.91   0
  15  -1  -8  106.73   10.63   0
  15   1  -8  104.92    7.96   0
 -15   1   8  108.68   11.99   0
 -15  -1   8   79.80    6.45   0
  13  -1  -8   13.65    8.53   0
  13   1  -8   15.13    7.11   0
 -13   1   8   13.99   11.00   0
 -13  -1   8   13.21    7.84   0
 -11   1   8    4.17   11.13   0
  11   1  -8    8.55    6.97   0
 -11  -1   8    4.47    7.82   0
  11  -1  -8    4.92    7.87   0
   9   1  -8   45.96    7.13   0
  -9  -1   8   35.88    8.34   0
  -9   1   8   40.35   10.00   0
   9  -1  -8   44.74    8.98   0
  -7   1   8  579.11   16.44   0
  -7  -1   8  551.67   10.66   0
   7  -1  -8  611.23   16.89   0
   7   1  -8  608.32   11.54   0
   5  -1  -8  229.59   11.28   0
  -5   1   8  222.58   11.09   0
   5   1  -8  224.32    8.61   0
  -5  -1   8  222.75    9.43   0
  -3  -1   8 1695.78   17.27   0
   3  -1  -8 1757.62   23.22   0
  -3   1   8 1715.29   21.97   0
   3   1  -8 1745.37   16.84   0
  -1   1   8   12.69    6.53   0
   1   1  -8    7.25    4.42   0
  -1  -1   8    6.27    6.48   0
   1   1   8  471.85   11.04   0
   1   1   8  464.51   11.39   0
   1   1   8  482.78   11.39   0
  -1   1  -8  488.38    9.96   0
   1  -1   8  443.25    8.90   0
   3   1   8 1579.08   16.78   0
   3  -1   8 1540.19   15.22   0
   3   1   8 1618.82   17.60   0
  -3   1  -8 1637.43   15.73   0
   3  -1   8 1571.42   15.10   0
   3   1   8 1598.71   17.64   0
   5  -1   8   11.19    5.95   0
  -5  -1  -8   11.84    6.18   0
   5   1   8    9.73    6.01   0
  -5   1  -8   11.20    6.05   0
   5   1   8    5.23    6.16   0
   5  -1   8   13.01    6.17   0
   5   1   8    8.87    4.87   0
   7   1   8  184.92    8.81   0
  -7  -1  -8  163.67    8.02   0
   7   1   8  181.08    7.65   0
  -7   1  -8  183.18    6.18   0
  -7   1  -8  178.62    7.18   0
   7  -1   8  181.90    7.85   0
   7   1   8  188.12    7.96   0
   7  -1   8  179.01    7.60   0
  -9  -1  -8   74.17    7.21   0
  -9   1  -8   65.74    4.81   0
   9   1   8   76.27    6.61   0
  -9   1  -8   78.93    6.91   0
   9  -1   8   71.08    7.00   0
   9  -1   8   72.18    6.91   0
   9   1   8   72.00    5.21   0
   9   1   8   77.91    7.85   0
 -11  -1  -8   37.07    6.66   0
  11  -1   8   29.83    4.46   0
 -11   1  -8   37.67    6.12   0
  11   1   8   34.87    5.97   0
 -11   1  -8   34.44    5.89   0
  11   1   8   35.80    6.19   0
  11  -1   8   34.33    6.44   0
  11   1   8   28.28    5.71   0
  13  -1   8    6.97    4.69   0
 -13  -1  -8    9.05    6.34   0
 -13   1  -8   10.09    6.03   0
  13   1   8    4.99    5.67   0
  13   1   8    3.86    4.19   0
 -13   1  -8    6.89    5.47   0
  13  -1   8    5.30    5.70   0
  13   1   8    2.82    5.45   0
 -15  -1  -8    7.00    6.32   0
  15  -1   8    4.18    4.37   0
  15   1   8   10.45    7.73   0
 -15   1  -8   12.37    5.99   0
  15   1   8   12.69    6.46   0
  15   1   8    2.77    5.94   0
  15  -1   8    0.91    6.01   0
  15  -1   8    4.71    5.31   0
 -17  -1  -8    2.81    4.97   0
  17   1   8   -2.44    5.97   0
  17  -1   8    2.01    7.51   0
  17  -1   8    4.88    4.61   0
  17  -1   8    2.45    4.71   0
  17   1   8    1.90    6.39   0
  17   1   8    8.80    5.90   0
 -17   1  -8    8.78    6.52   0
  19   1   8    5.77    6.66   0
 -19  -1  -8    9.97    6.99   0
 -19   1  -8    3.21    6.57   0
  19   1   8    3.25    8.95   0
  19   1   8    7.03    6.05   0
  19  -1   8    3.53    4.49   0
  19  -1   8    2.58    4.54   0
  19  -1   8    9.87    7.82   0
 -21  -1  -8    0.99    7.05   0
  21  -1   8   10.80    6.63   0
  21   1   8    8.70    4.45   0
  21   1   8   12.45    4.89   0
 -21   1  -8    8.72    6.42   0
  21  -1   8    9.36    6.77   0
  21   1   8   11.22    8.74   0
  21  -1   8    6.92    8.34   0
 -23  -1  -8    7.54    7.46   0
 -23   1  -8    6.59    7.35   0
  23   1   8    0.73    7.18   0
  23  -1   8   -1.32    5.07   0
  23   1   8    1.75    4.89   0
  23  -1   8    4.65    5.83   0
  23  -1   8   -1.38    5.23   0
  23   1   8    6.21    8.61   0
 -25  -1  -8    9.86    5.37   0
 -25   1  -8    0.46    7.17   0
  25   1   8    4.55    8.67   0
  25   1   8   11.29    7.28   0
  25  -1   8   -4.45    5.49   0
  25  -1   8   -3.28    7.90   0
  25   1   8    5.24    5.21   0
  25  -1   8   -6.95    8.62   0
 -27  -1  -8    3.36    5.36   0
 -27   1  -8    0.51    7.48   0
  27   1   8    5.67    7.37   0
  27  -1   8   -1.54    7.61   0
  27  -1   8    2.67    5.25   0
  27   1   8    4.95    5.67   0
  27   1   8   -9.21    8.55   0
  27  -1   8    3.33    8.78   0
 -29  -1  -8    0.79    8.02   0
  29  -1   8    0.56    7.98   0
 -29   1  -8    7.61    8.24   0
  29  -1   8   -4.90    9.01   0
  29   1   8    5.27    8.00   0
  29  -1   8    1.95    7.82   0
  29   1   8   -3.87    8.72   0
  31  -1   8   11.06    8.20   0
 -31  -1  -8    3.71    8.54   0
 -31   1  -8    3.50    8.42   0
  31   1   8   -2.09    8.26   0
  31   1   8    6.63    8.57   0
  31  -1   8   -0.88    6.00   0
  31  -1   8    4.62    6.30   0
 -33  -1  -8   -1.33    6.33   0
 -33   1  -8    4.21    9.02   0
  33   1   8    8.41    9.08   0
  33   1   8   -2.10    9.09   0
  33  -1   8    7.20    8.84   0
  33  -1   8    2.07   10.06   0
  33  -1   8   -1.12    8.89   0
 -32  -2   8    6.98    8.90   0
  32  -2  -8    3.51   13.53   0
  32   2  -8   -2.13    9.36   0
 -32  -2   8    8.29    9.80   0
  32  -2  -8    2.93   11.22   0
 -32   2   8   14.81    9.52   0
 -30  -2   8    5.41    7.94   0
 -30   2   8   13.26    9.46   0
  30  -2  -8    1.30   12.35   0
  30   2  -8    6.78    8.98   0
  30  -2  -8    3.53   12.55   0
 -30  -2   8    8.04    9.37   0
 -28  -2   8   -3.20    8.83   0
  28  -2  -8    9.95   12.15   0
  28   2  -8   10.85    8.40   0
  28  -2  -8    8.57   11.35   0
 -28   2   8    1.53    8.92   0
 -28  -2   8    7.81    8.20   0
  26  -2  -8    7.05   11.58   0
  26   2  -8   11.97    5.63   0
  26  -2  -8    9.10   10.56   0
 -26  -2   8    9.46    8.37   0
 -26   2   8   19.40    8.87   0
  24  -2  -8    1.15   12.84   0
  24   2  -8    0.01    7.88   0
  24  -2  -8    1.66   10.91   0
 -24  -2   8   -0.21    7.49   0
 -24   2   8    5.14    5.75   0
  22   2  -8   40.76    8.27   0
 -22  -2   8   21.91    8.17   0
  22  -2  -8   34.97   13.67   0
  22  -2  -8   38.08   13.22   0
 -22   2   8   27.22    9.16   0
  20  -2  -8   16.82   17.58   0
 -20  -2   8   14.56    7.96   0
  20   2  -8   18.07    7.42   0
  20  -2  -8   15.94   17.12   0
 -20   2   8   14.47    9.55   0
  18   2  -8    6.12    7.59   0
 -18  -2   8    1.21    5.52   0
  16   2  -8   59.97    7.75   0
 -16  -2   8   33.11    6.04   0
 -14  -2   8    2.48    7.51   0
  14   2  -8    6.34    7.05   0
  12   2  -8   -3.41    6.65   0
 -12  -2   8    2.51    7.40   0
  10   2  -8   19.53    4.57   0
 -10  -2   8   21.30    5.63   0
   8   2  -8   95.38    7.33   0
  -8  -2   8   75.10    7.76   0
  -6   2   8   42.33   13.15   0
  -6  -2   8   44.37    5.60   0
  -6   2   8   48.04   11.04   0
   6   2  -8   54.76    6.85   0
  -4   2   8    5.37    7.14   0
  -4   2   8    3.62    8.41   0
   4   2  -8    3.17    5.67   0
  -4  -2   8    7.26    6.55   0
  -2  -2   8  209.19    6.60   0
   2   2  -8  237.22    7.63   0
  -2   2   8  222.02    9.69   0
  -2   2   8  194.01    8.79   0
  -2   2   8  239.89   10.65   0
   0  -2   8   89.28    7.08   0
   0   2   8   80.21    8.11   0
   0   2   8   90.57    8.38   0
   0   2  -8   99.33    6.94   0
   0   2   8   89.42    7.58   0
   2   2   8   11.54    6.81   0
  -2   2  -8    7.63    6.38   0
   2   2   8   11.02    7.19   0
   2  -2   8    9.87    6.42   0
   4   2   8   10.74    6.87   0
  -4  -2  -8   11.95    6.43   0
   4  -2   8   14.94    6.17   0
  -4  -2  -8   12.77    6.37   0
   4  -2   8    9.99    4.26   0
  -4   2  -8   11.47    4.35   0
   4   2   8   14.45    7.31   0
   6  -2   8  293.10    8.89   0
  -6  -2  -8  294.66    9.75   0
  -6  -2  -8  325.49    9.45   0
  -6   2  -8  317.08    7.08   0
   6  -2   8  300.68    8.44   0
   6   2   8  313.49   10.02   0
   6   2   8  312.91   10.32   0
  -8  -2  -8   28.52    6.77   0
   8  -2   8   29.07    6.70   0
  -8  -2  -8   35.05    6.79   0
   8   2   8   40.47    7.42   0
  -8   2  -8   31.89    4.63   0
   8  -2   8   40.62    6.13   0
   8   2   8   35.95    8.09   0
  10  -2   8   27.37    6.46   0
 -10  -2  -8   19.17    6.81   0
 -10   2  -8   23.42    6.02   0
 -10   2  -8   26.89    5.80   0
 -10  -2  -8   21.11    4.50   0
  10  -2   8   16.53    5.97   0
  10   2   8   20.16    4.95   0
  10   2   8   18.48    8.07   0
 -12   2  -8    4.86    6.03   0
  12  -2   8    9.13    6.84   0
 -12  -2  -8    8.10    6.64   0
  12   2   8    1.61    8.20   0
 -12   2  -8    7.28    6.16   0
  12  -2   8    5.97    6.22   0
 -12  -2  -8    7.95    4.45   0
  12   2   8    7.37    4.78   0
 -14  -2  -8    3.45    6.83   0
 -14  -2  -8    7.10    5.78   0
 -14   2  -8    2.23    6.15   0
  14  -2   8    3.01    5.21   0
  14  -2   8   -0.17    6.30   0
  14   2   8   -3.60    4.80   0
  14   2   8   11.25    8.51   0
 -14   2  -8    6.29    6.31   0
  16   2   8    3.75    8.84   0
 -16  -2  -8    0.06    7.05   0
 -16  -2  -8   -1.00    6.27   0
 -16   2  -8   -2.73    6.40   0
  16  -2   8    6.72    6.30   0
  16   2   8   -2.83    7.05   0
 -16   2  -8    8.78    6.63   0
  16  -2   8    1.09    5.37   0
 -18   2  -8    8.13    6.65   0
 -18  -2  -8   10.05    7.46   0
 -18  -2  -8    6.33    6.32   0
  18  -2   8    7.88    6.78   0
  18   2   8    3.25    7.19   0
  18   2   8   19.76    9.56   0
  18  -2   8   16.00    8.33   0
 -20  -2  -8   28.64    7.55   0
  20  -2   8   37.32    8.30   0
 -20   2  -8   33.28    7.02   0
  20  -2   8   33.96    5.39   0
 -20  -2  -8   32.15    6.71   0
  20   2   8   28.27    5.33   0
  20  -2   8   39.18    7.02   0
  20   2   8   27.42    9.26   0
  22   2   8    5.37    9.14   0
 -22  -2  -8    7.42    7.79   0
  22  -2   8   12.94    4.89   0
 -22   2  -8    6.52    5.21   0
 -22  -2  -8   15.61    7.03   0
  22  -2   8   20.69    8.62   0
  22   2   8   14.79    7.23   0
  22  -2   8    9.77    7.10   0
 -24   2  -8    4.72    5.22   0
  24  -2   8    0.77    6.23   0
  24  -2   8    1.42    5.09   0
  24   2   8   -1.53    5.09   0
 -24  -2  -8   -0.06    7.75   0
  24  -2   8    4.76    7.20   0
  24   2   8    2.78    9.29   0
 -26  -2  -8    7.22    8.71   0
 -26   2  -8   -1.37    7.35   0
  26  -2   8    8.07    7.48   0
  26   2   8    8.60    7.50   0
  26  -2   8    0.57    7.63   0
  26  -2   8   14.25    9.33   0
 -28  -2  -8   -0.99    8.66   0
  28   2   8    7.89    5.75   0
  28  -2   8   24.27    9.53   0
  28  -2   8    2.00    5.30   0
  28  -2   8    3.28    8.02   0
 -28   2  -8    9.34    8.30   0
 -30   2  -8   10.40    8.23   0
 -30  -2  -8   -1.95    6.35   0
  30   2   8    4.84    8.66   0
  30   2   8   -2.41    6.12   0
  30  -2   8    2.60    8.37   0
  30  -2   8    3.41    8.31   0
  30  -2   8    1.22    9.27   0
 -32  -2  -8   -0.48    9.27   0
 -32   2  -8    0.68    9.14   0
  32  -2   8   -2.69    8.83   0
  32   2   8    2.74    9.37   0
  32   2   8    0.47    8.79   0
  32  -2   8   -2.35    8.74   0
  32  -2   8   10.90   10.24   0
  31   3  -8    6.27    6.48   0
 -31  -3   8   17.27    9.97   0
 -31   3   8   -0.58    9.47   0
 -31  -3   8    3.33    9.02   0
  29   3  -8   -1.70    8.80   0
 -29  -3   8    0.03    6.85   0
 -29  -3   8    8.02    8.54   0
 -29   3   8    5.87    8.93   0
  27   3  -8    4.66    8.47   0
 -27  -3   8    1.76    8.37   0
 -27   3   8    0.44    8.86   0
 -25   3   8   12.97    8.97   0
  25   3  -8   -1.95    7.85   0
 -25  -3   8   -5.45    7.69   0
  23   3  -8    2.78    7.82   0
 -23  -3   8   11.10    7.88   0
 -23   3   8    6.61    8.97   0
 -21  -3   8   -3.07    8.57   0
  21   3  -8    2.64    8.33   0
 -21   3   8   13.34    8.36   0
 -19  -3   8    3.03    8.30   0
  19   3  -8   14.89    5.35   0
 -19   3   8   15.85    9.15   0
  17   3  -8  190.41    8.68   0
 -17   3   8  154.93   10.68   0
 -17  -3   8  137.98    9.27   0
  15   3  -8  150.71    8.37   0
 -15   3   8  113.24   10.24   0
 -15  -3   8  103.89    7.08   0
  13   3  -8   12.72    5.31   0
 -13   3   8    5.58   11.39   0
 -13  -3   8   19.30    8.02   0
  11   3  -8   56.86    5.47   0
 -11  -3   8   46.97    8.08   0
   9   3  -8  140.43    7.75   0
  -9  -3   8   97.65    8.44   0
   7   3  -8   32.12    5.00   0
  -7   3   8   30.63   13.56   0
  -7   3   8   35.57   12.09   0
  -7  -3   8   25.28    7.19   0
  -5  -3   8    7.02    6.76   0
  -5   3   8    6.60   10.86   0
   5   3  -8    4.31    4.19   0
  -3   3   8    8.64    9.34   0
  -3  -3   8    4.94    6.51   0
   3  -3  -8    6.54    7.72   0
  -3   3   8    1.75    7.64   0
   3   3  -8    6.59    5.89   0
  -1   3   8    7.26    8.78   0
  -1  -3   8    4.26    6.35   0
  -1   3   8    5.12    7.48   0
   1  -3  -8    7.66    6.26   0
   1   3  -8    6.10    5.86   0
   1   3   8    1.92    7.32   0
   1  -3   8    2.72    6.43   0
  -1  -3  -8    4.39    6.54   0
  -1   3  -8   -0.03    5.62   0
   1   3   8    5.10    8.95   0
   3  -3   8   52.12    6.76   0
   3   3   8   57.02    7.70   0
   3  -3   8   47.15    6.84   0
  -3  -3  -8   59.46    6.94   0
  -3   3  -8   56.16    4.79   0
   3   3   8   49.92    8.67   0
  -5  -3  -8    8.14    6.51   0
   5  -3   8   -2.08    6.51   0
   5   3   8   -3.29    7.50   0
  -5  -3  -8   -1.77    6.18   0
  -5   3  -8   -2.82    6.08   0
   5  -3   8    4.62    4.41   0
   5   3   8    0.53    9.64   0
   7  -3   8   17.81    6.41   0
  -7  -3  -8   12.49    6.59   0
  -7  -3  -8   17.30    6.42   0
   7   3   8   11.93    7.65   0
  -7   3  -8    7.61    6.26   0
   7   3   8   12.46    9.05   0
   7  -3   8   13.53    6.72   0
   9  -3   8    3.17    6.64   0
  -9  -3  -8    7.58    6.90   0
   9   3   8    8.00    7.38   0
  -9   3  -8    4.19    6.38   0
  -9  -3  -8    3.20    4.60   0
   9   3   8   -1.04    9.10   0
   9  -3   8    5.69    4.54   0
  11  -3   8   20.77    7.10   0
 -11  -3  -8   26.85    7.22   0
  11   3   8   22.22    7.89   0
 -11  -3  -8   32.69    6.83   0
 -11   3  -8   36.37    6.61   0
  11   3   8   18.02    9.56   0
  11  -3   8   27.96    6.92   0
 -13  -3  -8   18.15    7.15   0
  13   3   8   25.98    8.97   0
  13  -3   8   23.93    7.10   0
 -13   3  -8   22.03    6.88   0
 -13  -3  -8   17.48    6.84   0
  13   3   8   25.56    7.77   0
  13  -3   8   14.84    7.24   0
  15  -3   8   11.74    7.61   0
 -15  -3  -8   13.03    7.24   0
 -15   3  -8   26.16    6.54   0
  15   3   8   19.91    7.51   0
 -15   3  -8   19.56    6.84   0
 -15  -3  -8    6.99    4.79   0
  15  -3   8   15.36    5.09   0
  15   3   8   23.18    8.92   0
 -17  -3  -8   95.58    8.30   0
 -17   3  -8   98.65    7.74   0
  17   3   8   81.82    6.28   0
 -17   3  -8   98.78    7.35   0
  17  -3   8   95.89    8.56   0
 -17  -3  -8   89.04    5.84   0
  17  -3   8   99.48    7.84   0
  17   3   8   69.89   10.03   0
 -19  -3  -8    9.24    7.49   0
  19  -3   8    3.98    7.78   0
 -19   3  -8    6.44    7.16   0
 -19   3  -8   10.07    6.75   0
 -19  -3  -8    3.27    7.25   0
  19  -3   8    1.15    6.74   0
  19   3   8    5.98    7.61   0
 -21   3  -8    6.27    6.80   0
 -21  -3  -8   -1.07    6.64   0
  21   3   8   10.78    7.79   0
  21  -3   8    1.52    7.82   0
  21  -3   8    5.91    6.99   0
 -21  -3  -8    2.29    7.36   0
 -23  -3  -8   -0.44    5.52   0
  23  -3   8    4.21    5.36   0
  23   3   8   -1.44    8.11   0
 -23  -3  -8   -0.02    7.33   0
 -23   3  -8   -3.21    7.53   0
  23  -3   8    1.00    7.52   0
  23  -3   8    2.36    8.58   0
 -25  -3  -8   -6.34    5.77   0
  25   3   8    4.83    8.16   0
 -25   3  -8    3.93    7.70   0
  25  -3   8    1.36    6.49   0
  25  -3   8    5.31    7.69   0
  25  -3   8   -2.32    7.62   0
 -25  -3  -8    2.02    5.34   0
 -27  -3  -8    4.06    5.90   0
 -27   3  -8    7.85    8.31   0
  27  -3   8    3.57    9.44   0
  27  -3   8    6.98    7.48   0
  27   3   8    4.95    8.21   0
 -27  -3  -8    5.29    7.83   0
  27  -3   8    6.58    8.37   0
 -29  -3  -8   -4.72    8.72   0
  29  -3   8    2.89    6.22   0
  29   3   8   -3.25    8.81   0
 -29  -3  -8    7.41    8.52   0
  29  -3   8    1.26    8.74   0
 -29   3  -8    2.40    8.90   0
  29  -3   8   20.74    9.83   0
  31   3   8    1.60    9.23   0
 -31  -3  -8    6.33    9.36   0
 -31   3  -8    1.65    8.99   0
  31  -3   8    1.48    9.14   0
  31  -3   8   -2.85    9.19   0
  31  -3   8   15.17    9.83   0
  28   4  -8   -0.90    9.04   0
 -28  -4   8    8.31    9.09   0
 -28  -4   8   21.59   10.00   0
 -28   4   8   -4.42   10.95   0
  26   4  -8    4.49    8.70   0
 -26  -4   8    3.44    8.80   0
 -26   4   8    2.24    9.07   0
  24   4  -8   -1.77    8.51   0
 -24  -4   8   -0.37    6.26   0
 -24   4   8    2.89    9.08   0
  22   4  -8   -3.95    6.15   0
 -22  -4   8   -6.68    8.89   0
 -22   4   8    1.30    8.12   0
 -20  -4   8    8.46    5.91   0
  20   4  -8   -4.49    8.14   0
 -20   4   8    0.01    8.50   0
 -18  -4   8   -8.49    8.12   0
  18   4  -8   -0.31    7.53   0
 -18   4   8    7.01    7.98   0
  16   4  -8    6.92    7.77   0
 -16  -4   8    3.62    8.27   0
 -16   4   8    4.55   10.04   0
  14   4  -8   41.79    7.53   0
 -14  -4   8   17.64    6.22   0
 -14   4   8   44.21   10.49   0
  12   4  -8    3.23    6.82   0
 -12  -4   8    6.19    5.49   0
 -12   4   8    0.58   12.32   0
  10   4  -8  231.51    6.74   0
 -10  -4   8  146.30    7.06   0
 -10   4   8  209.82   16.26   0
   8   4  -8   14.57    4.73   0
   8  -4  -8   15.76   11.41   0
  -8  -4   8   12.31    5.34   0
  -8   4   8   16.65   10.37   0
  -6   4   8    7.84   10.59   0
   6  -4  -8    9.21    9.77   0
  -6  -4   8    6.16    5.17   0
   6   4  -8   12.66    6.40   0
   4  -4  -8    6.44    6.52   0
  -4   4   8    8.39    7.14   0
  -4  -4   8    0.56    7.22   0
   4   4  -8    7.64    4.68   0
  -2  -4   8   26.17    7.82   0
  -2   4   8   39.46    7.95   0
   2  -4  -8   39.71    7.48   0
   2   4  -8   31.34    5.08   0
   0  -4  -8    5.62    6.94   0
   0   4   8    7.62    7.85   0
   0  -4   8   -2.37    7.14   0
   0   4  -8    0.21    6.17   0
   2  -4   8   42.70    7.79   0
   2  -4   8   39.22    6.92   0
  -2  -4  -8   50.34    7.60   0
   2   4   8   46.31    8.36   0
  -2   4  -8   44.57    5.07   0
   4  -4   8   62.42    7.47   0
   4  -4   8   50.74    7.54   0
  -4  -4  -8   56.08    7.98   0
  -4   4  -8   56.18    6.86   0
   4   4   8   46.86    8.38   0
   6  -4   8   27.33    5.29   0
   6  -4   8   16.73    6.98   0
  -6  -4  -8   17.93    8.69   0
  -6  -4  -8   19.13    7.18   0
  -6   4  -8   27.35    7.09   0
   6   4   8   20.14    8.28   0
   8  -4   8   79.28    7.78   0
  -8  -4  -8   65.04    8.14   0
   8  -4   8   63.64    7.33   0
  -8   4  -8   79.49    7.46   0
  -8  -4  -8   79.77    7.42   0
   8   4   8   74.18    8.35   0
  10  -4   8  143.13    8.31   0
 -10  -4  -8  124.44    8.96   0
 -10   4  -8  181.73    8.18   0
  10  -4   8  122.19    8.38   0
 -10  -4  -8  136.75    8.05   0
  10   4   8  127.20    8.81   0
  12  -4   8   61.84    8.31   0
 -12  -4  -8   75.01    8.40   0
 -12  -4  -8   76.08    7.99   0
 -12   4  -8   90.54    7.55   0
  12  -4   8   82.82    7.81   0
  12   4   8   66.07    8.59   0
  14   4   8    9.46    8.08   0
 -14  -4  -8    8.54    7.52   0
 -14  -4  -8    8.87    7.31   0
  14  -4   8   12.12    5.45   0
 -14   4  -8   14.07    5.03   0
  14  -4   8   19.92    7.05   0
 -16  -4  -8   29.66    7.95   0
 -16   4  -8   41.01    7.33   0
  16   4   8   31.06    8.38   0
  16  -4   8   28.74    8.24   0
  16  -4   8   31.73    7.33   0
 -16  -4  -8   31.90    7.69   0
  18   4   8   -1.64    8.04   0
 -18  -4  -8    1.25    7.73   0
 -18  -4  -8    3.76    7.44   0
 -18   4  -8    2.20    6.84   0
  18  -4   8    2.92    7.10   0
  18  -4   8   -4.17    8.17   0
  20   4   8    5.67    7.84   0
 -20  -4  -8   -4.34    7.49   0
 -20   4  -8    4.81    7.52   0
 -20   4  -8    0.69    7.61   0
 -20  -4  -8    1.03    5.28   0
  20  -4   8    7.11    7.25   0
  20  -4   8    4.72    8.26   0
 -22  -4  -8   -2.49    5.71   0
 -22   4  -8   10.45    7.63   0
 -22   4  -8    7.08    5.63   0
  22  -4   8   -2.04    8.88   0
 -22  -4  -8    7.37    7.73   0
  22  -4   8    5.74    7.78   0
  22   4   8    6.31    6.06   0
 -24  -4  -8   -8.16    7.99   0
 -24   4  -8   -3.57    7.60   0
 -24  -4  -8    4.47    7.77   0
  24   4   8   12.27    8.52   0
  24  -4   8    4.35    5.45   0
  24  -4   8    3.46    6.80   0
  26  -4   8    2.75    9.31   0
 -26  -4  -8    1.30    5.85   0
  26  -4   8    0.47    8.38   0
 -26  -4  -8    0.54    9.24   0
  26  -4   8    4.69    8.06   0
 -26   4  -8    0.68    7.98   0
  26   4   8    2.58    6.22   0
  28  -4   8    9.29   10.12   0
 -28  -4  -8    0.69    9.48   0
 -28   4  -8   -2.75    9.01   0
 -28  -4  -8    7.75    8.85   0
  28  -4   8    3.71    8.79   0
  28  -4   8   -1.08    6.18   0
  28   4   8    5.60    9.19   0
 -25   5   8    3.41    9.85   0
  25   5  -8   -1.01    9.11   0
 -25  -5   8    5.50    9.44   0
 -23   5   8   -2.79   11.20   0
 -23  -5   8   -1.37    8.90   0
  23   5  -8    0.77    6.46   0
 -21   5   8    2.40   10.83   0
  21   5  -8    8.37    6.18   0
 -21  -5   8    8.30    8.44   0
 -19  -5   8   -2.90    8.64   0
  19   5  -8   -1.26    5.52   0
 -19   5   8   -0.10   10.17   0
 -17  -5   8    4.02    6.17   0
 -17   5   8    0.36   11.28   0
  17   5  -8  -10.43    8.03   0
  15   5  -8   11.01    5.59   0
 -15   5   8    4.79   13.73   0
 -15  -5   8    6.08    8.25   0
  13   5  -8    4.20    5.05   0
 -13  -5   8   -2.89    7.51   0
 -11   5   8   31.55   17.32   0
  11   5  -8   28.89    7.27   0
 -11  -5   8    8.61    5.70   0
   9   5  -8   21.45    7.50   0
   9  -5  -8    7.88   10.87   0
  -9  -5   8    6.03    8.04   0
  -9   5   8   10.29   10.25   0
  -7  -5   8   68.16    8.61   0
   7  -5  -8  110.19   11.01   0
  -7   5   8  108.67   10.41   0
   7   5  -8  121.25    8.20   0
  -5   5   8   12.04    9.10   0
   5  -5  -8    5.54    7.58   0
  -5  -5   8   -0.38    8.01   0
   5   5  -8   13.96    7.38   0
  -3   5   8   11.49    9.56   0
   3  -5  -8    4.94    9.55   0
  -3  -5   8   -5.35    7.80   0
   3   5  -8   -1.05    7.12   0
   1  -5  -8    6.33    7.83   0
  -1   5   8   10.30    7.41   0
  -1  -5   8    9.28    5.74   0
   1   5  -8   12.38    7.13   0
  -1  -5  -8   96.67    8.71   0
   1  -5   8   80.59    8.45   0
   1   5   8   88.30    8.37   0
  -1   5  -8  109.67    7.97   0
   1  -5   8   70.62    8.24   0
   3  -5   8   -3.17    6.68   0
  -3  -5  -8    0.80    7.01   0
   3  -5   8    0.84    7.68   0
   3   5   8    3.96    7.94   0
  -3   5  -8   -3.01    7.28   0
   5  -5   8   64.24    7.50   0
   5  -5   8   64.03    8.27   0
  -5  -5  -8   72.19    7.78   0
   5   5   8   65.20    9.03   0
  -5   5  -8   88.18    7.84   0
   7  -5   8   14.40    7.18   0
   7  -5   8   17.69    7.89   0
  -7  -5  -8   19.38    7.65   0
   7   5   8    7.51    8.08   0
  -7   5  -8   13.32    6.83   0
  -7  -5  -8    5.47    8.84   0
   9  -5   8   -1.55    7.09   0
   9  -5   8    4.73    7.19   0
  -9  -5  -8   -1.64    8.52   0
  -9  -5  -8    0.66    5.42   0
  -9   5  -8    0.96    5.52   0
   9   5   8   -2.03    7.93   0
  11  -5   8   14.89    7.62   0
 -11  -5  -8   14.88    9.24   0
 -11  -5  -8   16.62    5.63   0
 -11   5  -8   29.53    7.35   0
  11   5   8   26.95    8.15   0
  11  -5   8   18.57    8.10   0
  13  -5   8    9.04    7.88   0
  13  -5   8   18.70    7.84   0
 -13  -5  -8   -0.42    7.76   0
 -13   5  -8   -2.50    7.37   0
 -13  -5  -8    2.41    5.56   0
  13   5   8    2.51    8.11   0
  15  -5   8    1.82    7.74   0
 -15  -5  -8    1.01    7.97   0
 -15   5  -8    5.56    7.07   0
  15   5   8    5.68    8.19   0
 -15  -5  -8   -3.78    7.55   0
  15  -5   8    2.15    8.71   0
  17  -5   8    7.74    8.12   0
 -17   5  -8   11.18    7.79   0
 -17  -5  -8   -1.22    7.96   0
 -17  -5  -8    8.89    8.19   0
  17   5   8    4.70    6.01   0
  17  -5   8    8.41    8.82   0
 -19  -5  -8   -1.96    7.99   0
  19   5   8    8.40    8.85   0
 -19   5  -8    2.47    8.05   0
 -19  -5  -8    5.97    7.87   0
  19  -5   8    0.49    7.91   0
  19  -5   8    0.40    8.64   0
 -21  -5  -8   -2.47    8.65   0
 -21  -5  -8    0.38    8.53   0
 -21   5  -8    7.24    8.46   0
  21  -5   8    0.18    8.61   0
  21   5   8   -4.70    8.91   0
  21  -5   8   -6.96    9.31   0
 -23  -5  -8    3.49    9.03   0
 -23   5  -8    7.04    8.63   0
 -23  -5  -8    2.46    9.00   0
  23  -5   8    1.84    9.36   0
  23  -5   8   -4.30    8.49   0
  23   5   8   -0.65    9.21   0
 -25  -5  -8    6.64    9.41   0
 -25  -5  -8    1.75    6.62   0
  25   5   8    1.51    6.62   0
  25  -5   8    9.29   10.36   0
  25  -5   8   -3.81    9.60   0
  20   6  -8    3.04    6.59   0
 -20  -6   8   -4.51    9.34   0
  18   6  -8    9.04    9.02   0
 -18  -6   8    6.18    9.13   0
 -16  -6   8    3.68    8.84   0
  16   6  -8    4.09    8.40   0
  14   6  -8   -0.17    8.28   0
 -14  -6   8    9.56    8.68   0
  12   6  -8   -0.79    5.78   0
  12  -6  -8    0.41   15.90   0
 -12   6   8    1.44   15.84   0
 -12  -6   8   11.58    8.52   0
 -10   6   8    6.16   11.74   0
 -10  -6   8    4.95    5.90   0
  10  -6  -8    5.49   11.65   0
  10   6  -8    2.72    8.15   0
   8  -6  -8    5.18   11.84   0
  -8  -6   8    5.75    6.15   0
  -8   6   8    2.91   11.40   0
   8   6  -8   -0.11    8.02   0
   6  -6  -8    5.85   10.23   0
  -6   6   8   13.23   10.01   0
  -6  -6   8    3.59    8.32   0
   6   6  -8   15.98    8.14   0
  -4   6   8   10.29    8.29   0
   4  -6  -8    8.32   10.16   0
  -4  -6   8   12.32    8.94   0
   4   6  -8    4.04    5.53   0
  -2   6   8   33.63    8.59   0
   2  -6  -8   34.14    8.62   0
  -2  -6   8   19.57    8.10   0
  -2  -6   8   16.57    8.88   0
   2   6  -8   28.14    8.17   0
   0  -6   8   10.42    7.57   0
   0  -6  -8    8.23    7.93   0
   0   6   8   11.97   10.00   0
   0  -6   8    2.63    8.04   0
   0   6  -8   11.98    7.38   0
   2  -6   8    7.93    7.96   0
  -2  -6  -8   11.41    8.43   0
   2   6   8   17.24    8.34   0
   2  -6   8   -2.36    5.75   0
  -2   6  -8   13.44    7.87   0
   4  -6   8    2.85    9.84   0
  -4  -6  -8    1.66    8.45   0
   4   6   8    3.17    8.39   0
   4  -6   8    0.96    7.90   0
  -4   6  -8   -3.27    5.28   0
   6  -6   8    2.93    9.99   0
  -6  -6  -8    1.47    8.36   0
   6  -6   8    2.38    8.17   0
   6   6   8    5.27    8.42   0
  -6   6  -8    3.28    5.44   0
   8  -6   8   -0.96    8.32   0
   8  -6   8    9.17    7.99   0
  -8  -6  -8    3.15    8.21   0
   8   6   8    9.10    8.48   0
  -8   6  -8   -1.18    5.55   0
  10  -6   8   -4.75    8.87   0
  10  -6   8    6.01    5.68   0
 -10  -6  -8    1.42    9.86   0
 -10  -6  -8   -1.56    8.14   0
  10   6   8    0.75    7.91   0
 -10   6  -8   -2.52    8.00   0
 -12  -6  -8    0.94   10.57   0
  12  -6   8    6.99    8.27   0
 -12  -6  -8    4.74    7.95   0
  12   6   8   -2.53    5.95   0
 -12   6  -8    0.04    8.01   0
  12  -6   8   -2.14    9.09   0
  14  -6   8    1.78    8.55   0
 -14  -6  -8    3.83    8.66   0
 -14   6  -8    9.77    8.19   0
  14   6   8   12.64    8.76   0
 -14  -6  -8   12.14    8.61   0
  14  -6   8    2.04    9.11   0
  16  -6   8    5.20   11.53   0
 -16  -6  -8   -8.39   11.00   0
  16  -6   8   -0.91    6.37   0
 -16   6  -8   -4.74    8.70   0
  16   6   8    4.99    8.97   0
 -16  -6  -8   -0.59    8.60   0
  18  -6   8    1.97    9.12   0
 -18   6  -8    3.90    9.02   0
  18   6   8   -3.43    9.31   0
 -18  -6  -8    2.33    6.25   0
 -18  -6  -8    6.97    9.45   0
  18  -6   8   -3.22   10.12   0
  20  -6   8   -4.87    9.42   0
 -20   6  -8   -1.03    9.04   0
  20   6   8    8.00    9.62   0
  20  -6   8    4.89   10.15   0
 -11   7   8    0.12   13.29   0
 -11  -7   8   -1.18    6.96   0
  11   7  -8    1.31    9.53   0
  -9   7   8    3.81   13.34   0
   9  -7  -8    5.30   13.45   0
  -9  -7   8   10.60    9.30   0
   9   7  -8    6.05    9.06   0
   7   7  -8    3.20    9.22   0
   7  -7  -8    0.02   11.90   0
  -7   7   8    2.09    9.14   0
  -7  -7   8   -3.41    6.77   0
   5  -7  -8   -2.12    8.90   0
  -5  -7   8    3.53    9.73   0
   5   7  -8   -3.34    9.12   0
  -5   7   8    4.22    9.62   0
  -3   7   8    1.51    8.82   0
   3  -7  -8    0.72    9.87   0
  -3  -7   8    4.30    8.49   0
   3   7  -8    6.08    6.28   0
  -3  -7   8   11.61    9.12   0
  -1   7   8    3.77    8.97   0
  -1  -7   8   -1.61    9.76   0
   1  -7  -8    7.14    9.03   0
  -1  -7   8   -2.13    9.10   0
   1   7  -8   -2.28    6.09   0
   1   7   8    4.61   11.14   0
   1  -7   8    0.39    8.98   0
  -1  -7  -8    3.25    9.69   0
   1  -7   8    9.44    8.55   0
  -1   7  -8   10.36    8.13   0
   3  -7   8    0.36    9.34   0
   3   7   8    0.86    8.88   0
  -3  -7  -8   -0.03    9.35   0
   3  -7   8   -6.11    9.32   0
  -3   7  -8    5.29    8.42   0
   5  -7   8    1.88   11.43   0
   5   7   8   -0.25    8.82   0
  -5  -7  -8    9.83    9.27   0
   5  -7   8    1.71    6.50   0
  -5   7  -8    2.66    6.09   0
   7  -7   8    1.51   11.79   0
  -7  -7  -8   -2.13    9.10   0
   7  -7   8   -6.64    6.37   0
   7   7   8    1.33    9.16   0
  -7   7  -8    5.08    8.62   0
   9  -7   8    5.32    9.82   0
   9   7   8   -3.68    6.57   0
  -9  -7  -8   -3.49    9.00   0
   9  -7   8   -3.48    6.82   0
  -9   7  -8    3.46    9.13   0
  11   7   8    4.06    6.75   0
 -11   7  -8    3.62    8.93   0
 -33   1   9    5.27    9.38   0
 -33  -1   9    2.32    8.91   0
 -33  -1   9   13.62    9.85   0
  33  -1  -9    4.39    9.71   0
  33   1  -9    0.78    9.25   0
  33  -1  -9   -0.18    9.20   0
  31  -1  -9   -1.77   11.61   0
  31  -1  -9    4.03   10.53   0
  31   1  -9    6.96    9.11   0
 -31  -1   9    0.75    8.46   0
 -31  -1   9   17.50    9.69   0
 -31   1   9    7.82    9.58   0
 -29  -1   9   -2.47    8.50   0
 -29   1   9    5.54    6.54   0
  29  -1  -9    1.78    8.95   0
  29   1  -9   -0.25    8.62   0
 -29  -1   9   -4.57    9.43   0
  27   1  -9   14.45    8.36   0
  27  -1  -9    6.99   10.81   0
 -27   1   9    9.38    9.53   0
 -27  -1   9   -1.46    8.39   0
 -27   1   9    0.18    6.31   0
  25   1  -9   -1.10    7.57   0
  25  -1  -9    8.53    9.63   0
 -25   1   9    1.63    8.82   0
 -25  -1   9    2.58    7.83   0
 -25   1   9   -5.92    6.59   0
  23  -1  -9   10.21    9.49   0
  23   1  -9   10.54    7.61   0
 -23  -1   9    2.02    8.21   0
 -23   1   9   14.86    8.74   0
  21   1  -9    3.45    7.66   0
  21  -1  -9   -0.40    9.28   0
 -21   1   9    3.38    8.79   0
 -21  -1   9    4.55    7.93   0
 -19  -1   9    1.94    7.63   0
  19   1  -9    6.28    7.25   0
  19  -1  -9    3.60   10.41   0
 -19   1   9    2.15    8.81   0
 -17  -1   9   36.88    8.31   0
 -17   1   9   40.31    9.04   0
  17   1  -9   38.74    7.52   0
  17  -1  -9   36.65    9.83   0
  15   1  -9   -4.68    6.76   0
 -15   1   9   -0.85    8.98   0
  15  -1  -9    1.18    9.26   0
 -15  -1   9    5.37    7.74   0
  13   1  -9    8.10    6.65   0
  13  -1  -9    7.11    8.52   0
 -13   1   9    8.75    9.32   0
 -13  -1   9    6.37    5.36   0
  11   1  -9    3.45    6.97   0
 -11  -1   9    3.08    7.56   0
  11  -1  -9    3.35    9.13   0
 -11   1   9    4.25    9.37   0
  -9  -1   9   30.98    7.59   0
  -9   1   9   26.67    9.13   0
   9  -1  -9   29.96    8.21   0
   9   1  -9   23.29    7.01   0
  -7  -1   9  395.80   10.56   0
  -7   1   9  410.83   13.56   0
   7  -1  -9  429.01   13.72   0
   7   1  -9  433.10   10.03   0
   5  -1  -9  134.05    8.23   0
  -5  -1   9  133.51    6.62   0
   5   1  -9  150.34    7.86   0
  -5   1   9  127.78    8.38   0
  -3  -1   9    6.95    6.38   0
   3  -1  -9    3.25    7.44   0
  -3   1   9    6.69    7.40   0
   3   1  -9    2.32    6.02   0
   1  -1  -9   10.79    6.02   0
  -1   1   9   12.67    6.11   0
  -1  -1   9   10.68    4.27   0
   1   1  -9   12.88    6.09   0
   1   1   9   14.74    6.51   0
   1  -1   9   12.44    4.70   0
   1   1   9   18.18    6.66   0
  -1   1  -9   17.10    5.96   0
   1   1   9   12.80    6.33   0
   3   1   9  738.07   12.61   0
   3  -1   9  685.61   10.68   0
   3   1   9  780.05   12.83   0
  -3   1  -9  764.83   11.11   0
   3   1   9  756.92   12.76   0
   3  -1   9  697.21   11.15   0
   5   1   9  206.74    8.49   0
   5  -1   9  210.00    8.20   0
   5   1   9  216.36    8.52   0
  -5   1  -9  223.79    7.64   0
   5  -1   9  209.39    7.76   0
   5   1   9  212.71    8.51   0
   7   1   9  173.66    8.35   0
   7  -1   9  179.60    7.88   0
  -7  -1  -9  178.10    7.99   0
   7   1   9  171.84    8.00   0
  -7   1  -9  180.80    7.62   0
   7   1   9  173.05    7.95   0
   7  -1   9  165.54    7.41   0
   9   1   9    0.59    7.19   0
   9   1   9    1.22    6.16   0
   9  -1   9    2.34    4.27   0
  -9  -1  -9    0.22    6.39   0
  -9   1  -9    0.72    5.69   0
   9   1   9   -0.67    5.99   0
  -9   1  -9    3.09    5.56   0
   9  -1   9    0.31    5.74   0
 -11  -1  -9   11.39    4.74   0
 -11   1  -9   15.75    5.56   0
  11   1   9   11.09    5.48   0
 -11   1  -9   12.49    5.58   0
  11  -1   9   14.12    6.16   0
  11  -1   9   10.72    5.58   0
  11   1   9   11.76    5.89   0
  11   1   9    8.03    7.05   0
  13  -1   9  117.54    7.55   0
 -13  -1  -9  108.51    7.40   0
 -13   1  -9  102.59    5.37   0
 -13   1  -9  116.45    5.69   0
  13   1   9  107.73    5.62   0
  13  -1   9  104.61    7.13   0
  13   1   9  113.18    7.30   0
  13   1   9  106.95    8.34   0
  15   1   9   -3.19    6.04   0
  15   1   9    1.35    8.05   0
 -15  -1  -9    4.48    6.78   0
 -15   1  -9    2.54    4.18   0
  15   1   9    3.53    6.34   0
  15  -1   9    7.21    6.96   0
  15  -1   9    8.08    6.17   0
 -17  -1  -9    5.54    6.69   0
  17   1   9    1.82    4.78   0
  17  -1   9    1.78    7.34   0
  17   1   9    0.34    6.39   0
  17  -1   9   -0.29    4.59   0
 -17   1  -9    1.20    6.31   0
  17   1   9   -2.47    8.41   0
  17  -1   9    7.46    6.27   0
 -19  -1  -9    0.95    6.87   0
  19   1   9   -4.36    4.64   0
  19   1   9    5.53    6.16   0
  19  -1   9    8.37    6.68   0
  19  -1   9    8.59    7.48   0
  19   1   9    5.80    5.87   0
 -19   1  -9    5.69    6.27   0
  19  -1   9    2.15    4.59   0
 -21  -1  -9    3.94    7.16   0
 -21   1  -9    3.82    6.41   0
  21   1   9    2.68    6.60   0
  21  -1   9    7.75    6.81   0
  21  -1   9    3.74    4.86   0
  21   1   9    7.88    8.71   0
  21  -1   9   -4.50    8.70   0
  21   1   9    4.77    7.07   0
 -23  -1  -9   10.62    7.30   0
 -23   1  -9   13.73    7.20   0
  23   1   9    4.00    5.00   0
  23  -1   9    6.15    7.16   0
  23  -1   9    4.18    7.26   0
  23   1   9   21.17    8.82   0
  23  -1   9    9.02    5.40   0
  23   1   9   15.36    7.62   0
 -25  -1  -9    4.10    5.10   0
 -25   1  -9    0.84    7.34   0
  25  -1   9   -8.65    8.28   0
  25   1   9    3.07    7.35   0
  25  -1   9   10.25    7.25   0
  25  -1   9    1.55    5.24   0
  25   1   9    5.56    7.24   0
  25   1   9    1.14    8.92   0
 -27  -1  -9    5.14    5.44   0
 -27   1  -9   -1.53    5.45   0
  27   1   9    5.36    7.94   0
  27  -1   9   -6.48    7.89   0
  27  -1   9    4.87    7.72   0
  27   1   9    0.97    8.37   0
  27  -1   9    2.85    9.15   0
  27   1   9   -5.48    6.55   0
 -29  -1  -9   -1.48    5.55   0
 -29   1  -9    2.62    7.99   0
  29  -1   9   10.66    8.11   0
  29  -1   9   -6.60    9.00   0
  29   1   9    4.62    7.96   0
  29  -1   9    3.63    7.86   0
  29   1   9    2.18    8.48   0
  29   1   9   10.45    9.00   0
  31  -1   9    4.55    8.65   0
 -31  -1  -9    5.32    6.16   0
 -31   1  -9   -5.87    8.96   0
  31   1   9    6.80    8.61   0
  31  -1   9    4.31    9.74   0
  31  -1   9    3.45    8.45   0
  31   1   9    3.14    6.24   0
 -33  -1  -9    0.97    9.40   0
  33   1   9   -3.94    9.03   0
  33   1   9   -1.02    6.60   0
 -33   1  -9   18.73    9.19   0
  33  -1   9    2.34    6.38   0
  33  -1   9   14.20    7.11   0
  33  -1   9    3.78    6.66   0
  32  -2  -9    2.42   13.16   0
 -32  -2   9    7.61    9.07   0
  32   2  -9    2.48    6.68   0
  32  -2  -9    1.05   12.95   0
 -32  -2   9   11.31    9.72   0
 -32   2   9    7.46    9.46   0
 -30  -2   9    8.72    8.43   0
  30  -2  -9    1.86   14.13   0
  30   2  -9   -5.68    6.26   0
  30  -2  -9    4.87   13.91   0
 -30  -2   9    7.05    7.01   0
 -30   2   9    3.99    8.94   0
  28  -2  -9    9.56   13.50   0
  28   2  -9   12.13    8.61   0
  28  -2  -9    8.06   13.30   0
 -28  -2   9    5.77    8.58   0
 -28   2   9    6.50    6.74   0
  26  -2  -9    3.46   12.81   0
  26   2  -9   11.81    7.88   0
  26  -2  -9    5.57   12.56   0
 -26  -2   9    4.38    8.20   0
 -26   2   9    2.75    9.00   0
 -24   2   9   13.93    8.83   0
  24   2  -9    6.48    7.96   0
 -24  -2   9    1.56    7.76   0
  24  -2  -9    4.58   14.49   0
  24  -2  -9    3.73   14.56   0
 -22   2   9   13.66    9.53   0
  22   2  -9    4.03    7.75   0
 -22  -2   9    4.61    5.84   0
 -20   2   9   10.63    9.21   0
  20   2  -9    3.75    7.24   0
 -20  -2   9   -3.00    7.62   0
 -18  -2   9    7.98    7.71   0
  18   2  -9    3.50    7.41   0
 -16  -2   9   -4.75    8.17   0
  16   2  -9    4.57    7.16   0
  14   2  -9   23.57    7.33   0
 -14  -2   9   15.92    5.55   0
  12   2  -9    1.96    6.56   0
 -12  -2   9    4.66    7.49   0
  10   2  -9   52.41    6.74   0
 -10  -2   9   35.72    7.61   0
  -8  -2   9   24.25    7.52   0
   8   2  -9   41.78    6.34   0
  -6  -2   9   12.23    4.97   0
  -6   2   9   10.71    9.25   0
  -6   2   9   10.00   10.50   0
   6   2  -9   14.78    4.51   0
  -4  -2   9  473.47   10.45   0
   4   2  -9  525.61   10.01   0
  -4   2   9  527.55   14.62   0
  -4   2   9  500.36   14.10   0
  -2   2   9  175.85    9.30   0
  -2  -2   9  171.67    7.63   0
  -2   2   9  186.23    9.75   0
   2   2  -9  185.03    7.29   0
  -2   2   9  182.06    8.38   0
   0  -2   9  197.10    7.90   0
   0   2   9  193.72    9.13   0
   0   2   9  199.96    8.72   0
   0   2   9  207.03    8.81   0
   0   2  -9  201.12    7.66   0
   2   2   9    6.04    6.83   0
   2   2   9    2.73    6.33   0
   2   2   9   -0.07    6.24   0
  -2   2  -9    5.13    4.20   0
   2  -2   9    2.76    6.21   0
   4   2   9  279.97    9.77   0
   4   2   9  266.70    8.12   0
   4  -2   9  248.39    8.25   0
   4   2   9  268.99    7.75   0
   4  -2   9  259.69    8.10   0
  -4   2  -9  298.48    8.04   0
   6   2   9    9.55    7.06   0
  -6  -2  -9   12.34    6.09   0
   6  -2   9    9.46    6.12   0
  -6   2  -9    9.23    5.58   0
   6   2   9    9.77    7.03   0
   6  -2   9    7.11    4.14   0
   8   2   9   16.99    6.51   0
   8  -2   9   16.27    6.18   0
  -8  -2  -9   15.30    6.54   0
  -8   2  -9   15.43    4.22   0
   8  -2   9   14.24    5.98   0
   8   2   9   17.06    7.47   0
 -10  -2  -9   15.62    4.52   0
  10  -2   9   16.90    6.80   0
 -10  -2  -9   11.94    6.60   0
  10   2   9   13.40    6.75   0
 -10   2  -9   21.05    5.84   0
  10  -2   9   14.85    4.46   0
  10   2   9    8.83    5.53   0
 -12  -2  -9    6.03    6.40   0
 -12  -2  -9    4.68    6.36   0
 -12   2  -9    3.84    6.44   0
 -12   2  -9    3.24    6.32   0
  12   2   9   -1.56    8.36   0
  12  -2   9    4.34    4.26   0
  12   2   9    1.83    4.88   0
  12  -2   9   -1.25    6.93   0
  14  -2   9   14.61    5.49   0
 -14  -2  -9   14.70    5.13   0
 -14   2  -9   18.84    6.61   0
 -14   2  -9   25.71    6.71   0
 -14  -2  -9   20.13    6.62   0
  14   2   9    5.55    8.31   0
  14  -2   9   14.24    6.66   0
  14   2   9   18.10    7.36   0
 -16  -2  -9   46.72    7.38   0
 -16   2  -9   71.62    7.17   0
 -16  -2  -9   54.94    5.11   0
 -16   2  -9   58.65    7.29   0
  16  -2   9   52.84    7.53   0
  16   2   9   55.65    7.56   0
  16   2   9   57.90    8.98   0
  16  -2   9   63.42    5.84   0
 -18   2  -9   10.30    4.99   0
 -18  -2  -9   11.45    5.27   0
 -18   2  -9   13.31    7.10   0
  18  -2   9   11.51    8.37   0
  18  -2   9    3.71    6.71   0
  18   2   9    6.58    5.18   0
  18   2   9    6.38    6.60   0
 -20  -2  -9    3.30    5.15   0
  20   2   9   13.12    8.94   0
 -20   2  -9   13.75    7.06   0
  20  -2   9   -4.65    6.96   0
  20  -2   9   -2.35    7.05   0
  20   2   9    7.77    7.07   0
  20  -2   9    6.88    8.39   0
 -22   2  -9   13.40    5.25   0
  22  -2   9   21.99    7.64   0
  22  -2   9   16.20    8.77   0
  22   2   9   15.15    5.25   0
 -22  -2  -9   14.62    8.20   0
  22  -2   9   12.78    7.03   0
  22   2   9   20.90    9.24   0
 -24  -2  -9   -2.73    7.58   0
  24  -2   9    4.82    6.01   0
 -24   2  -9    3.46    7.42   0
  24   2   9    7.09    7.38   0
  24  -2   9   -0.80    5.22   0
  24  -2   9    4.30    7.31   0
  24   2   9   -9.10    6.38   0
 -26   2  -9    1.48    5.99   0
 -26  -2  -9    2.96    7.89   0
  26  -2   9    0.00    7.65   0
  26  -2   9   12.99    9.18   0
  26   2   9   -2.91    7.35   0
  26   2   9    1.71    5.91   0
  26  -2   9    5.59    7.78   0
  26   2   9   18.10    9.59   0
 -28  -2  -9    1.99    8.41   0
  28  -2   9    2.56    9.28   0
  28   2   9    5.68    5.73   0
 -28   2  -9    0.89    8.19   0
  28   2   9   -9.33    8.50   0
  28  -2   9    9.08    7.89   0
  28  -2   9    0.96    5.47   0
 -30  -2  -9    5.38    8.98   0
  30  -2   9    9.28    9.68   0
  30   2   9    1.84    9.03   0
  30   2   9    6.18    9.50   0
 -30   2  -9    5.06    6.08   0
  30  -2   9    0.94    8.79   0
  30  -2   9    8.52    8.37   0
 -32  -2  -9    4.38    6.63   0
  32  -2   9   -2.32    8.98   0
  32   2   9   -6.11    6.85   0
  32   2   9    1.13    9.03   0
 -32   2  -9    5.19    9.26   0
  32  -2   9    4.36    8.89   0
  32  -2   9   -3.23    9.99   0
  31   3  -9    5.15    6.55   0
 -31  -3   9   -6.54    7.24   0
 -31  -3   9    1.02    8.92   0
 -31   3   9   -1.93    9.72   0
  29   3  -9    6.12    6.45   0
 -29  -3   9   10.76    9.98   0
 -29  -3   9    1.94    9.16   0
 -29   3   9    6.57    9.54   0
  27   3  -9    6.13    8.83   0
 -27  -3   9   -6.91    8.96   0
 -27   3   9   -1.14    8.89   0
  25   3  -9    4.97    5.90   0
 -25   3   9    3.51    9.07   0
 -25  -3   9    7.38    8.09   0
  23   3  -9   17.51    7.94   0
 -23  -3   9   11.35    8.16   0
 -23   3   9    8.33    8.82   0
 -21  -3   9   13.84    7.93   0
  21   3  -9    6.68    4.95   0
 -21   3   9    8.68    8.89   0
 -19  -3   9   16.05    8.22   0
  19   3  -9   19.29    7.80   0
 -19   3   9    7.16    8.61   0
  17   3  -9   57.01    5.88   0
 -17   3   9   47.27    9.62   0
 -17  -3   9   34.26    8.52   0
 -15  -3   9   48.22    6.50   0
  15   3  -9   72.62    6.09   0
 -15   3   9   62.55    9.74   0
  13   3  -9    5.86    6.93   0
 -13  -3   9    7.19    8.31   0
  11   3  -9   16.26    7.26   0
 -11  -3   9   15.04    7.91   0
   9   3  -9   29.79    7.04   0
  -9  -3   9   19.12    7.78   0
  -7   3   9    2.64   12.30   0
  -7  -3   9    2.54    7.47   0
  -7   3   9    3.02   10.95   0
   7   3  -9    0.61    6.51   0
  -5   3   9   42.21    8.54   0
  -5  -3   9   35.00    7.18   0
  -5   3   9   45.03    8.76   0
   5   3  -9   50.26    6.50   0
  -5   3   9   39.89   10.40   0
  -3   3   9   18.06    8.43   0
  -3  -3   9   18.50    6.68   0
  -3   3   9   17.68    7.97   0
   3   3  -9   21.61    6.07   0
  -3   3   9   12.68    8.31   0
  -1   3   9   46.26    7.60   0
  -1   3   9   42.57    8.33   0
  -1  -3   9   33.60    4.90   0
   1  -3  -9   46.13    8.28   0
   1   3  -9   46.54    6.38   0
   1  -3   9   19.07    4.74   0
   1   3   9   16.42    7.48   0
   1   3   9   14.28    9.20   0
  -1  -3  -9   12.37    6.35   0
  -1   3  -9   16.13    4.18   0
   3  -3   9   39.97    6.75   0
   3   3   9   43.15    7.99   0
  -3  -3  -9   39.06    6.95   0
   3  -3   9   41.40    6.82   0
  -3   3  -9   48.07    6.38   0
   3   3   9   43.97    7.79   0
   5  -3   9   20.47    6.26   0
   5   3   9   23.70    7.58   0
  -5   3  -9   27.01    6.08   0
   5   3   9   16.35    7.81   0
  -5  -3  -9   22.00    6.47   0
   5  -3   9   12.04    6.78   0
   7  -3   9    9.77    6.46   0
  -7  -3  -9   11.64    6.77   0
   7   3   9   12.90    7.56   0
   7   3   9   13.92    8.77   0
  -7   3  -9   14.74    6.44   0
   7  -3   9   21.02    6.69   0
  -7  -3  -9   16.22    6.31   0
  -9  -3  -9    0.51    6.75   0
   9   3   9   13.02    7.46   0
  -9   3  -9    2.47    6.38   0
   9  -3   9    1.26    6.70   0
   9   3   9    7.91    8.89   0
   9  -3   9    6.45    6.66   0
  -9  -3  -9   -0.54    6.36   0
 -11  -3  -9   27.62    6.75   0
  11   3   9   25.50    5.64   0
  11   3   9   25.05    9.33   0
  11  -3   9   20.56    7.37   0
 -11   3  -9   31.16    6.82   0
  11  -3   9   29.33    6.86   0
 -11  -3  -9   25.55    6.98   0
 -13  -3  -9   96.30    8.00   0
  13  -3   9  109.51    8.03   0
  13   3   9  105.73    8.85   0
 -13   3  -9  124.68    7.88   0
  13  -3   9   85.63    8.18   0
  13   3   9   92.98    9.75   0
 -13  -3  -9   98.99    7.97   0
 -15  -3  -9    9.47    6.93   0
 -15  -3  -9    3.07    6.69   0
  15  -3   9    2.76    7.71   0
 -15   3  -9    9.46    6.61   0
  15   3   9   12.25    7.60   0
 -15   3  -9    6.11    6.77   0
  15  -3   9    5.72    6.94   0
  15   3   9   -4.20    9.50   0
 -17  -3  -9   62.88    7.89   0
 -17   3  -9   70.12    7.54   0
  17   3   9   47.96    8.38   0
 -17   3  -9   87.89    7.55   0
 -17  -3  -9   66.58    7.68   0
  17  -3   9   51.80    8.62   0
  17   3   9   46.06    7.22   0
  17  -3   9   58.53    5.74   0
 -19  -3  -9   -1.78    5.22   0
  19   3   9    5.73    8.91   0
 -19   3  -9   13.42    6.86   0
  19   3   9   -3.38    5.67   0
  19  -3   9    0.32    8.17   0
 -19   3  -9    7.02    7.17   0
 -19  -3  -9    4.67    4.83   0
  19  -3   9    1.84    7.80   0
 -21  -3  -9   10.40    5.13   0
 -21   3  -9    5.68    7.35   0
  21   3   9    3.81    7.36   0
 -21   3  -9    3.20    5.51   0
  21  -3   9    7.28    8.40   0
  21  -3   9    6.86    7.00   0
 -21  -3  -9    5.67    5.31   0
 -23  -3  -9    1.83    8.05   0
 -23  -3  -9    6.19    5.21   0
 -23   3  -9    5.34    7.46   0
  23   3   9   -1.02    8.03   0
  23  -3   9    4.70    7.39   0
  23  -3   9    3.95    7.36   0
  23  -3   9   -3.95    8.47   0
 -25  -3  -9    2.35    8.07   0
 -25   3  -9    5.35    5.71   0
  25   3   9    6.50    8.10   0
  25  -3   9    9.66    7.85   0
 -25  -3  -9    3.50    7.63   0
  25  -3   9    4.14    5.59   0
  25  -3   9    7.35    8.37   0
  27   3   9   -5.72    6.09   0
 -27  -3  -9    2.16    6.08   0
  27  -3   9    4.77    8.94   0
  27  -3   9    2.81    8.48   0
 -27  -3  -9    2.94    8.06   0
 -27   3  -9   -1.76    5.75   0
  27  -3   9    5.48    8.50   0
  29  -3   9   -2.06    5.96   0
 -29  -3  -9    1.39    8.75   0
 -29   3  -9    1.93    8.72   0
  29   3   9   -0.46    9.21   0
  29  -3   9    2.65    5.97   0
  29  -3   9    7.13    9.69   0
 -31  -3  -9   -2.09    9.45   0
  31   3   9    2.86    9.42   0
 -31   3  -9   -1.12    6.65   0
  31  -3   9  -12.11   10.40   0
  31  -3   9   -1.57    9.34   0
  31  -3   9    5.53    9.11   0
  28   4  -9    3.79    9.40   0
 -28  -4   9   -7.82    9.33   0
 -28   4   9   -0.89    9.34   0
  26   4  -9    9.59    8.93   0
 -26  -4   9    3.37    6.52   0
 -26   4   9    5.55    9.41   0
  24   4  -9    3.21    6.05   0
 -24  -4   9   -1.39    8.58   0
 -24   4   9    1.84    9.26   0
 -22  -4   9    6.95    6.09   0
  22   4  -9    3.78    5.90   0
 -22   4   9   -1.84    8.64   0
  20   4  -9   10.89    5.53   0
 -20  -4   9    4.55    8.39   0
 -20   4   9    6.19   11.08   0
 -18   4   9    5.71    8.71   0
  18   4  -9   10.97    7.73   0
 -18  -4   9    4.52    7.95   0
  16   4  -9   12.56    5.24   0
 -16  -4   9    6.89    5.92   0
 -16   4   9   19.96   10.27   0
  14   4  -9   31.61    5.76   0
 -14  -4   9   25.88    8.50   0
 -14   4   9   28.83   10.99   0
  12   4  -9    2.80    7.35   0
 -12   4   9    4.42   10.54   0
 -12  -4   9   -1.99    7.86   0
  10   4  -9  197.33    6.68   0
 -10  -4   9  124.99    8.78   0
 -10   4   9  157.95   15.54   0
  -8   4   9    3.92   12.34   0
  -8   4   9    2.79   10.99   0
  -8  -4   9   -1.11    7.41   0
  -8   4   9    6.99   15.88   0
  -8   4   9    2.30   12.45   0
   8   4  -9    2.45    4.58   0
  -6   4   9    5.31   10.78   0
   6  -4  -9    5.25    8.62   0
  -6  -4   9    5.52    7.10   0
   6   4  -9    0.70    4.42   0
   4  -4  -9   96.68   10.31   0
  -4  -4   9   70.88    5.95   0
  -4   4   9   78.02    8.91   0
   4   4  -9  102.92    6.97   0
  -2  -4   9   61.31    5.82   0
  -2   4   9   72.51   10.21   0
   2  -4  -9   82.78    9.10   0
   2   4  -9   95.38    6.87   0
   0  -4   9   12.39    5.24   0
   0  -4  -9   18.18    8.84   0
   0   4   9    9.42    8.18   0
   0   4  -9   16.56    6.57   0
   0   4   9   11.19   17.04   0
  -2  -4  -9    3.31    8.68   0
   2  -4   9    0.31    6.82   0
   2  -4   9   -0.91    5.93   0
  -2   4  -9   -4.25    4.31   0
   2   4   9   -2.22    8.19   0
   2   4   9   -1.20   13.72   0
  -4  -4  -9    0.43    6.78   0
   4  -4   9   -5.23    7.40   0
   4  -4   9    1.90    6.44   0
  -4   4  -9    9.14    6.64   0
   4   4   9   -0.69   12.33   0
   4   4   9   -3.34    8.12   0
  -6  -4  -9  104.26    8.00   0
   6  -4   9  100.00    6.47   0
   6  -4   9   97.06    7.85   0
  -6   4  -9  123.25    7.65   0
   6   4   9   84.96   12.51   0
   6   4   9  107.68    8.57   0
   8  -4   9   28.50    7.28   0
  -8  -4  -9   14.84    7.20   0
   8  -4   9   18.42    7.14   0
  -8  -4  -9   25.05    7.08   0
  -8   4  -9   28.38    5.06   0
   8   4   9   17.50    7.80   0
  10   4   9   89.20    6.43   0
  10  -4   9   85.32    8.18   0
 -10  -4  -9   87.68    8.15   0
 -10  -4  -9   88.49    9.96   0
 -10   4  -9  119.63    7.58   0
  10  -4   9   79.48    7.84   0
  12   4   9   28.95    8.32   0
 -12  -4  -9   39.81    7.67   0
 -12  -4  -9   28.34    7.65   0
  12  -4   9   36.49    7.85   0
 -12   4  -9   51.17    6.84   0
  12  -4   9   32.99    7.54   0
  14   4   9   10.23    8.26   0
 -14  -4  -9   11.80    9.03   0
 -14  -4  -9   14.89    6.64   0
  14  -4   9    9.67    5.71   0
 -14   4  -9    9.97    6.89   0
  14  -4   9   11.89    7.10   0
  16   4   9   20.96    8.16   0
 -16  -4  -9   17.46    7.82   0
 -16   4  -9   22.22    4.97   0
  16  -4   9   18.99    7.95   0
 -16  -4  -9   13.05    7.73   0
  16  -4   9   19.31    7.26   0
  18   4   9   -2.80    8.00   0
 -18  -4  -9    5.20    7.91   0
 -18   4  -9    3.60    7.40   0
 -18  -4  -9   10.84    7.56   0
  18  -4   9   10.52    7.65   0
  18  -4   9    4.31    8.37   0
  20   4   9    8.71    6.06   0
 -20  -4  -9    8.27    7.80   0
 -20   4  -9    5.73    7.57   0
 -20  -4  -9    4.73    7.82   0
  20  -4   9    1.80    7.66   0
  20  -4   9    6.52    7.94   0
  22   4   9    5.84    8.44   0
 -22  -4  -9    6.50    8.54   0
 -22  -4  -9    9.99    7.89   0
 -22   4  -9    6.01    7.94   0
 -22   4  -9    8.85    8.01   0
  22  -4   9    4.44    8.06   0
  22  -4   9    3.74    8.90   0
  24   4   9    5.26    6.20   0
 -24  -4  -9    4.44    8.68   0
 -24  -4  -9    3.86    5.79   0
 -24   4  -9    2.98    8.17   0
  24  -4   9    2.56    6.16   0
  24  -4   9    5.55    6.65   0
  26   4   9   -1.80    9.08   0
 -26  -4  -9    6.47    8.76   0
 -26   4  -9    0.69    8.79   0
  26  -4   9   -0.37    8.64   0
  26  -4   9   10.09    9.17   0
 -26  -4  -9    1.95    8.41   0
  26  -4   9   -0.84    8.98   0
 -28  -4  -9   -2.68    9.50   0
  28  -4   9    5.49    9.06   0
 -28  -4  -9   10.75    9.00   0
 -28   4  -9   -4.47    9.33   0
  28  -4   9   -0.59   10.22   0
  28  -4   9    6.67    9.27   0
  28   4   9   -0.97    9.59   0
 -25   5   9    1.29   12.11   0
  25   5  -9   -1.52    9.24   0
 -25  -5   9    0.79    9.79   0
 -23   5   9   -3.59   11.44   0
  23   5  -9   -2.19    9.20   0
 -23  -5   9    6.75    6.67   0
 -21   5   9    1.02   11.10   0
  21   5  -9    4.87    8.55   0
 -21  -5   9    4.13    6.31   0
 -19   5   9   -2.82   12.31   0
 -19  -5   9    1.94    8.62   0
  19   5  -9   -3.13    8.16   0
 -17   5   9    1.15   11.69   0
  17   5  -9   -1.44    5.73   0
 -17  -5   9    5.82    8.11   0
  15   5  -9    1.31    7.51   0
 -15   5   9    0.06   13.70   0
 -15  -5   9    1.22    6.04   0
  13   5  -9    6.89    7.75   0
 -13  -5   9    6.85    7.97   0
  11   5  -9   18.04    7.27   0
 -11  -5   9   18.65    7.73   0
  -9  -5   9    1.77    5.23   0
  -9   5   9    3.81   11.97   0
   9   5  -9    4.04    4.97   0
  -7  -5   9   53.24    8.57   0
   7  -5  -9   82.35   10.99   0
   7   5  -9   84.66    7.73   0
  -7   5   9   87.40   10.56   0
  -5   5   9    4.76    9.22   0
   5   5  -9   -2.70    7.02   0
   5  -5  -9    6.99    7.39   0
  -5  -5   9    5.31    7.70   0
  -3   5   9   44.50    8.45   0
  -3  -5   9   28.26    5.79   0
   3   5  -9   45.90    5.71   0
   3  -5  -9   53.39    9.87   0
  -1   5   9    8.29    7.95   0
  -1  -5   9   -0.02    7.89   0
   1  -5  -9    9.01    7.60   0
   1   5  -9   16.26    7.23   0
   1  -5   9    6.61    6.48   0
   1  -5   9    2.82    7.80   0
   1   5   9    3.34    7.68   0
  -1  -5  -9    8.53    9.31   0
  -1   5  -9    3.21    7.21   0
   3  -5   9    2.83    7.06   0
   3  -5   9    3.04    7.61   0
   3   5   9   -1.45    7.52   0
  -3  -5  -9    3.91    7.51   0
  -3   5  -9    3.41    7.33   0
   5  -5   9   43.07    7.97   0
   5  -5   9   36.77    6.16   0
   5   5   9   43.59    8.51   0
  -5  -5  -9   44.25    7.74   0
  -5   5  -9   51.23    7.63   0
   7  -5   9   12.83    7.24   0
   7  -5   9    7.95    8.22   0
  -7   5  -9    8.09    7.59   0
   7   5   9   13.16    8.48   0
  -7  -5  -9    8.74    8.20   0
   9  -5   9   -0.13    7.48   0
   9  -5   9   15.12    7.63   0
  -9  -5  -9    7.05    9.35   0
  -9   5  -9   -4.27    5.35   0
   9   5   9    5.50    8.18   0
  -9  -5  -9    3.55    7.32   0
  11  -5   9    3.28    5.59   0
 -11  -5  -9    8.95    8.33   0
  11  -5   9    3.00    8.12   0
 -11   5  -9    7.92    7.37   0
  11   5   9    9.18    8.19   0
 -11  -5  -9    9.44    7.62   0
  13   5   9   -0.57    8.27   0
 -13   5  -9    2.74    5.40   0
  13  -5   9    5.18    8.00   0
  13  -5   9    0.10    7.79   0
 -13  -5  -9   -1.94    8.23   0
 -13  -5  -9   -1.90    7.59   0
  15  -5   9    3.18    7.85   0
 -15  -5  -9    0.63    7.50   0
 -15  -5  -9    2.75    8.17   0
  15  -5   9   -4.04    8.36   0
 -15   5  -9   -3.32    7.54   0
  15   5   9   -5.21    5.62   0
 -17  -5  -9    7.02    8.29   0
  17  -5   9    6.37    8.15   0
 -17  -5  -9    1.51    7.58   0
 -17   5  -9    8.19    7.86   0
  17  -5   9    3.18    8.56   0
  17   5   9    7.18    8.51   0
 -19  -5  -9    1.52    8.53   0
 -19  -5  -9    8.03    8.22   0
 -19   5  -9    5.12    8.46   0
  19   5   9    8.25    8.83   0
  19  -5   9    1.31    9.26   0
  19  -5   9    2.01    8.12   0
 -21  -5  -9    5.07    9.03   0
  21  -5   9    9.16    9.26   0
  21   5   9    6.95    8.81   0
 -21   5  -9    7.57    8.50   0
 -21  -5  -9   13.40    8.20   0
  21  -5   9    2.80    8.77   0
 -23  -5  -9    7.80    9.13   0
 -23   5  -9    2.41    9.26   0
 -23  -5  -9    4.03    5.96   0
  23   5   9   10.57    9.38   0
  23  -5   9   -3.29    9.25   0
  23  -5   9   -1.92    9.24   0
  18   6  -9   -2.00    8.77   0
 -18  -6   9    9.43    6.41   0
  16   6  -9   -4.43    8.37   0
 -16  -6   9   -7.88    8.55   0
  14   6  -9   -1.06    8.60   0
 -14  -6   9   -4.82    9.08   0
 -12  -6   9   -2.94    8.89   0
  12   6  -9   -4.12    8.08   0
  10  -6  -9    1.07   13.22   0
 -10   6   9    4.07   13.39   0
 -10  -6   9    1.04    8.41   0
  10   6  -9    5.93    8.12   0
   8  -6  -9   18.44   11.79   0
  -8  -6   9    8.05    8.75   0
  -8   6   9   21.05   12.02   0
   8   6  -9   15.84    8.31   0
  -6  -6   9    5.67    8.71   0
   6   6  -9    0.90    7.92   0
   6  -6  -9    0.62    8.04   0
  -6   6   9    1.68    9.73   0
  -4   6   9    7.71   10.04   0
  -4  -6   9   14.46    8.27   0
   4  -6  -9    4.20    8.46   0
   4   6  -9    4.00    5.75   0
  -2   6   9    8.97   10.09   0
  -2  -6   9   -0.57    8.00   0
  -2  -6   9    4.47    6.11   0
   2  -6  -9    2.13   10.19   0
   2   6  -9   -3.26    5.83   0
   0   6   9   -2.46    7.70   0
   0  -6   9    5.04    7.81   0
   0  -6   9   -6.80    8.08   0
   0  -6  -9    7.11    8.16   0
   0   6  -9    6.46    7.64   0
   2  -6   9    7.35   10.17   0
   2   6   9    8.22    8.32   0
   2  -6   9   11.98    7.98   0
  -2  -6  -9    3.83    7.91   0
  -2   6  -9    0.61    7.46   0
   4  -6   9    5.31    8.26   0
   4  -6   9   12.89    6.16   0
   4   6   9    2.61    8.61   0
  -4  -6  -9   11.82    8.39   0
  -4   6  -9    8.85    8.00   0
   6  -6   9   -0.19    8.29   0
   6  -6   9   -0.02    8.09   0
   6   6   9    3.27    8.40   0
  -6  -6  -9    0.35    8.05   0
  -6   6  -9   -0.90    7.63   0
   8  -6   9    3.73    6.12   0
   8   6   9    3.75    5.94   0
  -8   6  -9    0.01    7.88   0
  -8  -6  -9    1.38    8.02   0
   8  -6   9   -8.06   10.22   0
  10  -6   9    3.17    8.53   0
  10  -6   9   -1.57    8.79   0
  10   6   9   -1.27    5.73   0
 -10   6  -9   -1.32    8.00   0
 -10  -6  -9   -0.29    8.21   0
  12  -6   9    2.86    8.74   0
  12  -6   9   12.12    8.78   0
 -12  -6  -9    3.75   12.40   0
 -12   6  -9    5.32    8.22   0
  12   6   9    1.47    8.12   0
 -12  -6  -9    3.68    8.75   0
  14  -6   9    6.85    8.87   0
 -14  -6  -9    1.00   11.06   0
 -14  -6  -9    6.81    8.83   0
 -14   6  -9   -2.58    7.83   0
  14   6   9   -1.40    6.67   0
  14  -6   9    5.23    9.05   0
  16  -6   9    3.33    6.32   0
 -16  -6  -9    5.97    9.35   0
 -16   6  -9    1.14    9.06   0
  16   6   9    5.15    9.12   0
  16  -6   9    3.13    9.29   0
 -16  -6  -9    0.61    8.57   0
 -18  -6  -9    3.63    9.11   0
  18  -6   9   -3.55    9.42   0
 -18  -6  -9    1.59    9.36   0
  18  -6   9    2.08   10.14   0
 -18   6  -9    6.34    8.89   0
  18   6   9    6.12    9.24   0
  -9   7   9    1.91   11.39   0
   9  -7  -9   -0.34   11.77   0
  -9  -7   9    6.96    6.82   0
   9   7  -9    6.32    9.29   0
   7  -7  -9    2.82   11.51   0
  -7   7   9   -0.53   11.42   0
  -7  -7   9   10.20    9.65   0
   7   7  -9   -1.25    8.98   0
   5  -7  -9   12.29   11.95   0
  -5  -7   9    3.55    9.51   0
   5   7  -9    5.55    6.61   0
  -5   7   9    6.02    9.45   0
  -3   7   9    4.80    9.29   0
  -3  -7   9    6.35    8.93   0
  -3  -7   9   10.20    8.99   0
   3  -7  -9   -2.49   11.64   0
   3   7  -9    0.44    8.97   0
  -1   7   9    5.15    9.39   0
  -1  -7   9    4.60    9.35   0
  -1  -7   9   -2.00    9.33   0
   1  -7  -9    0.56   11.91   0
   1   7  -9    4.87    8.57   0
   1   7   9    6.30    9.75   0
   1  -7   9    7.28    9.66   0
   1  -7   9   -0.71    6.68   0
  -1  -7  -9    3.45    9.67   0
  -1   7  -9    4.91    8.89   0
   3  -7   9    5.44    9.64   0
   3   7   9    1.45    8.99   0
   3  -7   9    6.12    9.16   0
  -3  -7  -9    0.76    9.35   0
  -3   7  -9    4.31    6.04   0
   5  -7   9   -2.78    9.47   0
   5   7   9   -1.69    9.31   0
   5  -7   9    8.78    9.44   0
  -5  -7  -9    1.52    9.14   0
  -5   7  -9   -5.32    9.18   0
   7  -7   9    6.45    9.33   0
   7   7   9    6.74    9.42   0
   7  -7   9   -2.21    9.59   0
  -7  -7  -9   -7.95    6.85   0
  -7   7  -9    4.36    6.25   0
   9   7   9    7.50    9.27   0
  -9   7  -9   -2.23    9.31   0
  34   0 -10    3.78   12.08   0
 -34   0  10    2.14    9.62   0
 -34   0  10   -3.54   10.30   0
  32   0 -10    3.01    8.79   0
 -32   0  10    0.06    8.61   0
 -32   0  10   -6.19   10.07   0
 -30   0  10   -0.07    8.31   0
  30   0 -10   -4.29    8.70   0
 -30   0  10   14.44    9.43   0
  28   0 -10   -0.47    8.19   0
 -28   0  10    3.55    8.51   0
 -28   0  10   15.26    9.16   0
  26   0 -10   12.01    9.93   0
 -26   0  10    5.14    9.50   0
 -24   0  10   26.22    9.43   0
  24   0 -10   28.58    7.91   0
  22   0 -10   11.27    7.65   0
 -22   0  10    5.60    7.80   0
  20   0 -10    2.08    7.36   0
 -20   0  10    3.54    7.64   0
  18   0 -10   -1.08    8.43   0
 -18   0  10    3.87    9.43   0
  16   0 -10    5.69    8.61   0
 -16   0  10   -0.67    8.03   0
 -14   0  10   13.70    9.79   0
  14   0 -10   14.93    6.99   0
 -12   0  10   29.50    7.93   0
  12   0 -10   29.55    6.62   0
 -10   0  10  119.47    8.62   0
  10   0 -10  136.52    7.68   0
  -8   0  10   62.20    7.78   0
   8   0 -10   56.71    6.95   0
  -6   0  10    2.60    6.87   0
   6   0 -10    3.93    6.21   0
   4   0 -10   14.81    6.34   0
  -4   0  10   15.20    6.57   0
   2   0 -10   15.11    6.55   0
  -2   0  10   12.53    6.47   0
   0   0 -10   23.35    4.81   0
   0   0  10   24.94    6.61   0
   2   0  10  140.47    7.42   0
  -2   0 -10  143.71    7.52   0
   2   0  10  143.13    7.85   0
   4   0  10  103.05    7.02   0
  -4   0 -10  107.66    7.02   0
   4   0  10  104.38    7.07   0
   6   0  10  427.34    8.25   0
  -6   0 -10  463.75    9.60   0
   6   0  10  472.56    9.88   0
   8   0  10   77.59    6.88   0
  -8   0 -10   70.81    5.13   0
  -8   0 -10   75.79    6.58   0
   8   0  10   75.49    6.47   0
  10   0  10  322.15    7.63   0
 -10   0 -10  317.83    8.71   0
  10   0  10  326.62    8.41   0
  12   0  10   15.62    6.85   0
 -12   0 -10   18.94    6.55   0
  12   0  10   12.14    5.94   0
  12   0  10   11.25    5.84   0
  14   0  10  246.55    7.99   0
 -14   0 -10  249.70    8.32   0
  14   0  10  244.71    9.12   0
  14   0  10  242.61    8.11   0
  16   0  10   16.58    6.25   0
  16   0  10   11.92    4.60   0
 -16   0 -10    9.82    6.38   0
  16   0  10   12.48    5.40   0
  18   0  10   35.97    4.83   0
  18   0  10   26.81    7.68   0
  18   0  10   34.97    4.87   0
 -18   0 -10   38.87    6.85   0
 -20   0 -10    6.14    4.69   0
  20   0  10   11.74    6.52   0
  20   0  10    6.73    4.73   0
  20   0  10    6.91    5.78   0
 -22   0 -10   -2.93    4.67   0
  22   0  10    4.81    7.03   0
  22   0  10   -4.27    5.24   0
  22   0  10   10.93    8.17   0
 -24   0 -10   13.47    5.15   0
  24   0  10    6.33    7.44   0
  24   0  10    6.05    7.31   0
  24   0  10   14.65    5.85   0
  26   0  10    1.56    7.84   0
  26   0  10    0.58    6.23   0
  26   0  10   -3.72    7.66   0
 -26   0 -10    0.42    7.66   0
  28   0  10   14.83    8.35   0
 -28   0 -10    6.78    5.77   0
  28   0  10   10.49    5.64   0
  28   0  10    8.96    6.38   0
 -30   0 -10    1.50    5.92   0
  30   0  10    4.99    8.41   0
  30   0  10  -13.40    9.33   0
  30   0  10   -0.28    8.37   0
 -32   0 -10    8.17    6.39   0
  32   0  10    0.41    8.69   0
  32   0  10    5.28    6.09   0
  32   0  10    2.38    9.49   0
 -33  -1  10    2.75   10.15   0
  33  -1 -10    6.98   11.73   0
  33   1 -10    9.85    9.49   0
  33  -1 -10    5.53   11.56   0
 -33   1  10   16.16    9.78   0
 -33  -1  10    1.66    9.54   0
  31  -1 -10   -1.10   11.28   0
  31   1 -10   -3.41    9.19   0
  31  -1 -10   -1.13    9.02   0
 -31  -1  10    6.60    8.64   0
 -31  -1  10    7.46    9.94   0
 -31   1  10   -3.97    9.25   0
 -29  -1  10    1.12    8.32   0
  29  -1 -10    5.73   10.77   0
  29   1 -10    3.23    8.58   0
 -29  -1  10    6.25    6.34   0
 -29   1  10    7.36    6.55   0
  27  -1 -10    1.54    8.41   0
 -27   1  10    7.69    9.84   0
  27   1 -10    2.44    8.13   0
 -27   1  10    1.99    6.23   0
 -27  -1  10   -1.78    8.04   0
 -25   1  10    4.15    9.45   0
  25  -1 -10    6.28    9.65   0
  25   1 -10    5.15    7.95   0
 -25  -1  10    4.29    5.87   0
 -25   1  10    3.89    6.39   0
  23  -1 -10    0.72    9.07   0
  23   1 -10    7.27    7.69   0
 -23   1  10    0.78    8.61   0
 -23  -1  10    1.54    7.44   0
  21  -1 -10    2.31    9.05   0
  21   1 -10    7.06    7.52   0
 -21  -1  10    9.65    7.75   0
 -21   1  10    2.70    9.12   0
 -19  -1  10    8.88    8.32   0
  19   1 -10   17.73    7.52   0
 -19   1  10   18.54    9.75   0
  19  -1 -10   10.54    8.97   0
  17   1 -10    3.48    7.31   0
 -17   1  10   -1.72    9.35   0
  17  -1 -10    2.65    8.80   0
 -17  -1  10    3.60    7.65   0
  15   1 -10   56.81    7.69   0
 -15  -1  10   47.87    8.41   0
 -15   1  10   52.35   10.12   0
  15  -1 -10   61.86    9.92   0
  13   1 -10   91.70    7.43   0
 -13   1  10   91.33   12.49   0
 -13  -1  10   77.77    8.23   0
  13  -1 -10  100.99    9.81   0
 -11  -1  10   21.15    7.68   0
  11  -1 -10   37.48    8.69   0
 -11   1  10   31.11   10.08   0
  11   1 -10   31.88    6.83   0
  -9   1  10   47.41    9.51   0
  -9  -1  10   51.03    8.02   0
   9  -1 -10   52.30    8.56   0
   9   1 -10   53.89    7.01   0
  -7  -1  10   37.65    7.60   0
   7  -1 -10   39.44    6.74   0
  -7   1  10   39.42    8.56   0
   7   1 -10   39.05    5.22   0
  -5  -1  10  171.85    8.39   0
   5  -1 -10  174.15    9.74   0
   5   1 -10  174.84    7.90   0
  -5   1  10  170.55    8.68   0
  -3  -1  10   35.01    7.11   0
   3  -1 -10   28.30    6.49   0
   3   1 -10   25.90    6.56   0
  -3   1  10   26.42    8.11   0
   1  -1 -10   92.99    7.55   0
  -1   1  10   87.83    7.39   0
   1   1 -10   89.51    6.97   0
  -1  -1  10   89.32    7.10   0
   1   1  10   23.26    6.50   0
   1   1  10   23.08    6.45   0
  -1   1 -10   18.15    6.00   0
   1  -1  10   19.88    4.53   0
   3   1  10  372.93    9.77   0
   3  -1  10  353.52    7.87   0
   3   1  10  397.65   10.08   0
   3   1  10  388.76   10.04   0
  -3   1 -10  396.96    8.95   0
   3  -1  10  362.73    9.14   0
   5   1  10  171.02    8.35   0
   5   1  10  186.44    6.61   0
   5   1  10  168.93    6.57   0
  -5   1 -10  182.76    7.07   0
   5  -1  10  173.63    7.52   0
   5  -1  10  169.34    7.23   0
   7   1  10   14.40    6.99   0
   7  -1  10   16.40    5.81   0
  -7  -1 -10   13.64    6.51   0
   7   1  10   13.10    4.36   0
  -7   1 -10   15.39    5.65   0
   7   1  10   15.38    4.81   0
   7  -1  10   12.11    4.14   0
   9   1  10    5.77    6.53   0
   9  -1  10    5.91    5.74   0
  -9  -1 -10    3.42    6.27   0
   9   1  10    3.66    6.04   0
   9   1  10   -2.92    5.69   0
  -9   1 -10    1.01    5.60   0
   9  -1  10    1.91    5.70   0
  11   1  10   24.91    5.21   0
 -11  -1 -10   27.98    4.55   0
 -11   1 -10   27.52    4.38   0
 -11   1 -10   36.77    6.00   0
  11  -1  10   31.41    6.51   0
  11   1  10   31.74    4.69   0
  11  -1  10   32.22    6.01   0
  11   1  10   31.18    6.48   0
 -13  -1 -10    7.20    6.11   0
 -13   1 -10   13.87    5.99   0
 -13   1 -10    6.74    5.91   0
  13   1  10    2.40    4.08   0
  13  -1  10    4.37    4.26   0
  13   1  10   11.59    6.37   0
  13  -1  10    2.16    4.66   0
  13   1  10    5.32    5.21   0
  15  -1  10    8.35    5.02   0
 -15  -1 -10    3.95    6.57   0
 -15   1 -10    1.17    6.07   0
  15   1  10    5.45    6.07   0
  15   1  10    1.72    6.48   0
  15  -1  10   -0.42    4.34   0
  15   1  10    0.64    7.98   0
  17   1  10   11.92    6.44   0
  17  -1  10    5.14    6.23   0
  17   1  10    2.86    4.35   0
 -17  -1 -10    3.61    6.72   0
  17  -1  10   -0.40    6.01   0
  17   1  10   -1.56    8.36   0
 -17   1 -10   -1.64    4.34   0
  17  -1  10   11.22    7.22   0
  19  -1  10   55.50    5.14   0
 -19  -1 -10   45.05    7.28   0
 -19   1 -10   46.98    5.15   0
  19   1  10   56.47    6.96   0
  19   1  10   47.48    5.00   0
  19  -1  10   36.73    6.99   0
  19   1  10   43.20    6.06   0
  19  -1  10   43.02    7.81   0
  21   1  10   21.67    5.72   0
 -21  -1 -10   23.13    7.40   0
 -21   1 -10   28.08    7.17   0
  21   1  10   22.31    8.73   0
  21   1  10   15.68    5.44   0
  21  -1  10   21.90    7.35   0
  21  -1  10   23.44    7.40   0
  21  -1  10   21.47    8.09   0
  23   1  10   12.44    8.48   0
 -23  -1 -10    5.60    7.67   0
  23  -1  10    5.32    7.50   0
 -23   1 -10    4.46    5.14   0
  23   1  10   -1.25    7.18   0
  23  -1  10    4.63    7.09   0
  23  -1  10   -0.89    8.13   0
  23   1  10    5.95    5.12   0
 -25  -1 -10   13.42    7.58   0
 -25   1 -10    8.38    7.45   0
  25   1  10   12.02    5.34   0
  25   1  10   14.11    7.80   0
  25  -1  10    7.39    5.63   0
  25   1  10   25.72    8.65   0
  25  -1  10   10.86    8.11   0
  25  -1  10    3.56    5.62   0
 -27  -1 -10   -5.59    7.79   0
 -27   1 -10   -8.48    7.61   0
  27   1  10   -1.68    7.65   0
  27  -1  10    0.16    7.82   0
  27  -1  10    2.89    5.91   0
  27   1  10    5.95    8.18   0
  27   1  10    4.28    6.71   0
  27  -1  10   11.74    8.85   0
 -29  -1 -10    9.57    8.51   0
 -29   1 -10    7.65    8.08   0
  29  -1  10    4.91    6.16   0
  29   1  10   -2.53    8.20   0
  29  -1  10    3.42    8.05   0
  29   1  10    1.63    8.23   0
  29   1  10    4.67    9.45   0
  29  -1  10    0.73    5.97   0
  31  -1  10    1.58    5.89   0
 -31  -1 -10    3.63    9.08   0
 -31   1 -10    5.99    6.29   0
  31   1  10   -9.61   10.12   0
  31   1  10   -8.55    8.91   0
  31  -1  10   -0.43    8.68   0
  31   1  10   -4.98    9.18   0
  31  -1  10   -1.07    9.92   0
 -33  -1 -10    2.09    6.48   0
 -33   1 -10   -2.13    6.55   0
  33   1  10   10.13    9.12   0
  33   1  10   13.03    9.75   0
  33  -1  10    6.46    8.87   0
  33  -1  10   -1.22    9.98   0
  33  -1  10   -2.14    6.61   0
 -32  -2  10   -0.56    9.14   0
  32   2 -10    0.44    9.16   0
  32  -2 -10    2.84   16.46   0
 -32  -2  10   -6.89    6.91   0
 -32   2  10   -3.83    6.98   0
  32  -2 -10    0.97   16.56   0
  30   2 -10   10.26    8.90   0
  30  -2 -10    0.09   16.53   0
 -30  -2  10    6.96    9.44   0
 -30   2  10    4.63    9.15   0
 -30  -2  10   -1.17    8.92   0
  30  -2 -10    1.96   15.56   0
  28   2 -10    9.50    8.25   0
  28  -2 -10    1.78   17.08   0
 -28  -2  10    5.95    8.77   0
 -28   2  10   -1.68    9.18   0
  28  -2 -10    2.28   17.22   0
  26   2 -10   15.46    8.11   0
 -26  -2  10    9.47    7.96   0
 -26   2  10    2.60    6.02   0
  24   2 -10   -0.68    7.79   0
 -24  -2  10   -2.90    7.92   0
 -24   2  10    8.60    8.96   0
  22   2 -10   11.73    7.20   0
 -22  -2  10    8.06    7.79   0
 -22   2  10    1.64    8.81   0
 -20  -2  10    9.34    7.89   0
  20   2 -10    5.48    7.72   0
  18   2 -10   17.55    7.47   0
 -18  -2  10    9.62    7.72   0
  16   2 -10   18.28    4.91   0
 -16  -2  10   10.37    8.33   0
  14   2 -10   10.58    6.80   0
 -14  -2  10    3.87    7.98   0
  12   2 -10   25.50    7.07   0
 -12  -2  10   22.82    8.02   0
 -10  -2  10   21.19    7.39   0
  10   2 -10   18.22    6.49   0
  -8   2  10   10.53   11.31   0
  -8  -2  10    9.22    6.81   0
  -8   2  10   11.69   12.01   0
   8   2 -10   13.66    6.14   0
  -6   2  10    2.22    8.56   0
  -6  -2  10   -4.15    6.66   0
  -6   2  10    2.90    7.97   0
   6   2 -10    4.64    6.09   0
  -4  -2  10    4.13    6.76   0
  -4   2  10   15.47    8.20   0
  -4   2  10   12.07    7.52   0
   4   2 -10   13.89    6.21   0
  -2  -2  10  123.24    7.49   0
  -2   2  10  148.68    8.77   0
  -2   2  10  138.11    8.37   0
  -2   2  10  142.03    8.16   0
   2   2 -10  139.01    7.03   0
   0   2  10  447.21   10.70   0
   0   2  10  444.81   11.06   0
   0   2  10  451.02   10.91   0
   0  -2  10  420.97    9.32   0
   0   2 -10  464.91    9.04   0
   2   2  10   18.82    6.51   0
   2   2  10   19.43    6.72   0
   2   2  10   18.30    6.49   0
  -2   2 -10   16.31    5.68   0
   2  -2  10   21.98    5.93   0
   4   2  10    3.32    6.42   0
   4   2  10    7.00    6.82   0
   4  -2  10   -1.10    5.95   0
   4   2  10    4.85    6.29   0
  -4   2 -10   -0.86    5.66   0
   4  -2  10    3.37    5.86   0
   6   2  10   14.81    6.87   0
   6   2  10   14.23    6.92   0
   6  -2  10    7.61    4.27   0
  -6  -2 -10    7.80    6.25   0
   6   2  10    8.14    6.27   0
  -6   2 -10   11.97    5.77   0
   6  -2  10   10.00    4.35   0
   8   2  10    1.66    6.91   0
   8  -2  10    0.27    6.38   0
  -8  -2 -10    4.13    6.21   0
   8   2  10   -1.03    6.26   0
  -8   2 -10   -0.30    4.07   0
   8  -2  10    6.57    5.93   0
   8   2  10    3.76    5.06   0
  10   2  10    8.02    6.63   0
  10  -2  10   -0.13    6.77   0
 -10  -2 -10   -1.15    6.36   0
  10   2  10    0.71    6.09   0
 -10   2 -10    3.58    5.79   0
  10  -2  10    0.11    5.93   0
  10   2  10    1.58    7.79   0
  12  -2  10   69.06    5.76   0
 -12  -2 -10   76.84    7.21   0
 -12   2 -10   81.60    6.85   0
  12   2  10   79.49    7.19   0
 -12   2 -10   87.05    6.92   0
  12  -2  10   71.69    5.30   0
  12   2  10   76.78    8.48   0
  12   2  10   76.09    5.86   0
 -14  -2 -10   12.72    6.64   0
 -14   2 -10   11.79    6.34   0
  14   2  10    6.64    4.54   0
 -14   2 -10   11.35    4.73   0
  14  -2  10   12.94    6.94   0
  14  -2  10   13.63    6.57   0
  14   2  10   13.29    7.70   0
  14   2  10    8.73    6.95   0
  16  -2  10  112.97    6.42   0
 -16  -2 -10  112.47    8.08   0
 -16   2 -10  143.26    7.94   0
  16   2  10  129.10    6.08   0
 -16   2 -10  152.22    8.05   0
  16  -2  10  119.67    7.51   0
  16   2  10  127.35    6.39   0
  16   2  10  118.52    9.16   0
 -18   2 -10   45.02    5.47   0
 -18  -2 -10   36.30    7.53   0
 -18   2 -10   47.34    7.18   0
  18   2  10   40.83    6.90   0
  18  -2  10   40.58    7.16   0
  18   2  10   39.02    8.19   0
  18   2  10   27.69    8.87   0
  18  -2  10   42.83    8.01   0
  20  -2  10   25.19    7.39   0
 -20  -2 -10   19.60    7.35   0
 -20   2 -10   17.70    5.41   0
  20   2  10   19.77    7.17   0
  20  -2  10   17.30    7.33   0
  20   2  10   22.21    5.91   0
  20   2  10   19.24    9.02   0
  20  -2  10   17.31    8.41   0
 -22  -2 -10   14.07    7.30   0
  22   2  10    9.60    6.81   0
  22  -2  10   10.80    6.81   0
  22  -2  10   12.27    7.40   0
  22   2  10    7.86    7.56   0
 -22   2 -10   16.05    7.49   0
  22   2  10   13.76    8.52   0
  22  -2  10   13.59    8.57   0
 -24  -2 -10   -0.62    5.45   0
 -24   2 -10    9.58    7.34   0
  24   2  10   -1.25    7.01   0
  24   2  10    3.25    5.40   0
  24  -2  10    4.09    7.57   0
  24  -2  10    4.13    5.18   0
  24   2  10    4.54    8.73   0
  24  -2  10   12.44    8.59   0
 -26  -2 -10    8.64    7.79   0
  26  -2  10    5.77    7.71   0
  26   2  10    2.59    5.43   0
  26   2  10   -1.54    7.89   0
  26  -2  10    7.97    7.55   0
  26  -2  10   -6.41    9.04   0
  26   2  10    0.28    8.91   0
 -26   2 -10    2.29    8.09   0
 -28  -2 -10    3.53    8.34   0
 -28   2 -10    1.95    8.32   0
  28   2  10    1.36    5.85   0
  28   2  10   -9.57    8.28   0
  28  -2  10    3.37    8.42   0
  28   2  10    6.80    6.31   0
  28  -2  10    6.93    5.70   0
  28  -2  10    6.29    9.32   0
 -30  -2 -10    6.46    9.18   0
 -30   2 -10   10.30    8.70   0
  30   2  10    8.45    8.79   0
  30   2  10    1.16    6.41   0
  30  -2  10   13.48    6.70   0
  30  -2  10    2.24    8.60   0
  30  -2  10    0.18    8.76   0
 -32  -2 -10    3.62    9.41   0
 -32   2 -10    9.42    6.76   0
  32   2  10   -1.48    9.83   0
  32  -2  10   10.31    9.69   0
  32   2  10    1.17    9.73   0
  32  -2  10    0.84    9.07   0
  32  -2  10   -7.76   10.58   0
  31   3 -10    6.77    9.52   0
 -31  -3  10    0.88    6.80   0
 -31   3  10   -0.24   10.13   0
  29   3 -10    0.59    6.37   0
 -29  -3  10    2.73    9.28   0
 -29   3  10   -1.05    9.54   0
  27   3 -10   -1.94    8.85   0
 -27  -3  10    9.31    9.08   0
 -27   3  10   -2.53    9.22   0
  25   3 -10    6.12    7.96   0
 -25  -3  10    4.62    6.03   0
 -25   3  10   -5.21    9.24   0
  23   3 -10   24.69    6.16   0
 -23  -3  10    9.28    6.16   0
 -23   3  10   17.34    9.11   0
 -21  -3  10    5.71    5.79   0
  21   3 -10   11.12    7.73   0
 -21   3  10    9.52   11.18   0
 -19   3  10   13.47   10.63   0
  19   3 -10   24.95    7.64   0
 -19  -3  10    7.78    7.28   0
  17   3 -10   -5.96    7.39   0
 -17   3  10    5.16    8.93   0
 -17  -3  10    5.71    8.14   0
  15   3 -10   32.34    7.48   0
 -15  -3  10   25.61    5.90   0
  13   3 -10   25.26    5.37   0
 -13  -3  10   20.44    8.40   0
  11   3 -10    5.42    7.29   0
 -11  -3  10    8.44    7.89   0
  -9  -3  10   91.43    6.37   0
   9   3 -10  108.70    5.54   0
  -7  -3  10    4.28    5.43   0
  -7   3  10    1.11   12.76   0
  -7   3  10    1.25    9.98   0
   7   3 -10    6.62    6.57   0
  -5   3  10    2.88    6.30   0
  -5  -3  10    8.81    7.03   0
  -5   3  10    5.81    8.76   0
  -5   3  10    1.85    9.42   0
   5   3 -10    8.73    6.25   0
  -3   3  10    4.32    7.65   0
  -3   3  10    5.86    7.77   0
  -3  -3  10   -3.11    6.78   0
  -3   3  10    5.81    6.32   0
   3   3 -10    5.71    6.00   0
  -1   3  10   37.27    8.56   0
  -1  -3  10   29.68    6.71   0
  -1   3  10   29.69    7.83   0
  -1   3  10   36.37    6.98   0
   1   3 -10   42.57    6.33   0
   1   3  10  104.36    8.71   0
   1  -3  10   94.13    5.76   0
   1   3  10   87.28   10.53   0
  -1   3 -10  105.56    6.67   0
   3   3  10   21.00    7.56   0
   3  -3  10   20.50    6.60   0
   3  -3  10   19.10    6.41   0
   3   3  10   16.83    7.60   0
  -3   3 -10   24.95    6.11   0
  -3  -3 -10   24.42    6.67   0
   5  -3  10   12.77    6.53   0
   5   3  10   17.74    7.33   0
  -5  -3 -10   13.28    6.67   0
  -5   3 -10   14.71    4.49   0
   5   3  10   13.15    7.57   0
   5  -3  10   10.89    6.60   0
  -7  -3 -10   23.10    6.47   0
   7  -3  10    8.05    6.93   0
  -7  -3 -10   21.06    6.95   0
   7   3  10   12.87    8.66   0
   7   3  10   26.63    7.59   0
  -7   3 -10   20.94    4.63   0
   7  -3  10   22.34    4.95   0
  -9  -3 -10   12.23    6.49   0
   9  -3  10    2.39    4.78   0
  -9  -3 -10   11.55    8.37   0
   9   3  10   10.77    5.10   0
  -9   3 -10   10.59    6.74   0
   9  -3  10   14.44    6.80   0
   9   3  10    1.32    8.87   0
 -11  -3 -10    8.97    7.00   0
  11  -3  10   -1.69    7.30   0
 -11  -3 -10    5.44    7.04   0
  11   3  10    4.57    5.59   0
 -11   3 -10    1.87    6.10   0
  11  -3  10   -1.60    6.50   0
  11   3  10    3.53    8.97   0
  13  -3  10   43.58    5.84   0
 -13  -3 -10   39.45    7.33   0
 -13  -3 -10   41.49    7.56   0
 -13   3 -10   54.90    6.93   0
  13   3  10   38.36    8.03   0
  13  -3  10   54.67    7.44   0
  13   3  10   35.41    9.36   0
  15  -3  10    7.68    5.38   0
 -15  -3 -10    8.01    7.24   0
  15   3  10    2.91    5.40   0
 -15   3 -10    3.46    6.92   0
  15  -3  10    9.98    6.73   0
 -15  -3 -10    3.54    6.70   0
  15   3  10    0.62    9.27   0
 -17  -3 -10  109.30    8.67   0
 -17   3 -10  111.76    8.19   0
 -17   3 -10  126.20    8.08   0
  17   3  10   97.11    8.91   0
 -17  -3 -10  104.59    8.33   0
  17  -3  10  103.65    8.11   0
  17   3  10   74.57    9.98   0
  17  -3  10   96.00    8.86   0
 -19  -3 -10   -0.40    7.52   0
 -19   3 -10    0.36    7.26   0
 -19   3 -10    3.32    7.27   0
  19   3  10   -1.91    7.67   0
 -19  -3 -10    1.33    4.99   0
  19  -3  10   10.76    7.46   0
  19   3  10    7.10    8.70   0
  19  -3  10    7.34    4.92   0
  21   3  10    7.67    8.96   0
 -21  -3 -10   11.92    7.80   0
 -21   3 -10   15.25    7.55   0
 -21   3 -10   14.28    7.61   0
  21   3  10    9.12    7.89   0
 -21  -3 -10   11.72    7.47   0
  21  -3  10    8.05    7.53   0
  21  -3  10   10.05    6.04   0
 -23  -3 -10   10.28    7.65   0
 -23  -3 -10   10.36    7.99   0
  23  -3  10    6.35    8.62   0
 -23   3 -10   15.16    7.63   0
  23   3  10   16.42    8.08   0
  23  -3  10    5.47    7.87   0
  23  -3  10    6.71    7.72   0
 -25  -3 -10   -0.70    8.23   0
 -25   3 -10    0.33    7.57   0
  25   3  10    4.86    8.29   0
  25  -3  10    1.71    8.14   0
  25  -3  10    7.49    7.91   0
  25  -3  10    0.74    8.89   0
 -27  -3 -10   -2.84    6.08   0
 -27   3 -10    2.77    8.00   0
  27   3  10    7.06    8.67   0
  27  -3  10    7.03    5.86   0
  27  -3  10   -0.75    8.38   0
  27  -3  10   -3.97    8.94   0
 -29  -3 -10    6.24    6.12   0
  29  -3  10   -0.18    8.34   0
  29   3  10   -3.65    6.27   0
 -29   3 -10    2.63    8.85   0
  29   3  10   -4.07    6.12   0
  29  -3  10   -0.51    7.07   0
  29  -3  10    2.97    8.81   0
  28   4 -10    3.05    9.33   0
 -28  -4  10    6.33    6.47   0
 -28   4  10    3.19    9.99   0
  26   4 -10    2.25    6.25   0
 -26  -4  10    6.75    8.83   0
 -26   4  10    0.77    9.04   0
  24   4 -10    4.57    8.31   0
 -24  -4  10    9.02    6.43   0
 -24   4  10    4.62   11.04   0
  22   4 -10    0.48    8.06   0
 -22  -4  10    9.18    9.02   0
 -22   4  10   -0.07    9.09   0
 -20  -4  10    7.84    6.35   0
  20   4 -10    8.06    8.23   0
 -20   4  10   -0.67    8.97   0
  18   4 -10    3.86    7.88   0
 -18   4  10   -0.38    8.82   0
 -18  -4  10    2.93    8.10   0
  16   4 -10    6.26    5.31   0
 -16  -4  10    3.46    7.93   0
 -16   4  10    7.03    8.79   0
  14   4 -10    1.76    5.23   0
 -14  -4  10    9.63    7.86   0
 -14   4  10    3.11    8.86   0
  12   4 -10   15.56    7.18   0
 -12  -4  10   -0.81    7.79   0
 -12   4  10    0.22   11.09   0
 -10  -4  10   25.07    8.15   0
 -10   4  10   45.56   13.75   0
  10   4 -10   62.13    7.57   0
  -8   4  10  106.02   12.12   0
  -8  -4  10   75.41    8.76   0
  -8   4  10  106.64   17.02   0
  -8   4  10   80.85   14.75   0
  -8   4  10   97.65   16.34   0
   8   4 -10  103.26    7.56   0
  -6   4  10   14.59   13.09   0
  -6   4  10   12.70   11.38   0
  -6   4  10   13.50   10.44   0
  -6  -4  10    3.88    7.22   0
   6   4 -10    6.28    6.43   0
  -4   4  10    4.96   14.29   0
  -4  -4  10   -2.30    7.08   0
  -4   4  10    3.45    7.94   0
   4   4 -10    0.03    6.27   0
  -2  -4  10   20.99    7.23   0
   2  -4 -10   24.39    8.43   0
  -2   4  10   21.12    9.73   0
   2   4 -10   29.20    4.56   0
  -2   4  10   24.06   14.26   0
   0  -4  10   13.49    4.96   0
   0  -4 -10   27.97    7.06   0
   0   4 -10   27.68    4.65   0
   0   4  10   17.88    8.28   0
   0   4  10   19.74   13.26   0
   2  -4  10    5.14    6.52   0
   2  -4  10    5.32    6.90   0
  -2   4 -10    3.87    4.70   0
   2   4  10    3.22    8.09   0
  -2  -4 -10    1.18    7.05   0
   2   4  10    9.04   13.31   0
   4  -4  10    3.36    7.28   0
   4  -4  10    2.01    6.50   0
   4   4  10    0.91   12.15   0
  -4   4 -10   14.78    6.41   0
  -4  -4 -10    4.49    6.96   0
   4   4  10   -1.66    8.07   0
   6   4  10    9.37    8.24   0
   6  -4  10    8.74    7.20   0
   6  -4  10    3.56    6.75   0
  -6  -4 -10   12.63    5.35   0
  -6   4 -10   16.23    6.73   0
   6   4  10   14.35    9.35   0
   8  -4  10  175.30    7.08   0
   8   4  10  162.58    7.73   0
   8  -4  10  161.40    9.10   0
  -8  -4 -10  187.09    9.43   0
  -8   4 -10  219.17    8.32   0
  -8  -4 -10  189.63    9.29   0
   8   4  10  153.41   10.94   0
  10   4  10   27.41    5.53   0
  10  -4  10   19.31    7.87   0
 -10  -4 -10   23.22    8.92   0
 -10   4 -10   27.59    5.10   0
 -10  -4 -10   21.76    5.23   0
  10   4  10   22.11    9.62   0
  10  -4  10   21.88    7.47   0
  12  -4  10   12.23    8.07   0
  12   4  10   11.86    7.86   0
 -12  -4 -10    5.09    7.23   0
  12   4  10   12.22    9.54   0
 -12  -4 -10    9.72    6.66   0
 -12   4 -10   10.84    7.19   0
  12  -4  10   20.96    7.20   0
  14   4  10   14.90    6.05   0
 -14  -4 -10   12.26    7.44   0
 -14   4 -10   18.02    5.34   0
  14  -4  10    7.58    7.41   0
  14  -4  10    9.53    5.78   0
 -14  -4 -10   10.36    5.44   0
  16  -4  10   14.57    5.63   0
  16   4  10   17.66    5.84   0
 -16  -4 -10   17.63    7.89   0
 -16  -4 -10   17.03    7.49   0
 -16   4 -10   17.65    7.52   0
  16  -4  10   10.05    5.67   0
  18   4  10    6.19    8.04   0
 -18  -4 -10    6.05    7.80   0
  18  -4  10    5.60    7.82   0
 -18  -4 -10    4.83    7.48   0
 -18   4 -10    7.87    7.58   0
  18  -4  10    9.39    8.41   0
  20   4  10   -0.34    8.28   0
 -20  -4 -10   -3.99    7.86   0
 -20   4 -10   -1.44    5.47   0
 -20  -4 -10    0.73    7.95   0
  20  -4  10    8.09    7.81   0
  20  -4  10    4.03    8.54   0
  22   4  10    5.09    6.08   0
 -22  -4 -10    3.36    8.28   0
 -22   4 -10    0.76    7.92   0
 -22  -4 -10    5.34    8.03   0
  22  -4  10   -4.57    8.25   0
  22  -4  10   -0.20    8.94   0
  24   4  10   -2.40    9.02   0
 -24  -4 -10   -2.88    8.52   0
 -24  -4 -10    0.86    8.44   0
 -24   4 -10    4.69    8.19   0
  24  -4  10    4.54    8.50   0
  24  -4  10    4.13    9.34   0
 -26  -4 -10    1.12    6.50   0
  26  -4  10    0.30    8.60   0
 -26   4 -10    3.54    8.75   0
  26   4  10    5.21    9.31   0
 -26  -4 -10    0.83    8.68   0
  26  -4  10    2.47    8.90   0
  26  -4  10   -2.13    9.58   0
 -23   5  10    2.99   11.89   0
  23   5 -10   11.75    9.12   0
 -23  -5  10    4.66    9.35   0
 -21   5  10    3.27   11.06   0
  21   5 -10    4.85    8.85   0
 -21  -5  10    9.80    9.04   0
 -19   5  10    2.48   12.45   0
 -19  -5  10    0.70    8.95   0
  19   5 -10    4.98    5.93   0
 -17   5  10   -0.90   12.05   0
  17   5 -10   -3.12    7.98   0
 -17  -5  10   -6.40    5.86   0
  15   5 -10    0.96    5.44   0
 -15   5  10    2.07   14.08   0
 -15  -5  10   -3.58    8.39   0
  13   5 -10    0.54    5.35   0
 -13  -5  10   -4.58    7.94   0
 -11  -5  10    5.19    5.55   0
  11   5 -10    9.69    5.24   0
  -9   5  10    7.80   15.45   0
  -9  -5  10    1.59    7.61   0
  -9   5  10   10.25   15.54   0
   9   5 -10   11.94    6.76   0
  -7   5  10   20.61   11.14   0
  -7  -5  10    9.45    7.66   0
   7   5 -10   20.87    6.97   0
  -5   5  10   38.69    9.98   0
  -5  -5  10   19.35    5.82   0
   5  -5 -10   37.89    9.65   0
   5   5 -10   39.44    5.60   0
  -3   5  10    4.11    9.56   0
  -3  -5  10    6.92    7.77   0
   3   5 -10   -5.42    7.15   0
   3  -5 -10    2.71    8.70   0
  -1  -5  10    2.41    7.61   0
  -1   5  10   10.30    9.89   0
   1  -5 -10   10.30    7.62   0
   1   5 -10   17.20    7.13   0
   1  -5  10    2.75    7.10   0
  -1  -5 -10    1.98    7.37   0
   1  -5  10    1.28    5.51   0
   1   5  10   -1.32    7.84   0
  -1   5 -10    4.11    7.12   0
  -3  -5 -10    6.83    7.15   0
   3  -5  10    0.32    7.37   0
   3  -5  10   -3.28    5.44   0
   3   5  10   -4.03    8.02   0
  -3   5 -10    2.11    5.19   0
   5  -5  10    2.86    7.50   0
  -5  -5 -10    5.38    7.97   0
   5  -5  10    5.72    5.69   0
  -5   5 -10    4.29    5.22   0
   5   5  10   -2.01    7.64   0
   7  -5  10   11.56    7.62   0
   7  -5  10    6.15    7.74   0
  -7  -5 -10    5.42    7.62   0
  -7   5 -10    4.85    5.33   0
   7   5  10    6.28    7.78   0
   9  -5  10    2.17    7.64   0
   9  -5  10    7.77    7.49   0
  -9  -5 -10    0.36    7.40   0
  -9   5 -10   -0.52    7.20   0
   9   5  10    0.73    8.06   0
  11  -5  10   -1.41    7.49   0
  11  -5  10   -4.06    7.69   0
 -11  -5 -10   -3.19    5.58   0
 -11  -5 -10    2.84    7.57   0
 -11   5 -10    2.67    7.38   0
  11   5  10    0.90    8.38   0
  13  -5  10    0.12    8.18   0
  13  -5  10   -1.78    7.80   0
 -13  -5 -10    2.65    8.12   0
  13   5  10    5.18    8.10   0
 -13  -5 -10    1.51    7.67   0
 -13   5 -10   -0.34    7.56   0
  15  -5  10    5.14    8.63   0
  15  -5  10    1.19    8.04   0
 -15  -5 -10    2.98    7.97   0
 -15   5 -10   -5.99    8.07   0
 -15  -5 -10   -3.07    7.77   0
  15   5  10   10.46    8.30   0
  17  -5  10    2.62    6.19   0
 -17  -5 -10   -5.54    8.59   0
  17   5  10   -0.01    5.74   0
 -17   5 -10    3.69    8.17   0
 -17  -5 -10    6.27    7.91   0
  17  -5  10   -1.52    8.92   0
 -19  -5 -10    2.77    8.79   0
 -19   5 -10    7.54    8.38   0
 -19  -5 -10   -2.94    8.20   0
  19   5  10    2.04    8.72   0
  19  -5  10    6.49    9.25   0
  19  -5  10   -0.27    8.32   0
 -21  -5 -10    5.06    8.70   0
 -21  -5 -10    0.03    9.31   0
 -21   5 -10   -3.15    5.96   0
  21   5  10    8.29    9.12   0
  21  -5  10    4.74    9.31   0
[truncated: 253,441 more chars]
