# Supplementary material for: Crystal structure and DFT study of (E)-2,6-di-tert-butyl-4-{[2-(pyridin-2-yl)hydrazin-1-yl­idene)meth­yl}phenol
Source: Acta Crystallogr E Crystallogr Commun. 2017 Sep 12;73(Pt 10):1449–52. doi: 10.1107/S2056989017011707 (PMC5730293; doi:10.1107/S2056989017011707)
Supplement: Supplementary file 2 [file e-73-01449-Isup2.hkl]

data_I                                                                          
_shelx_title ' shelxt_a.res in C2/c'                                            
_shelx_refln_list_code          4                                               
_shelx_F_calc_maximum      310.92                                               
_exptl_crystal_F_000      1408.00                                               
_reflns_d_resolution_high  0.8256                                               
                                                                                
loop_                                                                           
 _space_group_symop_operation_xyz                                               
 'x, y, z'                                                                      
 '-x, y, -z+1/2'                                                                
 'x+1/2, y+1/2, z'                                                              
 '-x+1/2, y+1/2, -z+1/2'                                                        
 '-x, -y, -z'                                                                   
 'x, -y, z-1/2'                                                                 
 '-x+1/2, -y+1/2, -z'                                                           
 'x+1/2, -y+1/2, z-1/2'                                                         
                                                                                
_cell_length_a    29.5091                                                       
_cell_length_b     6.2270                                                       
_cell_length_c    20.2703                                                       
_cell_angle_alpha  90.000                                                       
_cell_angle_beta   91.130                                                       
_cell_angle_gamma  90.000                                                       
                                                                                
_shelx_F_squared_multiplier     1.000                                           
                                                                                
loop_                                                                           
 _refln_index_h                                                                 
 _refln_index_k                                                                 
 _refln_index_l                                                                 
 _refln_F_squared_calc                                                          
 _refln_F_squared_meas                                                          
 _refln_F_squared_sigma                                                         
 _refln_observed_status                                                         
   2   0   0       8078.06       8578.54       666.02 o                         
   4   0   0       5783.14       5509.24       427.46 o                         
   6   0   0      42747.26      48607.69      3641.61 o                         
   8   0   0       2295.78       1286.17        90.11 o                         
  10   0   0        299.73        221.88        46.68 o                         
  12   0   0       1283.73       1100.41        64.78 o                         
  14   0   0       1945.44       2136.02       162.71 o                         
  16   0   0       2754.94       2578.02       147.80 o                         
  18   0   0         97.82        135.78        43.70 o                         
  20   0   0        811.81        824.74        69.88 o                         
  22   0   0         33.94         29.99        42.90 o                         
  24   0   0        408.97        405.39        57.14 o                         
  26   0   0         30.07         80.82        40.83 o                         
  28   0   0          5.89         -0.01        65.53 o                         
  30   0   0        182.68        194.24        48.03 o                         
  32   0   0          2.36          4.36        50.07 o                         
  34   0   0         12.57         19.16        52.59 o                         
   1   1   0        221.20        300.73        44.49 o                         
   3   1   0       1540.47       2038.55        56.63 o                         
   5   1   0       4104.82       3583.58        78.27 o                         
   7   1   0      26313.02      27970.62       869.26 o                         
   9   1   0       1482.97       1022.30        37.41 o                         
  11   1   0       1235.14        735.74        29.32 o                         
  13   1   0       8201.64       6923.77       217.16 o                         
  15   1   0         64.45         36.67        28.94 o                         
  17   1   0        220.47        258.57        30.97 o                         
  19   1   0       1244.45       1330.38        49.95 o                         
  21   1   0        169.28        160.51        27.88 o                         
  23   1   0         23.19         31.75        29.62 o                         
  25   1   0        105.66        118.48        30.22 o                         
  27   1   0          0.02         12.31        29.34 o                         
  29   1   0          6.93         41.78        30.97 o                         
  31   1   0         28.89         47.97        32.87 o                         
  33   1   0         21.68         69.42        33.71 o                         
  35   1   0          0.10         18.24        37.20 o                         
   0   2   0        340.27        270.33        69.96 o                         
   2   2   0       3534.98       3740.52        98.07 o                         
   4   2   0          3.57         45.89        34.21 o                         
   6   2   0        332.66        351.04        31.62 o                         
   8   2   0       4404.60       4980.03       175.89 o                         
  10   2   0       6458.49       7126.68       249.50 o                         
  12   2   0        442.51        374.86        31.57 o                         
  14   2   0       1695.20       1488.06        39.65 o                         
  16   2   0        163.30        227.16        29.39 o                         
  18   2   0         76.96        144.64        32.66 o                         
  20   2   0        145.46        273.73        34.43 o                         
  22   2   0        153.15        139.83        32.39 o                         
  24   2   0         10.91         10.40        29.24 o                         
  26   2   0         29.43         67.06        30.46 o                         
  28   2   0         45.01         44.83        32.34 o                         
  30   2   0          5.69         58.45        33.94 o                         
  32   2   0          9.40         28.41        33.55 o                         
  34   2   0          0.61         34.51        39.44 o                         
   1   3   0       1087.81       1075.57        40.64 o                         
   3   3   0       3321.72       3413.64       102.20 o                         
   5   3   0       1845.14       2042.87        47.58 o                         
   7   3   0        534.74        664.94        33.53 o                         
   9   3   0         56.25         97.62        27.07 o                         
  11   3   0        680.39        564.89        29.63 o                         
  13   3   0        573.12        762.56        36.53 o                         
  15   3   0         19.16         37.60        28.62 o                         
  17   3   0        111.25        156.03        31.19 o                         
  19   3   0          3.38         28.03        26.77 o                         
  21   3   0         70.58         54.11        30.98 o                         
  23   3   0         40.47         48.13        28.91 o                         
  25   3   0          3.90          3.54        34.49 o                         
  27   3   0         23.40         28.74        35.55 o                         
  29   3   0          2.42          1.86        30.48 o                         
  31   3   0          0.65         25.07        37.26 o                         
   0   4   0       2194.25       2467.78        91.81 o                         
   2   4   0          7.16         52.61        32.30 o                         
   4   4   0       1071.62        994.53        36.64 o                         
   6   4   0         92.65        130.60        35.79 o                         
   8   4   0         86.79        144.35        34.51 o                         
  10   4   0         24.70         94.07        33.68 o                         
  12   4   0         73.79         58.55        27.47 o                         
  14   4   0        118.69        136.48        28.48 o                         
  16   4   0        191.05        140.31        30.27 o                         
  18   4   0         24.91         62.62        28.55 o                         
  20   4   0         79.57        105.25        33.37 o                         
  22   4   0         41.12         47.68        28.05 o                         
  24   4   0          9.73         32.89        34.32 o                         
  26   4   0          5.66         10.66        35.35 o                         
  28   4   0          7.93         28.93        32.36 o                         
  30   4   0          2.40         47.89        39.48 o                         
   1   5   0        315.53        314.49        35.46 o                         
   3   5   0          6.90         -6.04        37.20 o                         
   5   5   0          0.30        -13.31        36.90 o                         
   7   5   0        121.01        207.74        33.64 o                         
   9   5   0         10.33         59.83        36.41 o                         
  11   5   0         99.00         79.34        36.27 o                         
  13   5   0        245.45        251.84        35.96 o                         
  15   5   0         93.36         56.05        35.13 o                         
  17   5   0        200.99        189.43        32.89 o                         
  19   5   0          0.68         22.36        30.97 o                         
  21   5   0         20.61         30.72        36.47 o                         
  23   5   0          4.67         24.98        34.93 o                         
  25   5   0          5.17        -14.98        38.35 o                         
   0   6   0          0.88         40.21        54.97 o                         
   2   6   0         38.88         55.93        32.74 o                         
   4   6   0         16.12          1.88        38.10 o                         
   6   6   0         11.12         43.88        34.95 o                         
   8   6   0        499.79        389.02        41.23 o                         
  10   6   0        110.34         65.65        35.07 o                         
  12   6   0          5.29          5.88        35.16 o                         
  14   6   0         53.62         46.65        40.96 o                         
  16   6   0          2.78         14.51        37.98 o                         
  18   6   0          1.52          4.44        40.50 o                         
  20   6   0          9.78         35.78        43.89 o                         
   1   7   0          0.01         -0.14        33.96 o                         
   3   7   0         21.99         11.28        37.76 o                         
   5   7   0         47.04         50.07        38.73 o                         
   7   7   0          0.70         39.77        43.18 o                         
   9   7   0         41.00         37.86        38.12 o                         
  11   7   0         20.49        -11.83        43.56 o                         
  13   7   0          3.26        -12.12        40.51 o                         
 -35   1   1          0.16         31.09        38.49 o                         
 -33   1   1         15.47         18.43        30.35 o                         
 -31   1   1          1.36          6.69        35.71 o                         
 -29   1   1         11.77         30.98        27.34 o                         
 -27   1   1         43.86         42.85        29.99 o                         
 -25   1   1         34.81         28.29        30.51 o                         
 -23   1   1         74.91         86.21        32.64 o                         
 -21   1   1        987.49        902.11        35.51 o                         
 -19   1   1         70.00        138.59        29.50 o                         
 -17   1   1         25.25         60.18        26.52 o                         
 -15   1   1        129.98        128.04        29.22 o                         
 -13   1   1       2509.41       1957.86        67.91 o                         
 -11   1   1       1278.39       1652.48        66.20 o                         
  -9   1   1       1729.26       1696.90        47.68 o                         
  -7   1   1         38.48         55.19        38.94 o                         
  -5   1   1       4361.58       3640.05       115.24 o                         
  -3   1   1      26623.16      27645.85       565.41 o                         
  -1   1   1      24550.48      23714.20       514.56 o                         
   1   1   1      12482.54      12276.52       359.32 o                         
   3   1   1      22580.41      24929.03       553.73 o                         
   5   1   1      96670.97      95097.30      2026.94 o                         
   7   1   1      38426.95      37604.86       949.87 o                         
   9   1   1       2020.81       1975.45        44.28 o                         
  11   1   1        631.38        457.06        26.53 o                         
  13   1   1        237.60        446.20        28.20 o                         
  15   1   1       2380.85       2411.06        64.28 o                         
  17   1   1        656.96        838.44        28.63 o                         
  19   1   1         40.56         29.71        29.18 o                         
  21   1   1        123.57         99.73        26.61 o                         
  23   1   1         37.50         43.45        29.51 o                         
  25   1   1        620.81        629.56        48.67 o                         
  27   1   1          0.14         30.59        26.31 o                         
  29   1   1          9.82          3.05        32.39 o                         
  31   1   1         15.34         46.21        31.87 o                         
  33   1   1          3.26         34.62        36.04 o                         
  35   1   1          2.23         19.00        38.27 o                         
 -34   2   1         13.34          0.55        36.29 o                         
 -32   2   1          7.01          9.22        34.46 o                         
 -30   2   1         23.36         52.56        34.03 o                         
 -28   2   1          1.14         47.61        29.50 o                         
 -26   2   1         12.68         21.72        30.28 o                         
 -24   2   1          0.01         -4.71        31.25 o                         
 -22   2   1          0.56         42.65        31.05 o                         
 -20   2   1        180.35        161.90        29.91 o                         
 -18   2   1        978.30        782.92        38.02 o                         
 -16   2   1          0.69         95.71        27.38 o                         
 -14   2   1       2368.69       2056.95        47.22 o                         
 -12   2   1          1.53         47.30        36.02 o                         
 -10   2   1          3.19         34.08        29.89 o                         
  -8   2   1        436.70        614.99        33.10 o                         
  -6   2   1        151.48        148.08        36.09 o                         
  -4   2   1       1034.03        971.17        39.67 o                         
  -2   2   1          6.34         22.25        37.41 o                         
   0   2   1        424.58        297.65        42.41 o                         
   2   2   1       4713.83       5147.23       136.97 o                         
   4   2   1       3053.69       2931.36       102.11 o                         
   6   2   1       6704.61       6281.13       188.27 o                         
   8   2   1        833.03       1053.22        33.31 o                         
  10   2   1        964.01       1044.65        34.57 o                         
  12   2   1       6367.57       6557.19       221.49 o                         
  14   2   1        492.03        428.43        30.51 o                         
  16   2   1         35.89         93.05        26.05 o                         
  18   2   1       1207.20       1043.55        31.06 o                         
  20   2   1        301.02        363.94        31.50 o                         
  22   2   1        135.66        234.77        32.17 o                         
  24   2   1          0.77         59.22        31.90 o                         
  26   2   1          1.99         14.37        29.84 o                         
  28   2   1          4.01         60.71        28.65 o                         
  30   2   1          0.07         -9.29        30.03 o                         
  32   2   1          0.02          7.47        29.62 o                         
  34   2   1          0.38         37.92        35.36 o                         
 -31   3   1          2.14         28.64        38.02 o                         
 -29   3   1          0.83         10.81        32.06 o                         
 -27   3   1         37.53         84.72        36.26 o                         
 -25   3   1         55.97         83.24        36.26 o                         
 -23   3   1          3.64          7.97        34.14 o                         
 -21   3   1          0.07         37.75        33.42 o                         
 -19   3   1          9.05         44.31        30.23 o                         
 -17   3   1         15.68         20.16        31.96 o                         
 -15   3   1         13.10         38.94        28.93 o                         
 -13   3   1        518.46        612.13        34.18 o                         
 -11   3   1          0.78         36.64        29.95 o                         
  -9   3   1        975.45        852.46        32.95 o                         
  -7   3   1       3137.70       2965.43       106.76 o                         
  -5   3   1       4966.00       5030.95       149.24 o                         
  -3   3   1        606.29        718.78        37.35 o                         
  -1   3   1       1397.66       1491.15        53.98 o                         
   1   3   1       2726.58       2503.59        54.93 o                         
   3   3   1       3913.79       4507.01        98.75 o                         
   5   3   1          2.35         34.54        31.20 o                         
   7   3   1        370.23        446.93        30.90 o                         
   9   3   1        407.71        558.52        26.98 o                         
  11   3   1        106.22        106.57        27.21 o                         
  13   3   1        117.37        133.89        28.07 o                         
  15   3   1        277.69        260.57        29.38 o                         
  17   3   1         98.92         57.76        29.65 o                         
  19   3   1          0.70         20.79        26.39 o                         
  21   3   1         56.29         88.51        26.99 o                         
  23   3   1          7.86         31.31        29.73 o                         
  25   3   1         36.64         58.10        28.30 o                         
  27   3   1          0.14         22.62        33.89 o                         
  29   3   1          0.79         48.38        31.28 o                         
  31   3   1          0.54         70.48        37.30 o                         
 -30   4   1         19.15         27.70        36.88 o                         
 -28   4   1          0.41         15.58        38.83 o                         
 -26   4   1         37.68         45.04        31.83 o                         
 -24   4   1          1.42         66.40        34.37 o                         
 -22   4   1        218.42        126.68        33.65 o                         
 -20   4   1          1.85         38.03        28.41 o                         
 -18   4   1         29.53         51.81        32.54 o                         
 -16   4   1          0.01         11.39        28.02 o                         
 -14   4   1          1.98         28.36        29.71 o                         
 -12   4   1        116.62        165.27        34.99 o                         
 -10   4   1        378.93        246.31        39.58 o                         
  -8   4   1         23.03         19.70        36.40 o                         
  -6   4   1        302.83        482.02        36.49 o                         
  -4   4   1        769.87        742.88        37.58 o                         
  -2   4   1         90.56        133.01        36.09 o                         
   0   4   1        219.16        273.91        36.42 o                         
   2   4   1       2178.97       2552.61        80.36 o                         
   4   4   1         33.21         26.49        30.40 o                         
   6   4   1        157.65        232.43        31.12 o                         
   8   4   1         29.74         65.19        30.86 o                         
  10   4   1          0.02         14.58        33.06 o                         
  12   4   1          3.76          6.01        28.68 o                         
  14   4   1        204.29        238.69        29.06 o                         
  16   4   1         48.90         73.60        30.08 o                         
  18   4   1          8.75          6.31        30.02 o                         
  20   4   1        318.34        265.46        36.44 o                         
  22   4   1         67.00         54.20        34.54 o                         
  24   4   1         33.43         43.35        32.51 o                         
  26   4   1         11.28         49.06        35.44 o                         
  28   4   1          1.07         -2.18        34.63 o                         
  30   4   1          0.46         23.95        36.08 o                         
 -25   5   1          2.45         25.68        39.29 o                         
 -23   5   1          5.00          8.91        33.10 o                         
 -21   5   1         37.21         58.50        35.26 o                         
 -19   5   1          0.03          9.09        36.22 o                         
 -17   5   1         28.60         39.62        34.40 o                         
 -15   5   1          0.85         -5.59        39.64 o                         
 -13   5   1        153.81        193.91        38.72 o                         
 -11   5   1        230.01        192.74        37.14 o                         
  -9   5   1        133.61        178.58        39.65 o                         
  -7   5   1        170.61        198.38        39.68 o                         
  -5   5   1        124.75         77.85        35.33 o                         
  -3   5   1        111.54         45.27        39.07 o                         
  -1   5   1         11.28         58.56        38.88 o                         
   1   5   1         13.17         31.79        32.91 o                         
   3   5   1         22.74         29.08        34.70 o                         
   5   5   1        101.04        172.53        36.15 o                         
   7   5   1          2.10         20.82        34.49 o                         
   9   5   1         85.55        141.42        31.89 o                         
  11   5   1        108.52         79.76        34.46 o                         
  13   5   1        519.32        537.38        34.21 o                         
  15   5   1          0.50         15.57        31.14 o                         
  17   5   1        172.60        178.89        34.33 o                         
  19   5   1         24.40         65.07        35.73 o                         
  21   5   1         20.90         54.45        33.04 o                         
  23   5   1         24.98         43.56        35.21 o                         
  25   5   1          0.68         21.77        37.29 o                         
 -20   6   1          0.37         29.60        45.03 o                         
 -18   6   1          1.18         19.94        38.77 o                         
 -16   6   1          5.45         18.64        44.67 o                         
 -14   6   1         37.19         60.31        43.06 o                         
 -12   6   1          7.45         26.00        34.38 o                         
 -10   6   1         65.98         72.04        39.17 o                         
  -8   6   1         66.77         65.99        39.19 o                         
  -6   6   1         15.10         41.89        35.12 o                         
  -4   6   1         43.22         42.27        40.54 o                         
  -2   6   1         20.04         24.73        33.61 o                         
   0   6   1         41.72         98.34        38.02 o                         
   2   6   1          5.87         48.74        37.90 o                         
   4   6   1        147.89        144.80        38.06 o                         
   6   6   1          9.82         44.89        34.66 o                         
   8   6   1          0.65         42.66        37.47 o                         
  10   6   1        136.43        101.70        34.97 o                         
  12   6   1          0.04         44.69        35.89 o                         
  14   6   1         83.03         53.71        36.36 o                         
  16   6   1         25.30         42.45        43.05 o                         
  18   6   1          0.13         24.09        40.76 o                         
  20   6   1         17.04         33.10        43.08 o                         
 -13   7   1          0.10         16.67        39.75 o                         
 -11   7   1         16.72          1.57        39.93 o                         
  -9   7   1          6.14         25.67        43.67 o                         
  -7   7   1          0.51         54.32        44.07 o                         
  -5   7   1         11.52         16.80        36.36 o                         
  -3   7   1         38.74         42.79        36.85 o                         
  -1   7   1         13.59         11.16        45.24 o                         
   1   7   1         35.00         17.79        40.05 o                         
   3   7   1          0.04         20.69        43.33 o                         
   5   7   1          4.74         65.39        44.76 o                         
   7   7   1         13.74         43.74        42.82 o                         
   9   7   1          6.62         55.67        42.39 o                         
  11   7   1          0.50         51.15        38.90 o                         
  13   7   1         12.77         24.49        46.31 o                         
 -34   0   2        304.65        259.33        54.44 o                         
 -32   0   2        116.60        148.29        55.03 o                         
 -30   0   2        492.85        501.50        64.55 o                         
 -28   0   2         62.54         42.98        45.52 o                         
 -26   0   2        142.17        142.89        45.70 o                         
 -24   0   2        144.78        216.01        46.27 o                         
 -22   0   2        106.89        116.37        46.60 o                         
 -20   0   2         13.23         41.04        44.42 o                         
 -18   0   2       3355.79       3358.98       195.04 o                         
 -16   0   2       2862.43       2479.58       183.29 o                         
 -14   0   2        603.92        794.77        58.49 o                         
 -12   0   2          0.66         37.91        47.23 o                         
 -10   0   2        395.22        451.25        66.30 o                         
  -8   0   2      26458.13      18671.56       590.31 o                         
  -6   0   2      87955.19      68818.48      1431.57 o                         
  -4   0   2      15004.76       7938.97       163.34 o                         
  -2   0   2        318.78         36.93        65.69 o                         
   0   0   2      68400.57      83800.39       528.19 o                         
   2   0   2       1271.55       2653.09        73.38 o                         
   4   0   2       2906.32       1282.61        48.70 o                         
   6   0   2      66462.95      61148.03      1847.44 o                         
   8   0   2      13551.30      10300.28       306.89 o                         
  10   0   2        354.98        621.42        42.32 o                         
  12   0   2      10287.68       9419.71       434.30 o                         
  14   0   2        882.10        584.02        45.97 o                         
  16   0   2       1810.26       2201.18       128.51 o                         
  18   0   2       3822.72       3621.09       181.14 o                         
  20   0   2          1.80         41.42        35.53 o                         
  22   0   2        776.27        914.79        69.45 o                         
  24   0   2         26.38        -24.13        54.73 o                         
  26   0   2        113.57         32.39        43.55 o                         
  28   0   2         24.69         15.73        44.36 o                         
  30   0   2        169.32        153.71        41.05 o                         
  32   0   2          6.32         70.01        50.02 o                         
  34   0   2          9.25         47.63        46.53 o                         
 -35   1   2          0.11         12.24        38.67 o                         
 -33   1   2         29.71         71.94        36.89 o                         
 -31   1   2         19.30         37.68        32.92 o                         
 -29   1   2          2.00         10.87        31.01 o                         
 -27   1   2         20.21         30.01        32.18 o                         
 -25   1   2        506.73        502.14        38.19 o                         
 -23   1   2        350.55        378.32        31.79 o                         
 -21   1   2        156.61        191.25        33.02 o                         
 -19   1   2          1.11         31.85        30.05 o                         
 -17   1   2        297.96        329.28        32.81 o                         
 -15   1   2       1042.09        841.25        43.28 o                         
 -13   1   2       2661.14       2045.46        74.58 o                         
 -11   1   2        639.09       1083.51        39.77 o                         
  -9   1   2       5863.42       4300.22       194.21 o                         
  -7   1   2       1793.58       1803.14        70.58 o                         
  -5   1   2          4.66         93.92        60.39 o                         
  -1   1   2       1836.74       3961.97        77.09 o                         
   3   1   2       7178.78       6034.38        92.90 o                         
   5   1   2      35021.52      35928.49       753.56 o                         
   7   1   2      73550.67      75039.44      1780.67 o                         
   9   1   2        987.81        969.51        33.75 o                         
  11   1   2       1914.15       2011.98        85.00 o                         
  13   1   2       3905.62       3932.54        95.49 o                         
  15   1   2       1353.08       1425.57        32.59 o                         
  17   1   2        762.76        786.70        29.58 o                         
  19   1   2        136.64        159.87        28.11 o                         
  21   1   2         49.91         71.24        25.89 o                         
  23   1   2         72.15         87.63        28.82 o                         
  25   1   2          0.07         40.80        29.62 o                         
  27   1   2         73.39        115.79        29.73 o                         
  29   1   2          0.73          9.83        28.88 o                         
  31   1   2          0.37          0.29        32.24 o                         
  33   1   2          5.15         53.33        36.91 o                         
  35   1   2          3.42         35.76        35.53 o                         
 -34   2   2          0.88         57.03        36.71 o                         
 -32   2   2          0.63         12.74        37.25 o                         
 -30   2   2         31.84         70.45        32.44 o                         
 -28   2   2          0.75          9.25        32.01 o                         
 -26   2   2         13.88         16.35        28.67 o                         
 -24   2   2         13.78         42.77        31.29 o                         
 -22   2   2        436.34        328.20        30.25 o                         
 -20   2   2        255.34        256.87        35.23 o                         
 -18   2   2        154.08        183.40        31.08 o                         
 -16   2   2        183.95        141.79        30.29 o                         
 -14   2   2       1484.69       1372.37        40.70 o                         
 -12   2   2       3920.71       2955.07        76.72 o                         
 -10   2   2       3181.11       3750.96        51.85 o                         
  -8   2   2        494.58        327.92        38.29 o                         
  -6   2   2       1761.42       1362.39        43.55 o                         
  -4   2   2         16.66         39.38        39.68 o                         
  -2   2   2       2103.18       1890.36        50.88 o                         
   0   2   2       1143.95       1194.27        48.85 o                         
   2   2   2       2850.98       3018.12        72.08 o                         
   4   2   2       7113.37       7028.39       173.56 o                         
   6   2   2       1068.59       1304.85        36.23 o                         
   8   2   2       4598.66       4689.69       103.36 o                         
  10   2   2       4220.57       4713.39       148.12 o                         
  12   2   2       4090.27       4796.64       121.84 o                         
  14   2   2       1711.36       2036.16        55.89 o                         
  16   2   2        486.43        400.49        25.90 o                         
  18   2   2         10.69         14.66        28.07 o                         
  20   2   2        217.48        171.85        27.91 o                         
  22   2   2          0.03         30.84        27.17 o                         
  24   2   2          4.92         36.15        29.70 o                         
  26   2   2         16.58         31.24        32.55 o                         
  28   2   2          2.19          7.32        30.53 o                         
  30   2   2          2.39        -30.58        35.52 o                         
  32   2   2          1.33         16.95        33.23 o                         
  34   2   2          0.66         36.59        33.18 o                         
 -31   3   2         12.61         18.94        35.59 o                         
 -29   3   2          1.19          2.91        34.02 o                         
 -27   3   2         61.71         39.65        31.63 o                         
 -25   3   2          0.95         46.47        32.16 o                         
 -23   3   2         43.45         66.33        35.86 o                         
 -21   3   2         15.52         32.10        35.00 o                         
 -19   3   2          4.76         31.61        29.08 o                         
 -17   3   2         21.82         26.10        29.78 o                         
 -15   3   2         28.69         48.96        34.29 o                         
 -13   3   2        937.25       1039.72        48.47 o                         
 -11   3   2        235.87        236.34        31.32 o                         
  -9   3   2        872.55        659.86        37.10 o                         
  -7   3   2       1072.92        944.66        36.81 o                         
  -5   3   2       1419.14       1179.12        52.92 o                         
  -3   3   2       5402.47       6193.72       143.46 o                         
  -1   3   2         17.74          6.00        37.33 o                         
   1   3   2        158.17        135.96        38.31 o                         
   3   3   2        189.51        321.51        32.41 o                         
   5   3   2        945.97       1079.86        39.54 o                         
   7   3   2       3714.78       4255.45       116.89 o                         
   9   3   2        846.26       1107.51        36.59 o                         
  11   3   2       2636.65       2329.04        69.71 o                         
  13   3   2         49.74        169.43        27.48 o                         
  15   3   2       1072.88       1345.14        59.31 o                         
  17   3   2         10.07         16.60        26.29 o                         
  19   3   2        231.54        258.05        29.41 o                         
  21   3   2         84.67        139.67        30.87 o                         
  23   3   2        164.36        110.15        28.38 o                         
  25   3   2         48.77         39.74        28.49 o                         
  27   3   2          4.50         50.91        33.86 o                         
  29   3   2         11.65         32.70        28.86 o                         
  31   3   2          8.91         34.37        34.53 o                         
 -30   4   2          4.47         41.66        41.60 o                         
 -28   4   2          2.18         -2.56        40.65 o                         
 -26   4   2         10.99          2.34        33.41 o                         
 -24   4   2          7.89         36.48        36.12 o                         
 -22   4   2         28.00         60.36        32.91 o                         
 -20   4   2         78.67        116.04        34.72 o                         
 -18   4   2         12.91         58.30        33.92 o                         
 -16   4   2         31.59         99.80        34.20 o                         
 -14   4   2          4.01         -2.29        30.86 o                         
 -12   4   2        123.99        115.03        36.66 o                         
 -10   4   2        140.08        124.92        32.20 o                         
  -8   4   2         97.31        156.92        38.53 o                         
  -6   4   2         39.60         59.05        33.36 o                         
  -4   4   2         33.75         25.64        32.04 o                         
  -2   4   2        655.50        667.30        51.62 o                         
   0   4   2         19.38         77.94        36.68 o                         
   2   4   2        258.09        273.70        30.54 o                         
   4   4   2        764.86        721.00        33.49 o                         
   6   4   2        169.13        237.95        30.25 o                         
   8   4   2         22.60         13.01        29.74 o                         
  10   4   2         59.45         93.86        32.29 o                         
  12   4   2        466.75        404.52        30.57 o                         
  14   4   2        366.20        479.16        32.14 o                         
  16   4   2         83.68         71.80        29.70 o                         
  18   4   2         38.95         41.98        26.32 o                         
  20   4   2        461.19        531.30        31.84 o                         
  22   4   2          2.21         20.17        27.93 o                         
  24   4   2         13.81         22.74        31.23 o                         
  26   4   2         13.31         26.15        34.91 o                         
  28   4   2         28.68         83.87        32.25 o                         
  30   4   2          0.67         34.96        36.09 o                         
 -25   5   2          8.98         51.07        41.88 o                         
 -23   5   2          4.22        -11.38        31.92 o                         
 -21   5   2         24.98         53.42        38.73 o                         
 -19   5   2          1.11         38.44        42.12 o                         
 -17   5   2        235.09        176.11        35.18 o                         
 -15   5   2         28.03         30.74        31.07 o                         
 -13   5   2          8.77         53.74        37.13 o                         
 -11   5   2         23.26         54.68        34.35 o                         
  -9   5   2          0.62         21.87        36.40 o                         
  -7   5   2          3.11        -16.04        40.50 o                         
  -5   5   2        139.96        174.78        39.84 o                         
  -3   5   2          5.48         57.01        39.03 o                         
  -1   5   2        389.29        369.35        39.58 o                         
   1   5   2        345.02        328.64        36.20 o                         
   3   5   2        119.81        190.31        32.30 o                         
   5   5   2        134.53        214.39        32.60 o                         
   7   5   2          2.70          3.31        34.50 o                         
   9   5   2          1.02         41.76        32.07 o                         
  11   5   2         16.81         43.79        30.91 o                         
  13   5   2        400.85        360.53        39.21 o                         
  15   5   2         20.84         27.16        34.26 o                         
  17   5   2         88.30         71.55        34.36 o                         
  19   5   2         25.99         45.15        31.39 o                         
  21   5   2         34.44         36.85        32.45 o                         
  23   5   2          1.07         17.49        35.59 o                         
  25   5   2          4.70         17.65        37.27 o                         
 -20   6   2         40.97         15.76        49.15 o                         
 -18   6   2          7.93         23.16        40.21 o                         
 -16   6   2          0.15         49.10        42.10 o                         
 -14   6   2         22.13         68.86        37.94 o                         
 -12   6   2         86.26         61.66        41.24 o                         
 -10   6   2        183.46        136.20        41.26 o                         
  -8   6   2         74.16         42.83        38.41 o                         
  -6   6   2          0.68         11.84        40.51 o                         
  -4   6   2          3.59         53.19        40.03 o                         
  -2   6   2          2.21         23.36        33.36 o                         
   0   6   2         21.56         63.94        37.25 o                         
   2   6   2         62.91        109.50        38.51 o                         
   4   6   2          7.50         24.96        32.76 o                         
   6   6   2         62.31         72.78        36.62 o                         
   8   6   2        119.58        104.15        37.30 o                         
  10   6   2         17.44         72.27        36.62 o                         
  12   6   2         14.73         40.42        38.53 o                         
  14   6   2         24.96         38.35        37.36 o                         
  16   6   2          2.19         71.08        39.06 o                         
  18   6   2          1.44         18.11        41.27 o                         
  20   6   2          0.50         30.79        36.01 o                         
 -13   7   2          5.73         19.61        41.97 o                         
 -11   7   2          2.35         74.93        42.49 o                         
  -9   7   2         80.33         55.31        43.99 o                         
  -7   7   2         25.23         78.82        38.86 o                         
  -5   7   2         62.87         70.66        37.22 o                         
  -3   7   2          4.98         28.10        40.05 o                         
  -1   7   2          2.30         33.55        36.72 o                         
   1   7   2          0.13          7.74        35.77 o                         
   3   7   2         12.23         37.80        38.54 o                         
   5   7   2          0.20         27.30        44.61 o                         
   7   7   2          3.31         18.90        40.44 o                         
   9   7   2          3.41         14.98        44.13 o                         
  11   7   2          0.94         28.27        42.61 o                         
 -35   1   3         32.01         10.65        34.02 o                         
 -33   1   3         35.16         41.97        32.56 o                         
 -31   1   3         50.77         94.58        33.99 o                         
 -29   1   3         29.73         10.01        34.94 o                         
 -27   1   3        402.78        400.50        32.08 o                         
 -25   1   3        564.46        523.87        46.17 o                         
 -23   1   3         77.72         77.19        32.77 o                         
 -21   1   3        170.69        196.26        31.06 o                         
 -19   1   3         20.39         44.47        33.76 o                         
 -17   1   3        961.94        844.86        58.82 o                         
 -15   1   3        320.72        195.36        38.37 o                         
 -13   1   3       1539.86       1145.46        48.46 o                         
 -11   1   3        386.11        266.39        44.88 o                         
  -9   1   3        198.64        195.80        45.31 o                         
  -7   1   3       5944.64       4539.63       149.84 o                         
  -5   1   3         27.22        351.21        59.50 o                         
  -3   1   3        687.07        451.81        63.70 o                         
  -1   1   3      46915.94      48178.64       727.34 o                         
   1   1   3      12237.14      10374.33       141.38 o                         
   3   1   3       5874.13       4525.68        49.86 o                         
   5   1   3       5068.15       6840.17        70.77 o                         
   7   1   3       7162.69       8146.04       149.89 o                         
   9   1   3       1673.27       1436.96        33.84 o                         
  11   1   3       2621.69       2550.42        78.84 o                         
  13   1   3       9920.48       9445.53       276.26 o                         
  15   1   3       2518.47       3267.78        93.96 o                         
  17   1   3         33.48         80.24        23.72 o                         
  19   1   3        108.89        111.20        27.85 o                         
  21   1   3        221.38        297.20        27.90 o                         
  23   1   3         67.59         66.03        25.08 o                         
  25   1   3         27.38         52.93        27.86 o                         
  27   1   3          3.01          6.98        28.58 o                         
  29   1   3          1.05         22.79        28.85 o                         
  31   1   3          0.28         19.66        35.00 o                         
  33   1   3          6.79         56.53        33.86 o                         
  35   1   3          5.22         17.27        33.39 o                         
 -34   2   3          1.35         52.59        36.30 o                         
 -32   2   3          2.76         23.65        39.27 o                         
 -30   2   3          0.31         30.19        34.31 o                         
 -28   2   3          1.37         52.36        31.95 o                         
 -26   2   3         86.55         86.98        31.69 o                         
 -24   2   3          0.17         61.88        33.34 o                         
 -22   2   3         60.21        102.09        35.08 o                         
 -20   2   3        487.12        395.78        30.55 o                         
 -18   2   3        223.41        158.72        32.17 o                         
 -16   2   3        312.63        264.83        30.89 o                         
 -14   2   3        806.25        721.86        40.38 o                         
 -12   2   3        279.93        271.00        34.63 o                         
 -10   2   3         13.89         87.64        32.87 o                         
  -8   2   3        321.93        490.02        38.18 o                         
  -6   2   3         12.44         47.77        35.02 o                         
  -4   2   3       6610.04       5793.17       174.69 o                         
  -2   2   3       5715.84       6887.09       146.33 o                         
   0   2   3       2673.39       2239.73        59.25 o                         
   2   2   3        209.80        315.40        38.38 o                         
   4   2   3         13.58         37.76        27.54 o                         
   6   2   3        142.68        110.58        27.06 o                         
   8   2   3       1425.01       1166.04        30.60 o                         
  10   2   3       1802.51       2264.37        47.74 o                         
  12   2   3       9805.72       9933.46       233.34 o                         
  14   2   3        578.66        611.45        27.46 o                         
  16   2   3       1083.57       1205.52        46.59 o                         
  18   2   3        271.13        303.64        28.77 o                         
  20   2   3         81.22         27.33        27.44 o                         
  22   2   3         93.38        157.24        25.58 o                         
  24   2   3         17.08         32.86        28.56 o                         
  26   2   3         21.37        -16.03        32.30 o                         
  28   2   3        179.54        125.97        33.66 o                         
  30   2   3         13.39         40.15        32.87 o                         
  32   2   3         11.91         -3.60        33.75 o                         
  34   2   3          1.74         34.93        38.35 o                         
 -31   3   3         11.86        -24.56        36.87 o                         
 -29   3   3         27.62         32.69        32.72 o                         
 -27   3   3         30.43         36.61        30.80 o                         
 -25   3   3         45.61         65.25        29.45 o                         
 -23   3   3        249.96        205.93        32.29 o                         
 -21   3   3        253.81        209.58        34.18 o                         
 -19   3   3         17.93         56.75        34.12 o                         
 -17   3   3         32.09         36.01        36.86 o                         
 -15   3   3       1026.24        862.31        35.31 o                         
 -13   3   3         39.68        102.48        37.42 o                         
 -11   3   3         80.87        158.67        35.56 o                         
  -9   3   3       1023.69        999.03        50.49 o                         
  -7   3   3       1175.72        970.43        40.33 o                         
  -5   3   3        187.52        269.55        37.23 o                         
  -3   3   3       1185.56       1115.93        53.46 o                         
  -1   3   3        563.93        737.86        40.42 o                         
   1   3   3          3.37         41.30        36.60 o                         
   3   3   3         92.25        107.34        28.91 o                         
   5   3   3        159.91        221.78        29.01 o                         
   7   3   3         32.59        102.25        28.78 o                         
   9   3   3       1558.62       1660.27        56.13 o                         
  11   3   3       3100.46       3101.94        81.83 o                         
  13   3   3        207.89        199.75        28.39 o                         
  15   3   3       2382.20       2324.28        94.70 o                         
  17   3   3        775.07        740.24        39.90 o                         
  19   3   3         13.31         25.49        28.61 o                         
  21   3   3          0.05         -5.01        29.59 o                         
  23   3   3         71.61         52.50        27.25 o                         
  25   3   3        360.74        302.08        31.96 o                         
  27   3   3         24.29         39.10        30.85 o                         
  29   3   3          3.63         43.43        32.16 o                         
  31   3   3          0.46         -0.42        31.91 o                         
 -30   4   3         10.20         30.07        39.52 o                         
 -28   4   3         16.51         11.16        38.03 o                         
 -26   4   3          3.57          8.78        32.82 o                         
 -24   4   3         23.98         40.77        34.12 o                         
 -22   4   3          6.42         29.66        36.42 o                         
 -20   4   3         14.12         67.95        35.17 o                         
 -18   4   3          0.25          8.15        32.93 o                         
 -16   4   3        130.62        181.73        40.57 o                         
 -14   4   3         25.79         -5.03        37.33 o                         
 -12   4   3         51.60        108.51        36.75 o                         
 -10   4   3         46.14        108.91        33.62 o                         
  -8   4   3        382.22        507.08        41.35 o                         
  -6   4   3         26.06         17.39        33.33 o                         
  -4   4   3          8.28         60.74        35.59 o                         
  -2   4   3       1256.58       1131.34        38.64 o                         
   0   4   3       1053.29        900.65        40.56 o                         
   2   4   3       1796.04       2184.99        62.17 o                         
   4   4   3        115.45         50.35        32.57 o                         
   6   4   3          5.42         48.08        28.45 o                         
   8   4   3        247.49        295.98        30.46 o                         
  10   4   3         38.44         51.69        30.23 o                         
  12   4   3         95.33        153.63        31.42 o                         
  14   4   3        435.43        415.26        30.45 o                         
  16   4   3         20.74         53.94        30.41 o                         
  18   4   3        444.40        388.03        37.33 o                         
  20   4   3         87.65         83.86        30.38 o                         
  22   4   3         80.69         77.22        31.61 o                         
  24   4   3          9.22         41.84        29.50 o                         
  26   4   3         45.93          6.79        33.22 o                         
  28   4   3          6.13         17.05        35.08 o                         
 -25   5   3          0.07         24.53        41.48 o                         
 -23   5   3          1.84         21.32        36.87 o                         
 -21   5   3         19.10         15.07        34.91 o                         
 -19   5   3          1.77         25.77        34.48 o                         
 -17   5   3         69.95         94.68        34.58 o                         
 -15   5   3         58.97         42.60        38.59 o                         
 -13   5   3        161.22        110.63        39.59 o                         
 -11   5   3        108.81        132.88        41.62 o                         
  -9   5   3         77.78         90.07        36.49 o                         
  -7   5   3         38.83         20.62        34.99 o                         
  -5   5   3          8.34         62.07        38.30 o                         
  -3   5   3          0.55         46.24        35.38 o                         
  -1   5   3         28.92          0.71        31.59 o                         
   1   5   3         69.72         87.82        34.80 o                         
   3   5   3          8.40         -7.12        31.82 o                         
   5   5   3          9.07         18.05        31.37 o                         
   7   5   3        123.97         73.86        34.42 o                         
   9   5   3        532.94        593.61        47.72 o                         
  11   5   3         99.72        132.20        34.06 o                         
  13   5   3        112.22        117.36        30.27 o                         
  15   5   3         23.04         51.45        34.53 o                         
  17   5   3        108.43         98.07        36.71 o                         
  19   5   3         14.57         -5.86        34.97 o                         
  21   5   3         38.01         44.67        33.28 o                         
  23   5   3         48.04         22.89        34.08 o                         
  25   5   3          0.01         49.55        37.68 o                         
 -20   6   3          0.39         11.28        45.98 o                         
 -18   6   3          1.12        -19.69        40.24 o                         
 -16   6   3         12.00         23.31        39.30 o                         
 -14   6   3          2.08         35.41        40.99 o                         
 -12   6   3         10.02        -11.11        41.33 o                         
 -10   6   3          0.54         45.00        42.73 o                         
  -8   6   3         18.11        -10.31        37.17 o                         
  -6   6   3          1.97          0.96        38.16 o                         
  -4   6   3         18.03         63.12        41.06 o                         
  -2   6   3         69.62        145.54        37.37 o                         
   0   6   3        141.64        124.03        38.00 o                         
   2   6   3         52.06         35.09        35.18 o                         
   4   6   3        308.15        273.78        38.71 o                         
   6   6   3          8.24          8.90        29.97 o                         
   8   6   3          3.86         14.83        33.23 o                         
  10   6   3         17.26         46.79        36.86 o                         
  12   6   3          4.20         28.07        32.92 o                         
  14   6   3          9.02         36.76        37.80 o                         
  16   6   3          1.23         31.13        33.89 o                         
  18   6   3          1.04         14.89        35.11 o                         
  20   6   3          0.34          6.16        40.96 o                         
 -11   7   3          5.52         -5.85        42.84 o                         
  -9   7   3          7.54         36.90        43.02 o                         
  -7   7   3         56.45         35.29        39.15 o                         
  -5   7   3         37.77         68.43        41.45 o                         
  -3   7   3         30.80         55.53        42.83 o                         
  -1   7   3          0.75         52.69        41.18 o                         
   1   7   3         19.05         32.42        38.17 o                         
   3   7   3          9.57         15.32        42.36 o                         
   5   7   3          0.06         38.05        42.01 o                         
   7   7   3         16.74         10.21        42.97 o                         
   9   7   3          5.09          3.96        41.86 o                         
  11   7   3         15.96         61.78        41.41 o                         
 -34   0   4        265.36        235.75        91.19 o                         
 -32   0   4         73.20         16.87        55.93 o                         
 -30   0   4        283.12        220.81        51.78 o                         
 -28   0   4        500.56        409.44        45.53 o                         
 -26   0   4          3.71        -16.75        45.89 o                         
 -24   0   4        868.01        970.07       120.38 o                         
 -22   0   4       2197.78       2048.72       135.70 o                         
 -20   0   4         45.88         28.36        42.80 o                         
 -18   0   4        597.11        635.28        63.86 o                         
 -16   0   4       2473.05       2480.57       193.48 o                         
 -14   0   4        272.82        369.04        61.18 o                         
 -12   0   4        393.88        213.29        57.15 o                         
 -10   0   4       3513.36       1984.08        77.73 o                         
  -8   0   4       5335.06       2361.54       131.00 o                         
  -6   0   4      15882.74       9752.14       254.93 o                         
  -2   0   4         93.97         29.17        58.27 o                         
   0   0   4       6315.36       8190.05       127.50 o                         
   2   0   4      12877.47       9087.53       145.55 o                         
   4   0   4      11816.05      19680.81       202.35 o                         
   6   0   4      27238.29      33684.66       386.44 o                         
   8   0   4       2767.97       4603.57        94.25 o                         
  10   0   4       1309.36       1361.40        36.90 o                         
  12   0   4       1278.10       1445.46        42.86 o                         
  14   0   4          9.52        101.03        34.60 o                         
  16   0   4         27.64         25.35        31.72 o                         
  18   0   4       3443.28       3419.00       183.35 o                         
  20   0   4        385.22        533.34        44.49 o                         
  22   0   4       1325.96       1523.83        85.08 o                         
  24   0   4        138.71        196.12        32.24 o                         
  26   0   4          0.01         -5.13        36.89 o                         
  28   0   4          3.50         19.65        36.98 o                         
  30   0   4         13.35         -7.64        40.58 o                         
  32   0   4          9.68         40.52        42.75 o                         
  34   0   4         22.46         45.60        45.61 o                         
 -35   1   4         12.89         40.46        34.59 o                         
 -33   1   4          0.33         60.77        33.09 o                         
 -31   1   4         35.74         93.35        36.43 o                         
 -29   1   4        289.69        324.27        36.54 o                         
 -27   1   4        328.31        363.44        33.09 o                         
 -25   1   4        393.37        339.21        35.81 o                         
 -23   1   4         35.85         10.55        38.35 o                         
 -21   1   4          5.42         38.46        36.10 o                         
 -19   1   4          0.56         69.95        35.99 o                         
 -17   1   4         16.09         24.02        32.20 o                         
 -15   1   4       1127.78        956.17        41.70 o                         
 -13   1   4          0.00        139.82        42.30 o                         
 -11   1   4        209.73        418.47        40.60 o                         
  -9   1   4       3024.76       2427.28        71.70 o                         
  -7   1   4       3000.07       2470.37        76.42 o                         
  -5   1   4       1401.75        775.18        58.70 o                         
  -1   1   4       3246.81       1136.73        53.39 o                         
   1   1   4      20145.32      14202.32       121.84 o                         
   3   1   4      12044.83       8762.23        62.10 o                         
   5   1   4       3968.75       5225.69        57.95 o                         
   7   1   4        167.76        115.63        22.67 o                         
   9   1   4          1.15         33.23        21.72 o                         
  11   1   4          2.56          8.93        22.13 o                         
  13   1   4        592.29        480.62        26.26 o                         
  15   1   4       2212.39       2155.77        53.51 o                         
  17   1   4       1493.84       1672.88        41.65 o                         
  19   1   4        367.59        270.72        23.29 o                         
  21   1   4        186.59        146.14        25.54 o                         
  23   1   4          1.52         34.18        27.25 o                         
  25   1   4        501.81        424.58        30.05 o                         
  27   1   4         22.61         61.61        26.86 o                         
  29   1   4         56.10         74.28        34.01 o                         
  31   1   4         38.12         14.36        30.26 o                         
  33   1   4          1.81         29.80        33.92 o                         
 -34   2   4          1.43         21.30        37.53 o                         
 -32   2   4          2.89         40.75        35.91 o                         
 -30   2   4          0.86        -28.16        35.37 o                         
 -28   2   4         13.33         43.41        33.25 o                         
 -26   2   4         62.84         89.18        32.09 o                         
 -24   2   4        494.08        449.02        36.32 o                         
 -22   2   4       1265.91       1233.30        40.80 o                         
 -20   2   4         99.32        110.02        32.17 o                         
 -18   2   4       1337.90       1070.24        37.17 o                         
 -16   2   4        280.22        188.02        38.43 o                         
 -14   2   4          2.26         21.41        34.03 o                         
 -12   2   4        624.10        880.60        41.77 o                         
 -10   2   4        108.77        135.59        37.86 o                         
  -8   2   4        301.94        226.10        42.00 o                         
  -6   2   4        750.41        887.92        44.53 o                         
  -4   2   4         64.97         64.48        42.44 o                         
  -2   2   4         14.57         75.35        33.84 o                         
   0   2   4       1680.54       1540.50        45.71 o                         
   2   2   4       1285.53       1364.57        47.74 o                         
   4   2   4       1893.73       1716.80        35.45 o                         
   6   2   4       1157.11       1539.91        36.80 o                         
   8   2   4       8431.80       7056.69       163.55 o                         
  10   2   4        494.16        454.58        26.21 o                         
  12   2   4       9304.71      11573.31       308.16 o                         
  14   2   4        855.36       1263.64        35.32 o                         
  16   2   4        355.91        498.98        28.83 o                         
  18   2   4       1217.76       1473.45        54.19 o                         
  20   2   4          1.11         80.01        26.20 o                         
  22   2   4        329.45        315.53        29.54 o                         
  24   2   4         55.20         63.66        28.42 o                         
  26   2   4         73.62         65.65        26.87 o                         
  28   2   4         38.87         37.03        30.84 o                         
  30   2   4          1.15         -3.75        35.04 o                         
  32   2   4          5.61         24.53        31.65 o                         
 -31   3   4          7.56         30.47        34.37 o                         
 -29   3   4          4.77         28.80        38.32 o                         
 -27   3   4         33.60         46.69        33.32 o                         
 -25   3   4         18.48         35.62        34.06 o                         
 -23   3   4        245.10        141.10        33.89 o                         
 -21   3   4        214.96        331.18        35.11 o                         
 -19   3   4        114.45        257.65        42.06 o                         
 -17   3   4        171.62        150.63        36.36 o                         
 -15   3   4        255.14        224.05        36.78 o                         
 -13   3   4         54.50         87.56        39.42 o                         
 -11   3   4        707.82        479.90        36.16 o                         
  -9   3   4       1881.26       1560.79        56.16 o                         
  -7   3   4        247.85        216.54        33.51 o                         
  -5   3   4       2761.16       2247.30        74.73 o                         
  -3   3   4        576.08        499.52        38.50 o                         
  -1   3   4          0.02         24.12        36.30 o                         
   1   3   4       3056.25       2599.87        86.16 o                         
   3   3   4          3.32         17.66        27.87 o                         
   5   3   4        350.92        192.84        30.51 o                         
   7   3   4        450.15        820.41        32.59 o                         
   9   3   4         43.39         60.21        25.20 o                         
  11   3   4        709.82        476.06        26.97 o                         
  13   3   4        230.91        310.52        28.69 o                         
  15   3   4       1540.23       1453.20        44.21 o                         
  17   3   4        509.72        547.46        26.89 o                         
  19   3   4        218.56        284.05        26.36 o                         
  21   3   4          1.81          8.14        28.99 o                         
  23   3   4          4.26         34.16        26.66 o                         
  25   3   4        195.36        221.37        31.40 o                         
  27   3   4          0.24         19.41        29.52 o                         
  29   3   4          3.60         49.44        35.24 o                         
  31   3   4          0.10         26.95        33.80 o                         
 -28   4   4          7.20         10.01        39.24 o                         
 -26   4   4          1.43         10.75        40.39 o                         
 -24   4   4         38.60         39.99        36.77 o                         
 -22   4   4          1.51         29.76        38.09 o                         
 -20   4   4         22.21         40.10        33.35 o                         
 -18   4   4         46.99         68.01        37.14 o                         
 -16   4   4        101.98         95.62        40.02 o                         
 -14   4   4        344.35        429.01        40.66 o                         
 -12   4   4        520.14        401.35        39.53 o                         
 -10   4   4        857.93        718.34        38.31 o                         
  -8   4   4         76.98        107.62        33.53 o                         
  -6   4   4        265.41        237.10        39.64 o                         
  -4   4   4        871.95        940.89        55.69 o                         
  -2   4   4        189.99        196.66        35.43 o                         
   0   4   4         79.11        144.53        32.88 o                         
   2   4   4       1153.05       1028.95        38.60 o                         
   4   4   4        759.53        783.65        35.24 o                         
   6   4   4         54.84         72.65        28.58 o                         
   8   4   4         65.32         94.28        30.46 o                         
  10   4   4        122.75        124.85        29.31 o                         
  12   4   4        285.77        232.26        32.25 o                         
  14   4   4        958.35       1173.36        36.43 o                         
  16   4   4         53.40         19.08        29.47 o                         
  18   4   4        115.76         84.83        27.37 o                         
  20   4   4        443.68        467.58        29.07 o                         
  22   4   4         20.11         22.98        28.54 o                         
  24   4   4         43.05         71.33        30.50 o                         
  26   4   4          4.69          3.62        30.49 o                         
  28   4   4          0.03         22.94        31.95 o                         
 -25   5   4          3.52         26.41        38.90 o                         
 -23   5   4         24.03         54.67        42.61 o                         
 -21   5   4         49.53         54.00        42.16 o                         
 -19   5   4          2.06          9.74        39.58 o                         
 -17   5   4        171.79        158.48        45.83 o                         
 -15   5   4         54.56         55.80        35.97 o                         
 -13   5   4         18.06         33.24        37.56 o                         
 -11   5   4         27.54        -25.53        40.28 o                         
  -9   5   4          0.89         27.41        43.55 o                         
  -7   5   4          1.79         45.95        38.82 o                         
  -5   5   4        371.34        385.04        37.31 o                         
  -3   5   4         19.50         56.06        39.24 o                         
  -1   5   4          0.75         82.30        39.34 o                         
   1   5   4        192.89        124.05        30.70 o                         
   3   5   4          0.87         44.42        32.46 o                         
   5   5   4         24.82         58.95        33.68 o                         
   7   5   4         34.90         61.23        33.98 o                         
   9   5   4         51.75         49.08        33.54 o                         
  11   5   4        105.10        139.71        34.82 o                         
  13   5   4         29.94         29.51        33.20 o                         
  15   5   4         32.44         31.19        34.23 o                         
  17   5   4         84.96         82.61        32.07 o                         
  19   5   4         20.17         10.73        33.60 o                         
  21   5   4         16.26         57.21        31.06 o                         
  23   5   4         30.25         31.84        32.02 o                         
  25   5   4         11.26         31.92        30.46 o                         
 -20   6   4         14.06         10.96        49.37 o                         
 -18   6   4          0.12         18.74        43.83 o                         
 -16   6   4         31.09         70.55        39.34 o                         
 -14   6   4         31.80         21.92        47.75 o                         
 -12   6   4          6.67         25.45        40.93 o                         
 -10   6   4         25.31         -4.43        45.33 o                         
  -8   6   4        100.02         89.93        37.71 o                         
  -6   6   4         13.06         31.73        42.71 o                         
  -4   6   4         14.34         23.13        32.89 o                         
  -2   6   4        378.65        299.04        34.48 o                         
   0   6   4        113.86        116.69        36.13 o                         
   2   6   4         81.65         95.69        37.31 o                         
   4   6   4         11.97          7.92        37.41 o                         
   6   6   4         50.30         97.16        33.31 o                         
   8   6   4         60.39        110.50        36.73 o                         
  10   6   4          5.64          2.87        33.32 o                         
  12   6   4         18.81         38.96        33.77 o                         
  14   6   4         17.82         16.39        33.65 o                         
  16   6   4          3.89         -4.36        34.65 o                         
  18   6   4          2.35         -9.40        35.81 o                         
  20   6   4          0.00         53.95        39.10 o                         
 -11   7   4         35.27         59.43        43.65 o                         
  -9   7   4          4.83         53.55        46.61 o                         
  -7   7   4        121.13        100.63        44.57 o                         
  -5   7   4         71.37         82.39        41.60 o                         
  -3   7   4         59.91         43.52        41.79 o                         
  -1   7   4         31.31         34.36        38.11 o                         
   1   7   4          2.00         35.78        37.36 o                         
   3   7   4          1.38          8.12        40.49 o                         
   5   7   4          0.32         36.79        35.14 o                         
   7   7   4          4.37         21.78        43.06 o                         
   9   7   4          1.43         23.02        35.40 o                         
  11   7   4         23.93         15.58        38.44 o                         
 -33   1   5         25.61         51.72        35.20 o                         
 -31   1   5          1.75          6.97        33.57 o                         
 -29   1   5        212.02        291.89        34.72 o                         
 -27   1   5        205.76        301.84        35.94 o                         
 -25   1   5        705.26        619.82        57.26 o                         
 -23   1   5          0.53        -28.47        35.21 o                         
 -21   1   5        306.84        240.42        36.89 o                         
 -19   1   5       2390.42       2387.36       113.17 o                         
 -17   1   5        121.50         86.36        38.12 o                         
 -15   1   5       1628.59       1509.69        65.59 o                         
 -13   1   5       2909.52       2410.77        80.63 o                         
 -11   1   5         65.05         39.21        37.47 o                         
  -9   1   5       2728.49       2968.69       108.21 o                         
  -7   1   5        161.48         63.80        41.87 o                         
  -5   1   5        750.46       1267.93        55.44 o                         
  -3   1   5        406.04        811.53        43.16 o                         
  -1   1   5        249.92        283.80        35.35 o                         
   1   1   5       1253.83        876.10        36.51 o                         
   3   1   5       7953.91       6704.33        58.62 o                         
   5   1   5        188.79        516.74        23.97 o                         
   7   1   5        452.15        344.79        21.45 o                         
   9   1   5         19.84         51.34        23.43 o                         
  11   1   5        129.14        246.04        21.89 o                         
  13   1   5        285.54        376.76        25.98 o                         
  15   1   5          0.54         35.07        20.73 o                         
  17   1   5         12.08         49.24        21.24 o                         
  19   1   5        217.37        255.28        22.43 o                         
  21   1   5         50.93        107.84        23.58 o                         
  23   1   5         46.77         75.10        21.01 o                         
  25   1   5         11.29         40.54        29.30 o                         
  27   1   5          0.33         21.45        26.67 o                         
  29   1   5         51.60         49.58        33.33 o                         
  31   1   5         27.64         41.72        31.42 o                         
  33   1   5          0.43        -11.17        36.28 o                         
 -32   2   5          6.17         35.95        34.16 o                         
 -30   2   5         21.60         31.69        34.82 o                         
 -28   2   5        108.03        106.93        37.07 o                         
 -26   2   5         12.41        -18.52        36.04 o                         
 -24   2   5        141.71        227.08        36.99 o                         
 -22   2   5       1173.14       1317.67        48.88 o                         
 -20   2   5        382.88        283.99        37.98 o                         
 -18   2   5          2.73        -18.65        34.88 o                         
 -16   2   5         84.44         86.55        40.57 o                         
 -14   2   5        240.45        248.47        36.93 o                         
 -12   2   5          1.17         51.13        38.39 o                         
 -10   2   5         30.25         65.59        50.86 o                         
  -8   2   5         12.44         72.45        42.85 o                         
  -6   2   5         27.86         73.28        40.15 o                         
  -4   2   5       1237.32        985.93        51.38 o                         
  -2   2   5        182.49        463.97        33.48 o                         
   0   2   5       5999.36       5311.36       140.71 o                         
   2   2   5          0.05         17.99        28.69 o                         
   4   2   5        267.78        338.67        25.70 o                         
   6   2   5       1067.17        593.37        25.96 o                         
   8   2   5       5593.84       4966.97        75.12 o                         
  10   2   5         73.95        223.16        24.21 o                         
  12   2   5         99.81        107.32        20.64 o                         
  14   2   5        140.74        159.91        25.47 o                         
  16   2   5        361.46        384.70        25.08 o                         
  18   2   5         10.54         31.43        27.09 o                         
  20   2   5        149.84        162.31        27.70 o                         
  22   2   5         88.75        111.49        27.09 o                         
  24   2   5         61.29         72.49        26.24 o                         
  26   2   5         66.33        102.30        27.27 o                         
  28   2   5        114.31        103.35        32.28 o                         
  30   2   5         65.25         87.43        32.18 o                         
  32   2   5         44.63         56.61        33.25 o                         
 -31   3   5          2.82         45.73        41.77 o                         
 -29   3   5          4.95         39.14        36.94 o                         
 -27   3   5          1.98         -9.83        38.64 o                         
 -25   3   5         55.80         37.40        38.12 o                         
 -23   3   5         27.80         62.28        35.07 o                         
 -21   3   5          2.64         36.93        33.46 o                         
 -19   3   5       1046.03        980.51        43.43 o                         
 -17   3   5        114.39         50.34        44.48 o                         
 -15   3   5        104.33         98.83        46.05 o                         
 -13   3   5        168.05        139.51        45.51 o                         
 -11   3   5         31.53         49.91        37.64 o                         
  -9   3   5       1630.23       1370.89        41.50 o                         
  -7   3   5        482.98        522.18        35.27 o                         
  -5   3   5        628.50        563.12        36.39 o                         
  -3   3   5        290.01        258.45        36.60 o                         
  -1   3   5       1995.92       1947.57        91.90 o                         
   1   3   5       3744.69       4191.05       115.46 o                         
   3   3   5         34.62         44.59        26.73 o                         
   5   3   5        459.73        563.88        28.53 o                         
   7   3   5        864.67       1003.02        32.64 o                         
   9   3   5         23.84         66.63        28.41 o                         
  11   3   5        483.97        559.90        25.42 o                         
  13   3   5        614.36        579.70        26.13 o                         
  15   3   5        970.36        947.14        33.84 o                         
  17   3   5        829.79        878.25        28.86 o                         
  19   3   5        210.26        169.85        29.09 o                         
  21   3   5        150.54        169.14        26.38 o                         
  23   3   5        129.72        140.55        26.00 o                         
  25   3   5         11.97         29.28        25.35 o                         
  27   3   5          2.72         59.62        30.03 o                         
  29   3   5          6.74         42.81        33.72 o                         
  31   3   5          0.12          6.39        32.23 o                         
 -28   4   5          7.05         43.38        45.48 o                         
 -26   4   5          1.96         35.76        42.20 o                         
 -24   4   5          1.76         99.11        43.18 o                         
 -22   4   5         33.53         -0.54        43.72 o                         
 -20   4   5         73.30         60.92        40.79 o                         
 -18   4   5          0.33         12.40        42.08 o                         
 -16   4   5        167.83        127.61        39.23 o                         
 -14   4   5         49.98         72.10        44.44 o                         
 -12   4   5        707.64        867.66        44.70 o                         
 -10   4   5          0.15         30.89        34.63 o                         
  -8   4   5        380.49        317.64        37.00 o                         
  -6   4   5        450.32        519.45        41.58 o                         
  -4   4   5       1869.54       1567.51        61.87 o                         
  -2   4   5        235.11        203.08        32.80 o                         
   0   4   5         45.43        107.68        38.82 o                         
   2   4   5         47.43         78.94        29.19 o                         
   4   4   5          0.14         25.14        30.61 o                         
   6   4   5         14.18         70.86        27.26 o                         
   8   4   5        220.10        252.95        31.61 o                         
  10   4   5          2.65         50.18        30.83 o                         
  12   4   5          1.03         18.07        27.83 o                         
  14   4   5        181.13        224.39        29.76 o                         
  16   4   5        116.76        126.69        26.29 o                         
  18   4   5       1079.51        840.98        55.01 o                         
  20   4   5        173.37        252.91        28.62 o                         
  22   4   5         28.81         29.79        29.10 o                         
  24   4   5         69.74         31.15        31.96 o                         
  26   4   5          5.93         37.37        29.90 o                         
  28   4   5          0.02         35.94        32.58 o                         
 -25   5   5         41.18        128.82        51.06 o                         
 -23   5   5          0.85        -37.80        41.38 o                         
 -21   5   5          3.55         18.89        45.13 o                         
 -19   5   5          6.43         51.05        50.71 o                         
 -17   5   5         20.02         52.84        39.89 o                         
 -15   5   5          7.96          4.57        42.80 o                         
 -13   5   5        103.82         36.45        37.55 o                         
 -11   5   5        372.52        302.24        46.04 o                         
  -9   5   5        190.03        167.58        35.40 o                         
  -7   5   5         59.76         71.98        33.13 o                         
  -5   5   5        121.76        103.87        40.57 o                         
  -3   5   5        155.06        141.23        39.59 o                         
  -1   5   5        256.87        304.14        40.10 o                         
   1   5   5        125.51        136.78        36.09 o                         
   3   5   5        417.06        379.58        30.72 o                         
   5   5   5       1456.52       1378.20        57.17 o                         
   7   5   5         66.06         65.33        28.44 o                         
   9   5   5        107.83        155.37        32.99 o                         
  11   5   5         99.54        104.24        29.20 o                         
  13   5   5        140.07        142.71        32.62 o                         
  15   5   5         18.24         40.24        30.88 o                         
  17   5   5          0.63          0.06        31.60 o                         
  19   5   5         31.13         54.13        35.98 o                         
  21   5   5          7.07         15.55        35.76 o                         
  23   5   5          3.36        -22.49        34.34 o                         
  25   5   5         35.10          6.68        35.52 o                         
 -20   6   5          4.04         28.71        47.25 o                         
 -18   6   5          2.48          0.26        50.90 o                         
 -16   6   5          0.04         -6.01        44.69 o                         
 -14   6   5         24.13         49.70        48.00 o                         
 -12   6   5         32.58         59.08        42.68 o                         
 -10   6   5          8.53         58.81        45.15 o                         
  -8   6   5          0.16         56.76        45.91 o                         
  -6   6   5         35.71         68.99        36.22 o                         
  -4   6   5          1.18          0.79        35.91 o                         
  -2   6   5        222.35        268.57        40.56 o                         
   0   6   5        117.07        139.89        32.12 o                         
   2   6   5         14.62         -6.07        34.05 o                         
   4   6   5          0.44         26.39        37.18 o                         
   6   6   5         20.91         36.75        33.82 o                         
   8   6   5          2.50         34.10        31.66 o                         
  10   6   5          4.91         18.31        32.08 o                         
  12   6   5          1.95         22.60        33.77 o                         
  14   6   5         16.07         38.92        36.86 o                         
  16   6   5          8.09        -20.15        36.47 o                         
  18   6   5         10.43         30.58        38.17 o                         
  20   6   5         28.35         11.91        37.80 o                         
 -11   7   5         10.51         12.40        51.89 o                         
  -9   7   5          4.99          7.93        45.59 o                         
  -7   7   5         63.00         90.33        43.60 o                         
  -5   7   5          6.34         35.52        40.10 o                         
  -3   7   5         48.93         54.79        36.73 o                         
  -1   7   5         82.32         61.84        38.82 o                         
   1   7   5          3.30         44.37        41.34 o                         
   3   7   5          2.90         24.94        41.68 o                         
   5   7   5          3.56         25.37        37.80 o                         
   7   7   5         12.40         36.44        38.41 o                         
   9   7   5          4.53         21.66        43.05 o                         
  11   7   5         11.04         26.58        41.84 o                         
 -34   0   6         10.06         93.50        54.29 o                         
 -32   0   6         43.22         32.57        45.22 o                         
 -30   0   6        109.46         87.45        49.11 o                         
 -28   0   6          0.10         60.06        44.39 o                         
 -26   0   6         13.66         14.20        46.44 o                         
 -24   0   6        133.65        117.08        47.98 o                         
 -22   0   6         34.36         14.86        49.14 o                         
 -20   0   6        642.62        561.61        60.55 o                         
 -18   0   6        416.99        522.58        71.38 o                         
 -16   0   6        767.51        831.19        58.41 o                         
 -14   0   6        310.06        357.31        55.85 o                         
 -12   0   6       9892.94      12803.58       413.45 o                         
 -10   0   6      10770.78       8635.60       427.70 o                         
  -8   0   6      30815.95      24554.21      1623.86 o                         
  -4   0   6      47610.75      38037.96      1010.99 o                         
  -2   0   6       1605.48       2204.18        76.86 o                         
   0   0   6       3110.88       2626.88        73.02 o                         
   8   0   6         82.78         40.06        28.78 o                         
  10   0   6        810.95        658.39        30.75 o                         
  12   0   6       7523.22       8066.36       182.30 o                         
  14   0   6       2099.52       2278.08        42.24 o                         
  16   0   6         28.83         51.32        27.14 o                         
  18   0   6        147.43        143.14        29.65 o                         
  20   0   6         16.87         13.45        32.76 o                         
  22   0   6        578.60        582.75        33.79 o                         
  24   0   6          5.03         -4.36        38.30 o                         
  26   0   6         19.31         83.30        32.83 o                         
  28   0   6         59.23         70.63        37.00 o                         
  30   0   6         20.18        -14.66        45.67 o                         
  32   0   6         12.60        -24.26        43.75 o                         
  34   0   6          1.45         14.77        45.54 o                         
 -33   1   6         29.20         -9.28        34.79 o                         
 -31   1   6          5.02         47.34        37.04 o                         
 -29   1   6        179.59        161.55        35.23 o                         
 -27   1   6        164.84        141.04        31.08 o                         
 -25   1   6        101.16         91.60        42.27 o                         
 -23   1   6         79.88        102.47        39.24 o                         
 -21   1   6        312.76        343.13        36.78 o                         
 -19   1   6         86.70        139.11        38.91 o                         
 -17   1   6        298.09        403.46        44.05 o                         
 -15   1   6         56.48         51.92        41.60 o                         
 -13   1   6         86.01         57.32        43.11 o                         
 -11   1   6         54.04        157.20        43.52 o                         
  -9   1   6       3766.10       3624.96        71.73 o                         
  -7   1   6       1042.59       1361.05        52.48 o                         
  -5   1   6       1144.50       2173.16        51.85 o                         
  -3   1   6       7624.03       4711.58        80.11 o                         
  -1   1   6       1585.82        586.14        40.27 o                         
   1   1   6        156.60        159.34        27.35 o                         
   3   1   6       2720.64       2061.13        32.03 o                         
   5   1   6       2977.02       3591.18        40.68 o                         
   7   1   6       4505.86       4636.19        40.13 o                         
   9   1   6        459.05        313.39        21.01 o                         
  11   1   6        315.57        408.50        24.91 o                         
  13   1   6       3877.28       4090.56        36.83 o                         
  15   1   6        138.15        116.51        22.20 o                         
  17   1   6         16.09         34.49        22.92 o                         
  19   1   6        592.12        593.76        23.95 o                         
  21   1   6         30.99         19.93        24.75 o                         
  23   1   6         16.09         25.99        27.06 o                         
  25   1   6         57.55         43.36        24.73 o                         
  27   1   6          4.03         59.70        26.30 o                         
  29   1   6         20.64         52.79        29.70 o                         
  31   1   6         27.41          1.74        34.75 o                         
  33   1   6          1.01         35.74        31.50 o                         
 -32   2   6          0.00         25.12        36.80 o                         
 -30   2   6         36.26         35.43        34.79 o                         
 -28   2   6         22.60         50.92        35.27 o                         
 -26   2   6         30.04         78.71        33.20 o                         
 -24   2   6        229.96        301.61        41.45 o                         
 -22   2   6       2210.13       2296.96        69.57 o                         
 -20   2   6          0.58         10.15        37.02 o                         
 -18   2   6        637.50        446.33        43.67 o                         
 -16   2   6          3.50         37.37        36.84 o                         
 -14   2   6          0.00         56.89        45.95 o                         
 -12   2   6        367.53        372.66        55.12 o                         
 -10   2   6       1440.16        987.50        65.42 o                         
  -8   2   6        654.12        877.05        84.68 o                         
  -6   2   6       2431.97       2542.40        83.22 o                         
  -4   2   6        187.77        209.45        44.23 o                         
  -2   2   6        111.65         86.95        30.20 o                         
   0   2   6        450.05        511.85        29.48 o                         
   2   2   6       2156.66       1690.25        36.63 o                         
   4   2   6       2137.24       2034.99        38.29 o                         
   6   2   6         43.53         30.09        25.44 o                         
   8   2   6       3758.11       2405.25        33.31 o                         
  10   2   6       1570.90       1247.00        28.47 o                         
  12   2   6         15.92         19.21        20.44 o                         
  14   2   6          4.36         96.38        21.08 o                         
  16   2   6         92.85         47.85        23.36 o                         
  18   2   6         39.81        106.99        26.81 o                         
  20   2   6         13.49         36.79        25.00 o                         
  22   2   6         38.10         21.53        26.14 o                         
  24   2   6        125.98        142.05        30.15 o                         
  26   2   6         23.49         16.33        24.98 o                         
  28   2   6         44.21         58.71        27.66 o                         
  30   2   6         11.06         39.08        30.63 o                         
  32   2   6          6.21          7.16        38.00 o                         
 -31   3   6          0.37         51.63        42.48 o                         
 -29   3   6          1.29         12.75        35.93 o                         
 -27   3   6         38.45         44.89        40.35 o                         
 -25   3   6          5.27         45.53        36.22 o                         
 -23   3   6        361.19        252.95        46.18 o                         
 -21   3   6          3.77         50.12        41.79 o                         
 -19   3   6        336.89        373.69        49.26 o                         
 -17   3   6       1569.53       1537.78       107.65 o                         
 -15   3   6        581.73        675.62        66.26 o                         
 -13   3   6        130.24         42.03        35.59 o                         
 -11   3   6         17.04        -13.68        44.09 o                         
  -9   3   6         75.54        212.73        38.46 o                         
  -7   3   6         41.12         45.16        38.69 o                         
  -5   3   6        699.15        658.21        33.39 o                         
  -3   3   6       1323.64       1445.48        39.32 o                         
  -1   3   6        460.68        482.26        35.62 o                         
   1   3   6        608.92        462.90        35.63 o                         
   3   3   6          0.88          9.45        27.87 o                         
   5   3   6        505.91        329.53        28.86 o                         
   7   3   6        104.88         72.46        27.30 o                         
   9   3   6        225.60        136.71        25.28 o                         
  11   3   6         49.91         94.37        24.43 o                         
  13   3   6         49.57         59.35        23.83 o                         
  15   3   6        173.91        180.04        25.65 o                         
  17   3   6          0.33         14.29        25.44 o                         
  19   3   6         71.14        115.84        26.21 o                         
  21   3   6          1.04         65.97        27.04 o                         
  23   3   6        140.15        178.61        26.56 o                         
  25   3   6        115.62        137.89        29.11 o                         
  27   3   6          3.40         38.07        29.79 o                         
  29   3   6         20.79         35.92        33.67 o                         
  31   3   6          5.65        -12.43        33.33 o                         
 -28   4   6          0.43         50.59        43.17 o                         
 -26   4   6          0.49         76.78        45.01 o                         
 -24   4   6          0.01        -20.91        40.31 o                         
 -22   4   6          0.33         34.16        50.18 o                         
 -20   4   6        168.16        175.73        48.14 o                         
 -18   4   6         24.89         23.35        49.48 o                         
 -16   4   6         25.55         72.52        49.30 o                         
 -14   4   6       1313.54       1449.45       167.90 o                         
 -12   4   6         13.55         57.74        43.82 o                         
 -10   4   6       1006.22        918.54        68.12 o                         
  -8   4   6        202.15        182.30        36.18 o                         
  -6   4   6         97.17         78.57        33.54 o                         
  -4   4   6         18.07         49.13        38.50 o                         
  -2   4   6        562.01        553.46        39.98 o                         
   0   4   6         70.52         67.61        37.36 o                         
   2   4   6         59.35         63.10        29.71 o                         
   4   4   6        626.87        595.32        31.78 o                         
   6   4   6         13.45          8.95        27.77 o                         
   8   4   6        119.44         76.90        26.22 o                         
  10   4   6        687.28        580.54        31.41 o                         
  12   4   6         33.46         45.54        29.21 o                         
  14   4   6          0.94         24.93        30.33 o                         
  16   4   6         45.09         25.79        27.98 o                         
  18   4   6        125.62        143.08        27.23 o                         
  20   4   6        149.38        152.68        29.00 o                         
  22   4   6         89.07        104.93        28.96 o                         
  24   4   6         24.34         47.97        29.98 o                         
  26   4   6         24.27         64.96        31.09 o                         
  28   4   6          5.72         11.68        32.41 o                         
 -25   5   6          6.40        -26.00        48.39 o                         
 -23   5   6          0.00         12.46        47.05 o                         
 -21   5   6          8.95         24.05        45.56 o                         
 -19   5   6          4.41         34.93        43.30 o                         
 -17   5   6          1.59         -9.09        51.40 o                         
 -15   5   6         28.87         81.14        42.14 o                         
 -13   5   6         62.19         36.20        34.14 o                         
 -11   5   6          3.61         37.02        36.20 o                         
  -9   5   6         61.62         27.86        43.67 o                         
  -7   5   6        115.98        200.82        37.22 o                         
  -5   5   6         40.51         78.26        40.03 o                         
  -3   5   6         25.01         33.53        35.58 o                         
  -1   5   6        575.05        547.57        36.52 o                         
   1   5   6        131.65        226.40        35.06 o                         
   3   5   6         37.86         93.21        35.49 o                         
   5   5   6        923.24        846.21        38.55 o                         
   7   5   6          1.17         31.36        28.74 o                         
   9   5   6          4.59         69.83        32.24 o                         
  11   5   6         35.08         68.55        28.73 o                         
  13   5   6         39.21         29.84        33.51 o                         
  15   5   6          0.33         -2.35        30.51 o                         
  17   5   6         63.82         93.46        34.46 o                         
  19   5   6         71.91         67.08        33.18 o                         
  21   5   6         23.25         48.82        33.36 o                         
  23   5   6         89.34         75.94        34.72 o                         
  25   5   6          4.93         -3.96        39.01 o                         
 -18   6   6          0.00         31.93        53.91 o                         
 -16   6   6          5.23         42.45        62.58 o                         
 -14   6   6         29.60         35.15        37.00 o                         
 -12   6   6          0.29        -13.30        47.07 o                         
 -10   6   6         36.15         56.85        41.12 o                         
  -8   6   6          3.36         44.81        47.06 o                         
  -6   6   6         32.23         83.09        39.39 o                         
  -4   6   6         50.68         75.34        36.78 o                         
  -2   6   6        378.95        319.98        35.13 o                         
   0   6   6        248.22        269.89        33.15 o                         
   2   6   6        255.59        198.21        38.93 o                         
   4   6   6        136.18        158.39        37.14 o                         
   6   6   6          0.01         -1.88        31.06 o                         
   8   6   6         13.16         17.99        37.13 o                         
  10   6   6         31.66         47.03        33.51 o                         
  12   6   6          6.54          5.18        36.07 o                         
  14   6   6          1.64         46.09        36.24 o                         
  16   6   6          2.85         56.05        38.50 o                         
  18   6   6          0.97         17.05        38.97 o                         
  -9   7   6         27.32         86.67        52.48 o                         
  -7   7   6         74.10         53.17        49.58 o                         
  -5   7   6        136.36         83.13        47.90 o                         
  -3   7   6         67.59         67.78        41.19 o                         
  -1   7   6         70.52         42.43        37.23 o                         
   1   7   6          2.22          6.54        37.45 o                         
   3   7   6         48.56         17.92        42.54 o                         
   5   7   6          9.43         28.09        40.94 o                         
   7   7   6          0.78         69.64        42.08 o                         
   9   7   6          6.06         -7.45        37.07 o                         
 -33   1   7          4.51         30.10        36.58 o                         
 -31   1   7          0.60         24.92        39.08 o                         
 -29   1   7         36.38         12.92        36.38 o                         
 -27   1   7          9.32         36.58        39.33 o                         
 -25   1   7         46.02         66.53        31.72 o                         
 -23   1   7        109.89        116.38        35.06 o                         
 -21   1   7          0.14         41.62        34.95 o                         
 -19   1   7        230.48        338.20        42.84 o                         
 -17   1   7        157.99        218.26        42.04 o                         
 -15   1   7        177.44        258.74        43.42 o                         
 -13   1   7       1095.38       1302.75        69.19 o                         
 -11   1   7       1155.25        937.74        49.87 o                         
  -9   1   7       8747.27      10019.22       350.53 o                         
  -7   1   7       3811.27       3834.51        93.49 o                         
  -5   1   7        108.49        133.91        37.49 o                         
  -3   1   7       3041.29       3389.19        57.06 o                         
  -1   1   7        511.38        499.34        33.82 o                         
   1   1   7      24433.79      21590.29       225.65 o                         
   5   1   7          4.20         51.68        21.22 o                         
   7   1   7        594.64        680.93        22.25 o                         
   9   1   7          3.39         28.35        20.96 o                         
  11   1   7        754.39       1391.54        29.32 o                         
  13   1   7         25.96         37.72        20.64 o                         
  15   1   7          0.32         36.67        21.89 o                         
  17   1   7       1188.61       1148.67        27.12 o                         
  19   1   7        210.77        226.76        25.92 o                         
  21   1   7        179.95        127.99        21.86 o                         
  23   1   7        122.56        160.82        26.03 o                         
  25   1   7         77.01         76.12        26.19 o                         
  27   1   7         18.24         29.11        24.35 o                         
  29   1   7          4.55         34.61        29.48 o                         
  31   1   7          2.31          9.56        29.42 o                         
  33   1   7          0.64         13.02        32.12 o                         
 -32   2   7          6.56         15.93        37.15 o                         
 -30   2   7          5.86         83.19        39.02 o                         
 -28   2   7          0.39         23.93        34.56 o                         
 -26   2   7          0.24         13.46        34.28 o                         
 -24   2   7         44.87         75.24        35.47 o                         
 -22   2   7       1480.50       1615.38        84.19 o                         
 -20   2   7          0.19         28.58        38.12 o                         
 -18   2   7        114.84        123.13        45.54 o                         
 -16   2   7         59.35        108.15        55.97 o                         
 -14   2   7          8.22        -34.91        48.90 o                         
 -12   2   7          3.32         34.96        44.11 o                         
 -10   2   7        757.50        904.68        58.55 o                         
  -8   2   7        731.52        682.42        44.12 o                         
  -6   2   7        387.02        410.57        39.19 o                         
  -4   2   7       4237.86       4855.22       198.65 o                         
  -2   2   7       3918.36       5023.49        98.43 o                         
   0   2   7       6414.43       6647.15       110.40 o                         
   2   2   7        286.11        431.66        32.06 o                         
   4   2   7         14.07         60.37        22.33 o                         
   6   2   7        642.53        921.42        26.58 o                         
   8   2   7       2641.84       2367.37        57.21 o                         
  10   2   7        261.94        387.69        23.59 o                         
  12   2   7         36.31         81.22        22.39 o                         
  14   2   7          3.91         20.44        24.15 o                         
  16   2   7        263.45        384.88        26.37 o                         
  18   2   7         68.94        140.47        28.70 o                         
  20   2   7          0.10          4.92        22.24 o                         
  22   2   7         33.28         49.17        27.29 o                         
  24   2   7         13.74         38.43        24.46 o                         
  26   2   7         14.93         39.65        27.01 o                         
  28   2   7          3.08         -1.16        32.05 o                         
  30   2   7         45.63         79.30        31.75 o                         
  32   2   7          7.51         21.66        33.67 o                         
 -31   3   7          2.69         56.79        54.03 o                         
 -29   3   7          2.47         65.73        37.90 o                         
 -27   3   7          1.78         27.74        40.94 o                         
 -25   3   7         13.14         -0.54        41.32 o                         
 -23   3   7         72.78         59.08        47.65 o                         
 -21   3   7          0.55         14.57        47.74 o                         
 -19   3   7         35.55         68.93        48.32 o                         
 -17   3   7       1904.75       1695.09        81.20 o                         
 -15   3   7        445.64        497.46        50.77 o                         
 -13   3   7        781.60        726.53        56.55 o                         
 -11   3   7         10.39         24.14        38.39 o                         
  -9   3   7       1955.08       1603.20       100.92 o                         
  -7   3   7       1004.44        893.27       112.69 o                         
  -5   3   7        944.82       1131.36        55.24 o                         
  -3   3   7         68.80        108.25        31.81 o                         
  -1   3   7         25.56         69.21        28.22 o                         
   1   3   7        962.23        892.48        32.93 o                         
   3   3   7        300.90        322.31        29.95 o                         
   5   3   7         43.49         64.57        23.75 o                         
   7   3   7        191.23        265.43        27.86 o                         
   9   3   7        330.26        360.01        28.25 o                         
  11   3   7         26.04         32.23        27.20 o                         
  13   3   7        402.40        427.10        26.96 o                         
  15   3   7        262.81        287.23        25.50 o                         
  17   3   7          9.86         48.93        23.89 o                         
  19   3   7         24.77         38.32        27.61 o                         
  21   3   7          3.19          7.32        28.11 o                         
  23   3   7         18.34         54.85        25.68 o                         
  25   3   7          5.77         21.03        28.32 o                         
  27   3   7          1.40         41.92        26.31 o                         
  29   3   7         18.81         25.84        31.71 o                         
 -28   4   7          5.90         10.34        46.45 o                         
 -26   4   7         12.78          3.80        37.64 o                         
 -24   4   7          8.80         49.71        51.10 o                         
 -22   4   7         71.88        104.91        49.22 o                         
 -20   4   7         79.82         54.66        43.95 o                         
 -18   4   7        118.11        119.15        47.89 o                         
 -16   4   7        634.52        518.20        52.76 o                         
 -14   4   7        715.89        681.55        68.70 o                         
 -12   4   7        394.13        486.00        44.19 o                         
 -10   4   7       1798.84       1534.40        95.49 o                         
  -8   4   7         16.04         20.36        32.43 o                         
  -6   4   7        196.79        167.90        40.17 o                         
  -4   4   7        276.59        185.35        37.57 o                         
  -2   4   7          7.59         58.23        38.14 o                         
   0   4   7         38.21         70.38        32.68 o                         
   2   4   7        912.54        849.19        58.01 o                         
   4   4   7        992.96        811.10        34.62 o                         
   6   4   7         57.19         47.44        27.20 o                         
   8   4   7        578.84        656.66        31.43 o                         
  10   4   7       1054.59        870.43        33.49 o                         
  12   4   7        873.59        719.46        37.06 o                         
  14   4   7        137.46        227.99        31.96 o                         
  16   4   7          2.26         37.07        31.54 o                         
  18   4   7        181.75        160.59        30.20 o                         
  20   4   7         31.35         52.28        26.00 o                         
  22   4   7          1.86         55.48        31.22 o                         
  24   4   7         50.45         62.96        30.25 o                         
  26   4   7          0.51         23.76        31.19 o                         
  28   4   7          4.92         45.45        32.78 o                         
 -23   5   7         10.22          7.88        47.62 o                         
 -21   5   7          0.66         40.94        46.04 o                         
 -19   5   7          3.24         13.41        45.39 o                         
 -17   5   7          4.56         29.22        41.95 o                         
 -15   5   7         14.15         53.51        51.36 o                         
 -13   5   7        251.45        266.76        50.71 o                         
 -11   5   7         65.70         90.66        46.61 o                         
  -9   5   7         43.96         45.67        42.78 o                         
  -7   5   7        391.82        535.51        50.42 o                         
  -5   5   7         97.83         86.05        35.92 o                         
  -3   5   7         52.95         98.01        38.94 o                         
  -1   5   7          8.11         41.31        39.08 o                         
   1   5   7        899.45       1009.06        66.34 o                         
   3   5   7        595.92        514.76        45.76 o                         
   5   5   7       2274.87       2170.46       104.07 o                         
   7   5   7         67.41         63.31        30.30 o                         
   9   5   7        188.20        240.94        32.63 o                         
  11   5   7        113.20        118.00        30.35 o                         
  13   5   7          0.25         45.15        33.05 o                         
  15   5   7         33.30         16.92        33.17 o                         
  17   5   7          1.69         -7.02        31.39 o                         
  19   5   7         21.14          8.37        33.04 o                         
  21   5   7          0.01         -9.09        33.14 o                         
  23   5   7         12.77         44.99        35.00 o                         
 -18   6   7          3.88         12.87        44.73 o                         
 -16   6   7          1.33         71.52        64.73 o                         
 -14   6   7          4.49        -11.13        48.51 o                         
 -12   6   7         10.35         53.58        43.26 o                         
 -10   6   7          1.17         25.76        40.14 o                         
  -8   6   7         46.79         49.79        46.83 o                         
  -6   6   7         44.97         59.84        39.03 o                         
  -4   6   7          0.41         15.41        35.43 o                         
  -2   6   7        112.30         94.15        35.97 o                         
   0   6   7          0.13         -7.19        37.52 o                         
   2   6   7        230.42        149.18        37.09 o                         
   4   6   7         42.56         73.17        37.06 o                         
   6   6   7         26.92         36.57        37.63 o                         
   8   6   7          1.19          1.79        38.68 o                         
  10   6   7          1.08         29.03        32.53 o                         
  12   6   7         27.62         77.58        33.61 o                         
  14   6   7          0.06         -3.37        37.44 o                         
  16   6   7          1.62         -4.70        32.66 o                         
  18   6   7          5.39         42.27        39.84 o                         
  -7   7   7          6.28         23.53        44.37 o                         
  -5   7   7         61.02         76.25        48.57 o                         
  -3   7   7          9.50         15.45        41.60 o                         
  -1   7   7         68.40         31.68        43.93 o                         
   1   7   7          0.00         35.41        38.39 o                         
   3   7   7          6.86         27.57        43.54 o                         
   5   7   7         10.02          6.04        40.74 o                         
   7   7   7          3.06         22.95        37.72 o                         
 -34   0   8          0.01          6.48        55.62 o                         
 -32   0   8          9.44         58.03        46.70 o                         
 -30   0   8          3.48         57.33        51.14 o                         
 -28   0   8         28.32         89.77        49.51 o                         
 -26   0   8         89.76         28.48        64.90 o                         
 -24   0   8          2.48         24.06        68.27 o                         
 -22   0   8       1203.75       1002.98        61.14 o                         
 -20   0   8        957.42       1116.40        87.37 o                         
 -18   0   8        137.96        108.54        55.98 o                         
 -16   0   8        585.97        576.47        58.44 o                         
 -14   0   8       1669.02       2084.01        76.32 o                         
 -12   0   8       8622.34       9431.61       835.32 o                         
 -10   0   8         48.45         24.73        50.60 o                         
  -8   0   8        109.68         54.45        53.21 o                         
  -6   0   8       8900.04      11231.00       415.21 o                         
  -4   0   8       8893.88       8555.94       105.92 o                         
  -2   0   8        675.09        676.32        54.17 o                         
   0   0   8       7831.18       9175.90        98.68 o                         
   2   0   8         63.96         60.52        32.04 o                         
   4   0   8       3208.03       2464.18        76.63 o                         
   6   0   8       6062.19       9127.40       122.19 o                         
   8   0   8         62.25        166.08        32.07 o                         
  10   0   8         17.66         41.44        25.88 o                         
  12   0   8        153.72        161.96        25.56 o                         
  14   0   8        118.44        104.41        25.83 o                         
  16   0   8        829.04        924.53        37.41 o                         
  18   0   8        282.04        205.93        35.12 o                         
  20   0   8        286.38        240.66        31.79 o                         
  22   0   8        138.84        162.93        33.57 o                         
  24   0   8         69.32         57.74        44.66 o                         
  26   0   8          0.22         34.11        38.79 o                         
  28   0   8         26.87         54.32        41.28 o                         
  30   0   8          0.04         45.48        34.98 o                         
  32   0   8         10.13         55.25        43.69 o                         
 -33   1   8          2.37         -2.94        35.05 o                         
 -31   1   8          0.38         30.15        39.13 o                         
 -29   1   8          8.51         19.32        36.93 o                         
 -27   1   8         10.72         16.99        35.43 o                         
 -25   1   8         43.72         41.10        39.54 o                         
 -23   1   8         29.79         25.48        38.38 o                         
 -21   1   8         14.84         39.84        42.72 o                         
 -19   1   8         92.71        123.42        41.27 o                         
 -17   1   8          0.19         43.84        42.49 o                         
 -15   1   8       1211.40        998.11        70.41 o                         
 -13   1   8        150.18        144.93        42.86 o                         
 -11   1   8         53.81         59.18        41.76 o                         
  -9   1   8        473.85        439.29        43.47 o                         
  -7   1   8       4783.42       6032.63       132.32 o                         
  -5   1   8       1407.48       2319.35        51.17 o                         
  -3   1   8      18936.15      17831.73       137.02 o                         
  -1   1   8        162.58         88.07        32.91 o                         
   1   1   8       2652.62       4842.32        68.53 o                         
   3   1   8      16492.40      16417.14       126.45 o                         
   5   1   8        128.57        104.42        22.85 o                         
   7   1   8       1780.32       1863.25        27.56 o                         
   9   1   8        935.60        751.11        23.05 o                         
  11   1   8        518.58        348.90        21.20 o                         
  13   1   8         22.48         62.89        19.39 o                         
  15   1   8         61.18         67.90        21.19 o                         
  17   1   8         11.39         37.62        20.45 o                         
  19   1   8         16.47         55.28        22.00 o                         
  21   1   8         41.73         91.20        22.60 o                         
  23   1   8          4.47         26.91        22.22 o                         
  25   1   8          2.40         25.49        23.96 o                         
  27   1   8          0.00         16.96        24.18 o                         
  29   1   8          0.51         12.31        32.11 o                         
  31   1   8          1.42         37.07        29.34 o                         
  33   1   8          9.86         23.42        33.19 o                         
 -32   2   8         15.75         60.96        42.56 o                         
 -30   2   8         16.30         69.08        40.91 o                         
 -28   2   8         66.74         58.83        39.32 o                         
 -26   2   8         77.69        120.84        37.72 o                         
 -24   2   8          9.30         18.96        36.83 o                         
 -22   2   8        282.14        342.25        45.03 o                         
 -20   2   8        116.62        164.83        45.48 o                         
 -18   2   8         12.57         33.85        46.10 o                         
 -16   2   8        442.18        487.24       138.70 o                         
 -14   2   8         42.21         46.17        53.08 o                         
 -12   2   8          1.09         -6.28        51.08 o                         
 -10   2   8        167.65        209.33        36.64 o                         
  -8   2   8        802.69        898.59       104.72 o                         
  -6   2   8        529.47        500.14        39.84 o                         
  -4   2   8         89.12         50.06        34.78 o                         
  -2   2   8       2358.93       2271.89        78.43 o                         
   0   2   8        850.02        937.10        34.90 o                         
   2   2   8        107.35        102.86        34.47 o                         
   4   2   8        207.52        125.18        21.87 o                         
   6   2   8       4017.33       3190.43        43.12 o                         
   8   2   8        687.48        358.22        24.87 o                         
  10   2   8        336.53        228.38        21.24 o                         
  12   2   8         98.43         69.49        21.40 o                         
  14   2   8         11.37         33.06        21.91 o                         
  16   2   8          0.03         17.43        23.98 o                         
  18   2   8         49.53         99.32        28.42 o                         
  20   2   8        356.79        339.45        24.61 o                         
  22   2   8         96.77        118.82        24.36 o                         
  24   2   8          6.18         18.05        23.87 o                         
  26   2   8         24.40         61.05        33.33 o                         
  28   2   8          0.70         71.28        29.78 o                         
  30   2   8          2.93         22.52        29.81 o                         
  32   2   8          0.22         11.63        35.76 o                         
 -29   3   8          3.92         29.75        41.99 o                         
 -27   3   8          5.36         23.88        51.03 o                         
 -25   3   8          0.35         13.68        52.81 o                         
 -23   3   8         53.11         70.52        48.75 o                         
 -21   3   8         92.49         45.05        50.19 o                         
 -19   3   8        148.98        120.96        41.68 o                         
 -17   3   8       1744.99       1717.45       155.31 o                         
 -15   3   8       1156.92       1288.68       142.07 o                         
 -13   3   8         67.96        136.35        42.62 o                         
 -11   3   8        444.79        559.16        51.07 o                         
  -9   3   8       1118.47       1286.96       220.90 o                         
  -7   3   8        311.01        318.74        38.59 o                         
  -5   3   8         47.35         57.71        34.95 o                         
  -3   3   8         31.55         57.98        33.02 o                         
  -1   3   8         33.85         62.44        31.10 o                         
   1   3   8          1.99         27.00        31.08 o                         
   3   3   8        345.24        562.07        27.82 o                         
   5   3   8          2.08          7.95        24.32 o                         
   7   3   8        148.46        137.93        26.79 o                         
   9   3   8         43.15         46.86        23.42 o                         
  11   3   8        396.39        292.62        28.51 o                         
  13   3   8        133.26        217.48        28.65 o                         
  15   3   8        251.11        172.87        23.47 o                         
  17   3   8       1173.04        951.13        30.95 o                         
  19   3   8         10.29         59.17        28.20 o                         
  21   3   8         67.47         43.35        30.31 o                         
  23   3   8          0.02          5.19        26.63 o                         
  25   3   8         13.91          9.82        26.24 o                         
  27   3   8         18.51         57.57        30.10 o                         
  29   3   8         13.44         36.47        32.38 o                         
 -28   4   8          2.27         64.43        52.50 o                         
 -26   4   8         15.12         35.17        52.78 o                         
 -24   4   8          5.76          1.36        45.53 o                         
 -22   4   8          0.62        -31.99        44.34 o                         
 -20   4   8          0.00         22.21        43.04 o                         
 -18   4   8          0.62         -5.64        46.89 o                         
 -16   4   8         83.56         52.68        50.94 o                         
 -14   4   8        323.62        363.57        80.71 o                         
 -12   4   8          0.13         41.52        41.72 o                         
 -10   4   8       2200.30       2078.04       228.35 o                         
  -8   4   8        150.49        148.39        33.20 o                         
  -6   4   8         87.83         91.71        36.24 o                         
  -4   4   8         54.89         61.95        31.43 o                         
  -2   4   8        376.46        354.18        34.66 o                         
   0   4   8          0.00         26.69        35.87 o                         
   2   4   8        398.83        461.33        31.44 o                         
   4   4   8        565.62        571.10        35.07 o                         
   6   4   8        172.45        235.84        29.40 o                         
   8   4   8        684.27        767.34        32.54 o                         
  10   4   8       1651.02       1478.02        77.37 o                         
  12   4   8        837.43        799.39        37.85 o                         
  14   4   8         88.99        127.91        27.12 o                         
  16   4   8        334.82        342.53        32.83 o                         
  18   4   8          5.79          8.88        31.65 o                         
  20   4   8         23.66         27.80        27.74 o                         
  22   4   8         12.01         47.55        26.44 o                         
  24   4   8          7.80         22.70        29.99 o                         
  26   4   8          0.72         19.32        29.37 o                         
 -23   5   8          3.59         -8.22        48.92 o                         
 -21   5   8          0.01         70.93        46.77 o                         
 -19   5   8          8.63        -14.99        43.69 o                         
 -17   5   8          8.24        -16.94        46.35 o                         
 -15   5   8         51.93         84.61        45.29 o                         
 -13   5   8         44.96         13.93        43.28 o                         
 -11   5   8        353.54        213.72        75.79 o                         
  -9   5   8         28.93        123.27        45.63 o                         
  -7   5   8        946.76       1092.89        89.88 o                         
  -5   5   8         97.98         80.17        41.01 o                         
  -3   5   8         34.75         19.14        42.86 o                         
  -1   5   8         37.03         99.34        35.52 o                         
   1   5   8        859.85        944.78        60.22 o                         
   3   5   8          1.08         -2.50        33.60 o                         
   5   5   8        721.53        746.71        40.72 o                         
   7   5   8        181.39        136.09        32.32 o                         
   9   5   8          6.48          3.33        28.03 o                         
  11   5   8        163.42        214.67        31.24 o                         
  13   5   8         19.31         48.76        30.46 o                         
  15   5   8          0.26         21.42        32.98 o                         
  17   5   8          6.23         67.03        32.20 o                         
  19   5   8          0.96         26.50        34.54 o                         
  21   5   8          0.52         -9.61        36.81 o                         
  23   5   8          7.76         16.86        37.68 o                         
 -18   6   8          0.93         78.68        66.27 o                         
 -16   6   8          3.96         40.18        62.89 o                         
 -14   6   8          5.40         47.30        61.87 o                         
 -12   6   8          1.65         33.21        45.44 o                         
 -10   6   8         49.17         48.35        42.73 o                         
  -8   6   8         39.99         36.28        43.33 o                         
  -6   6   8         77.80        100.49        46.62 o                         
  -4   6   8         87.69         84.13        39.19 o                         
  -2   6   8        253.56        281.40        39.06 o                         
   0   6   8         41.09         92.93        37.17 o                         
   2   6   8        198.79         88.72        34.31 o                         
   4   6   8          1.77          5.77        34.34 o                         
   6   6   8          6.50         31.87        34.97 o                         
   8   6   8          0.04         35.34        34.18 o                         
  10   6   8          3.65          3.44        32.55 o                         
  12   6   8          3.55         12.14        33.45 o                         
  14   6   8          8.93         73.15        36.40 o                         
  16   6   8          2.34         -7.80        36.61 o                         
  18   6   8          3.47         15.99        35.97 o                         
  -5   7   8          0.01          4.75        48.14 o                         
  -3   7   8          0.81         51.38        37.87 o                         
  -1   7   8          1.29          7.55        37.91 o                         
   1   7   8          0.54         60.17        42.19 o                         
   3   7   8          0.16          1.96        41.75 o                         
   5   7   8          6.63         31.25        35.89 o                         
 -33   1   9          0.92         43.91        39.49 o                         
 -31   1   9          5.29         62.05        40.82 o                         
 -29   1   9         28.40          4.13        37.86 o                         
 -27   1   9         65.93         55.81        38.17 o                         
 -25   1   9          2.87          5.85        36.42 o                         
 -23   1   9         98.00         96.22        43.52 o                         
 -21   1   9          8.02         29.49        43.07 o                         
 -19   1   9         26.85         36.91        42.77 o                         
 -17   1   9        445.22        395.08        44.14 o                         
 -15   1   9          2.42          0.71        41.26 o                         
 -13   1   9         11.38         76.86        35.91 o                         
 -11   1   9         11.90         36.16        41.65 o                         
  -9   1   9        336.37        288.03        40.65 o                         
  -7   1   9       4148.53       4312.86        82.70 o                         
  -5   1   9       1352.74       1413.96        42.98 o                         
  -3   1   9         53.55         49.08        34.72 o                         
  -1   1   9         63.67        120.30        27.98 o                         
   1   1   9        149.83        153.65        27.17 o                         
   3   1   9       6453.43       7592.38       143.71 o                         
   5   1   9       2342.11       2205.43        34.41 o                         
   7   1   9       1407.13       1804.30        30.72 o                         
   9   1   9          1.48         11.06        20.80 o                         
  11   1   9         47.00        123.77        20.67 o                         
  13   1   9        972.18       1132.27        23.96 o                         
  15   1   9         45.17         34.52        23.47 o                         
  17   1   9          0.77         19.99        21.95 o                         
  19   1   9         45.15         37.07        21.25 o                         
  21   1   9          2.96         39.88        24.54 o                         
  23   1   9         36.11        101.98        24.28 o                         
  25   1   9          7.23         25.61        24.53 o                         
  27   1   9          2.84          6.75        25.37 o                         
  29   1   9          2.93         31.36        28.22 o                         
  31   1   9          1.37         33.51        30.34 o                         
 -32   2   9          0.05         56.93        39.59 o                         
 -30   2   9         16.64         31.50        35.93 o                         
 -28   2   9         64.92         84.90        42.08 o                         
 -26   2   9         22.76         60.89        43.74 o                         
 -24   2   9         16.67         64.67        44.16 o                         
 -22   2   9         93.24         69.90        43.26 o                         
 -20   2   9         28.19         34.93        47.09 o                         
 -18   2   9         26.05         58.82        55.17 o                         
 -16   2   9          0.11          2.24        55.61 o                         
 -14   2   9        143.50        199.80        45.70 o                         
 -12   2   9         23.47         33.26        50.96 o                         
 -10   2   9        646.59        481.21        86.18 o                         
  -8   2   9        300.23        378.60        90.52 o                         
  -6   2   9        160.87        130.15        31.08 o                         
  -4   2   9       4215.91       5226.18       118.25 o                         
  -2   2   9       1720.38       1860.54        38.40 o                         
   0   2   9       1536.66       2064.53        38.73 o                         
   2   2   9         40.12         35.51        26.26 o                         
   4   2   9       2862.20       2798.48        58.99 o                         
   6   2   9         20.97         96.90        24.05 o                         
   8   2   9        251.21        163.01        24.67 o                         
  10   2   9        104.52        153.58        21.64 o                         
  12   2   9          1.16         29.60        21.51 o                         
  14   2   9        203.86        174.67        23.41 o                         
  16   2   9        577.50        605.72        24.92 o                         
  18   2   9         76.06         92.76        23.52 o                         
  20   2   9         58.31         51.68        27.10 o                         
  22   2   9        156.98        165.79        26.71 o                         
  24   2   9          5.67          8.60        25.69 o                         
  26   2   9         31.23         43.73        26.90 o                         
  28   2   9          5.67         20.00        28.17 o                         
  30   2   9         17.17         54.47        32.55 o                         
 -29   3   9          0.93         64.43        43.26 o                         
 -27   3   9          3.35         -6.28        53.02 o                         
 -25   3   9         52.68         54.83        43.58 o                         
 -23   3   9        133.46        129.58        49.38 o                         
 -21   3   9         45.15         95.42        39.21 o                         
 -19   3   9        166.13        148.34        48.83 o                         
 -17   3   9        525.55        527.10        64.55 o                         
 -15   3   9        675.24        655.21        61.57 o                         
 -13   3   9         25.88         66.76        54.96 o                         
 -11   3   9        165.57        161.89        55.24 o                         
  -9   3   9        190.10        264.58        55.10 o                         
  -7   3   9          1.92         20.74        43.46 o                         
  -5   3   9        388.02        452.55        36.73 o                         
  -3   3   9        197.48        187.45        33.71 o                         
  -1   3   9        380.51        433.69        30.79 o                         
   1   3   9        123.49        167.39        26.13 o                         
   3   3   9        398.42        443.12        29.71 o                         
   5   3   9        203.67        216.88        28.42 o                         
   7   3   9        136.92        148.71        26.86 o                         
   9   3   9          1.19         42.71        26.96 o                         
  11   3   9        351.48        277.28        26.98 o                         
  13   3   9       1160.01       1073.57        42.15 o                         
  15   3   9         35.44         60.94        26.33 o                         
  17   3   9        826.12        662.26        41.77 o                         
  19   3   9         51.07         32.79        23.36 o                         
  21   3   9         39.55         64.05        24.48 o                         
  23   3   9          2.25         29.04        27.96 o                         
  25   3   9         30.55         56.30        27.51 o                         
  27   3   9          8.41         10.44        27.61 o                         
  29   3   9          6.50         15.49        31.89 o                         
 -26   4   9         47.14         60.60        47.46 o                         
 -24   4   9         51.86         15.03        45.04 o                         
 -22   4   9          3.42         36.05        39.29 o                         
 -20   4   9         43.30         81.24        44.01 o                         
 -18   4   9         69.25         73.79        48.29 o                         
 -16   4   9        174.91        124.35        37.85 o                         
 -14   4   9        254.03        308.11        45.17 o                         
 -12   4   9         60.04         15.78        49.40 o                         
 -10   4   9       1749.20       1817.31       219.96 o                         
  -8   4   9          3.26         24.43        34.21 o                         
  -6   4   9         10.41         36.54        33.85 o                         
  -4   4   9        835.74        900.93        75.57 o                         
  -2   4   9        886.20        816.50        66.09 o                         
   0   4   9         95.08        141.83        34.28 o                         
   2   4   9          6.61        -12.90        27.87 o                         
   4   4   9          5.00          7.31        31.34 o                         
   6   4   9       1019.86       1090.56        42.99 o                         
   8   4   9        201.57        245.21        28.29 o                         
  10   4   9       1030.08        970.66        50.36 o                         
  12   4   9        406.45        401.47        32.30 o                         
  14   4   9        112.47        117.57        29.67 o                         
  16   4   9        149.11        199.29        29.40 o                         
  18   4   9         40.28         55.30        32.87 o                         
  20   4   9          9.94         62.69        31.08 o                         
  22   4   9         47.10         67.49        32.14 o                         
  24   4   9          9.95         42.53        28.31 o                         
  26   4   9          5.44         23.63        34.44 o                         
 -23   5   9          1.04         13.73        50.43 o                         
 -21   5   9          3.41         37.18        47.68 o                         
 -19   5   9          4.09        -12.52        55.14 o                         
 -17   5   9          3.72         15.21        44.87 o                         
 -15   5   9          2.70         10.58        45.97 o                         
 -13   5   9         12.80         70.95        57.38 o                         
 -11   5   9        207.41        189.36        54.69 o                         
  -9   5   9         19.83         31.89        35.63 o                         
  -7   5   9        769.44        810.74        65.83 o                         
  -5   5   9         39.95         35.36        39.83 o                         
  -3   5   9        445.54        438.90        45.51 o                         
  -1   5   9         64.17         88.46        39.51 o                         
   1   5   9         21.84         49.81        34.82 o                         
   3   5   9          0.18         24.36        34.17 o                         
   5   5   9        439.89        450.83        34.47 o                         
   7   5   9        155.15        105.05        36.51 o                         
   9   5   9          6.05         38.88        30.45 o                         
  11   5   9         48.01         69.58        30.84 o                         
  13   5   9          7.63          7.79        30.70 o                         
  15   5   9          1.10        -13.01        30.78 o                         
  17   5   9         29.52         57.25        34.30 o                         
  19   5   9          6.83         45.40        36.03 o                         
  21   5   9         13.16         78.05        36.85 o                         
  23   5   9         42.93         34.33        35.10 o                         
 -16   6   9          1.33        -61.77        61.77 o                         
 -14   6   9          2.59        -29.84        64.48 o                         
 -12   6   9          8.21        -36.75        61.75 o                         
 -10   6   9          6.82         32.61        51.25 o                         
  -8   6   9        182.65        157.52        50.60 o                         
  -6   6   9         18.92         22.37        43.97 o                         
  -4   6   9         75.97         74.71        39.38 o                         
  -2   6   9          5.05         18.84        34.18 o                         
   0   6   9         27.59         19.53        36.35 o                         
   2   6   9         44.27         64.56        38.02 o                         
   4   6   9         33.95         89.09        35.56 o                         
   6   6   9          1.53          4.83        37.31 o                         
   8   6   9         16.46          9.48        33.28 o                         
  10   6   9          0.67         -3.62        34.89 o                         
  12   6   9          8.50         50.38        37.56 o                         
  14   6   9          2.17         24.51        35.48 o                         
  16   6   9          1.77         32.95        35.24 o                         
  -1   7   9          6.63         28.56        44.06 o                         
   1   7   9         45.78         39.79        39.90 o                         
 -32   0  10          1.72         -8.32        54.21 o                         
 -30   0  10          4.92         31.16        53.11 o                         
 -28   0  10          0.09         59.98        51.23 o                         
 -26   0  10         92.30         87.77        70.89 o                         
 -24   0  10        269.05        285.15        62.59 o                         
 -22   0  10         58.96         87.39        56.40 o                         
 -20   0  10         55.15         28.88        54.74 o                         
 -18   0  10         34.29         12.98        64.91 o                         
 -16   0  10         37.46         24.78        60.65 o                         
 -14   0  10        279.25        148.89        58.75 o                         
 -12   0  10        242.53        304.96        52.48 o                         
 -10   0  10       1063.91       1337.70        88.04 o                         
  -8   0  10        506.26        612.12        53.53 o                         
  -6   0  10         29.70         34.07        47.58 o                         
  -4   0  10        268.82        154.92        47.12 o                         
  -2   0  10        223.17        142.64        47.54 o                         
   0   0  10        148.62        247.07        40.17 o                         
   2   0  10       2235.55       1470.74        45.26 o                         
   4   0  10       1270.49       1085.08        41.96 o                         
   6   0  10       3735.83       4670.37       138.10 o                         
   8   0  10        795.31        768.31        31.70 o                         
  10   0  10       2909.28       3328.76        48.96 o                         
  12   0  10        140.32        147.93        32.29 o                         
  14   0  10       2532.56       2539.90        43.13 o                         
  16   0  10        130.24        130.57        28.46 o                         
  18   0  10        372.60        363.70        29.41 o                         
  20   0  10         73.16         78.77        27.25 o                         
  22   0  10          1.08          8.94        34.19 o                         
  24   0  10        106.94        110.33        32.07 o                         
  26   0  10          3.52         -2.61        37.43 o                         
  28   0  10         87.43        102.35        32.60 o                         
  30   0  10          0.76        -12.50        39.48 o                         
  32   0  10          4.55         46.63        37.51 o                         
 -31   1  10         11.22          8.02        39.84 o                         
 -29   1  10         38.78         50.87        35.46 o                         
 -27   1  10         22.52         22.40        36.32 o                         
 -25   1  10         14.35         48.00        34.18 o                         
 -23   1  10          0.16         27.82        41.94 o                         
 -21   1  10         14.46         58.59        42.67 o                         
 -19   1  10        138.56        143.71        44.00 o                         
 -17   1  10          6.08         22.51        42.11 o                         
 -15   1  10        608.58        567.52        45.74 o                         
 -13   1  10        944.25        931.99        46.33 o                         
 -11   1  10        262.50        320.16        41.65 o                         
  -9   1  10        457.12        534.08        41.95 o                         
  -7   1  10        313.63        402.17        34.49 o                         
  -5   1  10       1490.81       1785.41        44.42 o                         
  -3   1  10        229.09        302.94        36.07 o                         
  -1   1  10        786.46        928.37        37.39 o                         
   1   1  10        209.88        216.38        29.30 o                         
   3   1  10       3447.27       3898.49        72.50 o                         
   5   1  10       1856.18       1817.86        30.16 o                         
   7   1  10        143.89        146.92        20.29 o                         
   9   1  10          2.89         26.79        23.08 o                         
  11   1  10        271.90        312.68        19.32 o                         
  13   1  10         84.98         63.93        18.67 o                         
  15   1  10         27.37         31.25        22.55 o                         
  17   1  10          5.11         36.69        21.12 o                         
  19   1  10        572.47        498.38        22.06 o                         
  21   1  10        210.97        228.80        25.25 o                         
  23   1  10         35.89         46.64        24.40 o                         
  25   1  10        108.20        116.03        24.43 o                         
  27   1  10          5.79         11.08        27.05 o                         
  29   1  10          0.01         37.56        27.62 o                         
  31   1  10          0.02        -10.47        29.34 o                         
 -30   2  10          9.23         43.84        43.58 o                         
 -28   2  10          0.35         42.21        47.96 o                         
 -26   2  10         47.41         87.78        42.67 o                         
 -24   2  10          1.11         14.28        48.75 o                         
 -22   2  10          2.29         77.30        46.82 o                         
 -20   2  10         61.31         76.31        56.99 o                         
 -18   2  10        161.42        140.97        55.44 o                         
 -16   2  10        136.48        162.48        43.68 o                         
 -14   2  10        131.64         77.38        53.45 o                         
 -12   2  10        247.25        251.64        54.77 o                         
 -10   2  10        226.35        202.50        50.36 o                         
  -8   2  10        161.81        117.63        41.20 o                         
  -6   2  10          9.36         14.14        36.77 o                         
  -4   2  10        108.68        116.10        36.43 o                         
  -2   2  10       1404.75       1425.05        36.43 o                         
   0   2  10       4430.54       4608.65        52.77 o                         
   2   2  10        111.42        197.15        28.76 o                         
   4   2  10         18.80         26.99        25.85 o                         
   6   2  10         18.75        106.95        21.49 o                         
   8   2  10         26.93         21.42        21.78 o                         
  10   2  10         10.74         18.63        24.97 o                         
  12   2  10        865.45        793.44        23.72 o                         
  14   2  10         95.49        114.77        21.91 o                         
  16   2  10       1557.48       1318.87        43.43 o                         
  18   2  10        359.31        429.58        26.30 o                         
  20   2  10        194.40        206.07        25.49 o                         
  22   2  10        137.01        125.64        27.32 o                         
  24   2  10         19.78         42.22        23.80 o                         
  26   2  10          4.53         27.60        27.51 o                         
  28   2  10          0.11         29.35        26.30 o                         
  30   2  10          0.70         62.94        30.97 o                         
 -29   3  10         12.09          7.73        47.51 o                         
 -27   3  10          4.24         16.56        53.94 o                         
 -25   3  10          1.74         25.09        44.04 o                         
 -23   3  10        255.61        185.11        40.58 o                         
 -21   3  10         32.96         86.42        44.21 o                         
 -19   3  10        154.36        162.70        48.76 o                         
 -17   3  10         20.16         13.19        48.18 o                         
 -15   3  10        240.99        295.06        47.84 o                         
 -13   3  10        221.14        246.45        46.73 o                         
 -11   3  10         38.39         70.95        55.30 o                         
  -9   3  10       1041.87       1053.22        89.18 o                         
  -7   3  10          7.34         40.27        38.15 o                         
  -5   3  10         37.97         60.13        33.45 o                         
  -3   3  10         26.98         38.54        31.39 o                         
  -1   3  10        368.49        373.81        33.05 o                         
   1   3  10        790.47       1022.25        42.50 o                         
   3   3  10        166.75        222.99        28.49 o                         
   5   3  10        149.53        142.48        26.27 o                         
   7   3  10        174.19        208.17        24.10 o                         
   9   3  10        109.28         92.34        24.58 o                         
  11   3  10         19.24         31.02        26.29 o                         
  13   3  10        334.10        472.83        29.29 o                         
  15   3  10          1.85         55.09        25.44 o                         
  17   3  10       1177.82       1095.58        40.75 o                         
  19   3  10         16.65         36.59        24.00 o                         
  21   3  10        102.52        114.08        27.34 o                         
  23   3  10         77.94        104.76        30.91 o                         
  25   3  10         15.52         25.05        34.33 o                         
  27   3  10          5.95         17.41        30.88 o                         
  29   3  10         14.06          3.32        27.71 o                         
 -26   4  10          0.62         32.54        45.88 o                         
 -24   4  10         35.25         66.83        47.70 o                         
 -22   4  10         40.76         32.02        51.77 o                         
 -20   4  10         60.78         56.58        45.29 o                         
 -18   4  10          5.77         22.95        49.12 o                         
 -16   4  10         21.55         58.25        40.72 o                         
 -14   4  10         45.34         45.80        40.36 o                         
 -12   4  10         57.72         60.12        53.48 o                         
 -10   4  10        442.88        532.57       104.84 o                         
  -8   4  10        800.46        989.19        50.60 o                         
  -6   4  10         62.37         93.90        40.17 o                         
  -4   4  10         17.40          9.60        40.15 o                         
  -2   4  10        235.19        268.24        33.20 o                         
   0   4  10        237.65        239.01        28.95 o                         
   2   4  10         52.08         43.99        28.55 o                         
   4   4  10         28.54         46.52        31.19 o                         
   6   4  10         54.37        111.49        29.28 o                         
   8   4  10       1848.98       1874.74        75.13 o                         
  10   4  10        314.00        251.78        25.41 o                         
  12   4  10         75.67        121.90        29.47 o                         
  14   4  10        185.83        128.64        25.63 o                         
  16   4  10        154.73        160.15        27.26 o                         
  18   4  10         18.76         68.34        33.04 o                         
  20   4  10          8.28         10.15        31.12 o                         
  22   4  10          9.42         19.17        32.61 o                         
  24   4  10          0.48         15.59        36.44 o                         
  26   4  10          2.05         16.58        32.89 o                         
 -21   5  10          8.24         63.40        56.70 o                         
 -19   5  10          1.34         31.99        47.45 o                         
 -17   5  10          0.86        -42.45        45.41 o                         
 -15   5  10          4.61         -2.85        44.84 o                         
 -13   5  10          0.04        -15.71        45.82 o                         
 -11   5  10         99.45         77.50        39.35 o                         
  -9   5  10         43.50         79.39        47.39 o                         
  -7   5  10        124.38        172.54        48.32 o                         
  -5   5  10        394.62        358.51        40.60 o                         
  -3   5  10         13.86         18.49        42.06 o                         
  -1   5  10         92.19        104.96        40.70 o                         
   1   5  10          0.00         18.45        31.54 o                         
   3   5  10         16.65          3.99        29.28 o                         
   5   5  10          0.97         35.75        30.03 o                         
   7   5  10        114.43         69.16        32.20 o                         
   9   5  10          0.44         21.64        34.83 o                         
  11   5  10         27.83         -5.52        30.20 o                         
  13   5  10          7.71         12.29        33.28 o                         
  15   5  10          3.64         17.34        34.22 o                         
  17   5  10          0.00         10.80        30.65 o                         
  19   5  10          0.99         26.03        36.21 o                         
  21   5  10          0.34         24.68        34.46 o                         
 -16   6  10          1.06         73.09        46.80 o                         
 -14   6  10          3.00         41.25        51.64 o                         
 -12   6  10          3.81         50.80        52.45 o                         
 -10   6  10         14.99         30.93        50.38 o                         
  -8   6  10         55.74         38.87        49.45 o                         
  -6   6  10         97.76         82.14        48.10 o                         
  -4   6  10         75.51         44.45        40.07 o                         
  -2   6  10        316.54        287.57        37.93 o                         
   0   6  10         24.39         45.88        35.20 o                         
   2   6  10        103.34         66.68        38.18 o                         
   4   6  10          1.32         21.01        34.96 o                         
   6   6  10          3.01         -1.90        36.57 o                         
   8   6  10          1.57         28.06        34.66 o                         
  10   6  10         17.24         44.97        38.88 o                         
  12   6  10          0.27         36.44        37.27 o                         
  14   6  10          9.80          9.55        38.53 o                         
 -31   1  11          3.19         46.16        38.35 o                         
 -29   1  11          3.78         43.89        43.91 o                         
 -27   1  11         46.97         64.17        41.47 o                         
 -25   1  11          1.18         18.75        44.09 o                         
 -23   1  11        118.46         73.95        42.58 o                         
 -21   1  11        250.40        286.20        43.55 o                         
 -19   1  11         13.91         27.16        42.66 o                         
 -17   1  11         26.31         35.83        42.20 o                         
 -15   1  11          0.04         19.22        40.82 o                         
 -13   1  11          0.01         36.02        39.94 o                         
 -11   1  11         78.59         67.76        39.86 o                         
  -9   1  11         54.70         47.16        33.54 o                         
  -7   1  11         65.23         59.03        32.80 o                         
  -5   1  11        506.70        768.59        37.96 o                         
  -3   1  11        121.87        113.46        33.53 o                         
  -1   1  11        669.08        661.84        32.94 o                         
   1   1  11        583.59        731.96        31.68 o                         
   3   1  11       1056.61        986.01        27.98 o                         
   5   1  11        695.91        627.37        24.78 o                         
   7   1  11        282.42        171.01        25.57 o                         
   9   1  11        868.42        663.70        22.34 o                         
  11   1  11          1.96         31.23        17.72 o                         
  13   1  11        765.11        752.23        23.96 o                         
  15   1  11        518.33        551.64        24.85 o                         
  17   1  11          9.05         42.02        20.87 o                         
  19   1  11       1026.02        881.26        30.70 o                         
  21   1  11        220.44        221.00        26.29 o                         
  23   1  11         10.13         18.23        21.94 o                         
  25   1  11        112.88         90.03        22.97 o                         
  27   1  11          0.28         59.92        30.35 o                         
  29   1  11          4.15         33.94        31.65 o                         
  31   1  11          2.55         34.41        28.44 o                         
 -30   2  11         53.83         39.50        54.83 o                         
 -28   2  11          0.63         27.09        50.33 o                         
 -26   2  11          6.32         33.74        44.26 o                         
 -24   2  11          0.35         24.77        48.43 o                         
 -22   2  11          9.06        -36.96        55.27 o                         
 -20   2  11          0.09         38.66        56.15 o                         
 -18   2  11          0.99          7.98        54.50 o                         
 -16   2  11          0.04         92.86        55.58 o                         
 -14   2  11         33.99         52.33        41.71 o                         
 -12   2  11          7.44         45.48        53.07 o                         
 -10   2  11        392.89        354.34        53.80 o                         
  -8   2  11        212.52        287.60        36.75 o                         
  -6   2  11         23.92         19.40        33.67 o                         
  -4   2  11        988.59       1011.31        56.10 o                         
  -2   2  11        375.51        564.86        32.24 o                         
   0   2  11        120.91        169.41        29.99 o                         
   2   2  11        267.24        345.83        25.54 o                         
   4   2  11        237.26        327.50        26.97 o                         
   6   2  11        344.42        368.05        25.88 o                         
   8   2  11         22.41         36.29        24.76 o                         
  10   2  11        128.08        204.10        25.91 o                         
  12   2  11        282.17        314.82        25.47 o                         
  14   2  11        228.92        159.29        20.91 o                         
  16   2  11        268.29        290.89        23.66 o                         
  18   2  11          0.74         10.03        22.81 o                         
  20   2  11        317.98        323.14        26.19 o                         
  22   2  11        171.38        131.04        22.79 o                         
  24   2  11         17.49          7.62        26.32 o                         
  26   2  11         32.92         28.48        26.18 o                         
  28   2  11         38.46         29.48        29.80 o                         
  30   2  11          1.85         36.06        32.49 o                         
 -27   3  11          6.29         22.99        53.36 o                         
 -25   3  11          4.61         15.13        51.32 o                         
 -23   3  11         28.84         73.07        49.75 o                         
 -21   3  11        280.63        183.74        57.44 o                         
 -19   3  11         35.16        105.42        43.58 o                         
 -17   3  11        288.22        374.49       104.67 o                         
 -15   3  11         10.37         96.58        56.29 o                         
 -13   3  11         32.34         34.72        56.07 o                         
 -11   3  11        652.98        669.43       118.51 o                         
  -9   3  11          0.91         24.37        42.95 o                         
  -7   3  11        638.10        514.91        46.34 o                         
  -5   3  11        282.82        236.73        33.67 o                         
  -3   3  11        104.52        157.77        33.41 o                         
  -1   3  11          2.75         23.55        31.67 o                         
   1   3  11         36.30         61.99        31.71 o                         
   3   3  11        607.94        644.61        30.97 o                         
   5   3  11        750.06        708.36        35.88 o                         
   7   3  11         22.25         54.48        31.46 o                         
   9   3  11         20.86         51.34        24.89 o                         
  11   3  11         42.81         75.56        28.21 o                         
  13   3  11       2160.86       2018.07        67.38 o                         
  15   3  11          3.76         27.61        25.37 o                         
  17   3  11         45.28         47.47        26.58 o                         
  19   3  11         47.00         79.20        28.19 o                         
  21   3  11        109.31         88.80        27.26 o                         
  23   3  11         15.06         53.88        26.29 o                         
  25   3  11         13.63         52.05        30.39 o                         
  27   3  11          1.77         26.81        29.84 o                         
 -26   4  11          1.08          7.76        55.30 o                         
 -24   4  11        148.24        187.66        52.07 o                         
 -22   4  11         57.52         61.55        52.13 o                         
 -20   4  11        174.94        124.32        55.28 o                         
 -18   4  11         79.49         88.46        44.56 o                         
 -16   4  11        167.83        107.22        43.42 o                         
 -14   4  11         76.48         63.21        41.23 o                         
 -12   4  11         21.13         40.49        40.65 o                         
 -10   4  11         19.48         29.63        48.74 o                         
  -8   4  11        491.46        519.16        61.02 o                         
  -6   4  11         18.11         42.99        38.04 o                         
  -4   4  11         59.40         71.38        37.02 o                         
  -2   4  11          0.05         47.03        35.48 o                         
   0   4  11        375.59        318.85        32.81 o                         
   2   4  11        174.24        161.05        27.63 o                         
   4   4  11        325.32        278.09        30.19 o                         
   6   4  11        697.04        723.43        37.68 o                         
   8   4  11        118.84         91.84        29.48 o                         
  10   4  11        108.05        120.70        26.13 o                         
  12   4  11        106.01         60.19        29.89 o                         
  14   4  11         11.95         20.24        25.71 o                         
  16   4  11          1.70          9.11        28.20 o                         
  18   4  11          0.63         38.30        30.00 o                         
  20   4  11          0.38         41.34        29.89 o                         
  22   4  11          8.13         45.90        32.90 o                         
  24   4  11          3.59         -6.78        37.53 o                         
 -21   5  11          0.05         40.09        59.18 o                         
 -19   5  11          0.12         54.96        48.26 o                         
 -17   5  11         20.20         40.95        46.42 o                         
 -15   5  11         55.45         54.78        56.28 o                         
 -13   5  11         84.49         44.54        48.28 o                         
 -11   5  11         36.74         46.17        56.59 o                         
  -9   5  11         48.69         53.81        42.82 o                         
  -7   5  11         73.28         87.85        38.56 o                         
  -5   5  11        197.85        209.15        48.19 o                         
  -3   5  11        441.61        478.70        51.75 o                         
  -1   5  11         80.62        154.28        39.32 o                         
   1   5  11         33.07         66.35        32.34 o                         
   3   5  11         58.99         83.63        32.03 o                         
   5   5  11        318.65        258.14        36.99 o                         
   7   5  11         10.35         -4.36        34.85 o                         
   9   5  11         43.60         31.17        30.50 o                         
  11   5  11         29.79         74.55        31.95 o                         
  13   5  11          5.44         31.66        31.73 o                         
  15   5  11         14.42          8.83        33.65 o                         
  17   5  11          9.64         40.15        34.71 o                         
  19   5  11          0.01          9.02        29.57 o                         
  21   5  11          5.02          6.10        34.59 o                         
 -14   6  11          2.44         76.38        64.40 o                         
 -12   6  11          0.76         55.57       115.82 o                         
 -10   6  11          4.29        -36.89        49.95 o                         
  -8   6  11         70.38         49.83        41.06 o                         
  -6   6  11         22.29        -24.64        53.47 o                         
  -4   6  11         32.07          3.29        41.36 o                         
  -2   6  11         46.55         52.59        35.02 o                         
   0   6  11          4.11         13.32        32.96 o                         
   2   6  11          5.40          3.99        39.65 o                         
   4   6  11          1.52         51.03        37.56 o                         
   6   6  11          0.05         24.95        35.45 o                         
   8   6  11          0.24         27.91        35.74 o                         
  10   6  11          0.85         45.98        33.94 o                         
  12   6  11          0.13         11.95        34.41 o                         
  14   6  11          3.87         38.85        35.12 o                         
 -30   0  12          7.15         10.03        57.68 o                         
 -28   0  12         16.87         33.61        67.58 o                         
 -26   0  12         42.27         75.72        74.12 o                         
 -24   0  12        284.98        241.98        61.98 o                         
 -22   0  12        402.72        351.79        65.40 o                         
 -20   0  12        389.00        404.03        65.24 o                         
 -18   0  12         81.39         24.16        65.29 o                         
 -16   0  12          1.37         21.73        56.26 o                         
 -14   0  12        218.28        356.01        53.71 o                         
 -12   0  12        854.97        895.03        63.96 o                         
 -10   0  12        161.58        287.68        58.08 o                         
  -8   0  12        114.39        229.34        49.98 o                         
  -6   0  12        191.68        136.18        46.57 o                         
  -4   0  12         99.40         51.58        45.66 o                         
  -2   0  12        250.62        367.78        49.32 o                         
   0   0  12         12.53         54.77        37.48 o                         
   2   0  12        147.45        147.34        32.96 o                         
   4   0  12         43.54         58.87        31.79 o                         
   6   0  12        501.59        396.91        38.08 o                         
   8   0  12       2457.87       2797.50        85.30 o                         
  10   0  12       1237.27       1445.89        41.22 o                         
  12   0  12        347.94        318.32        29.23 o                         
  14   0  12         77.34        104.94        32.78 o                         
  16   0  12        255.85        264.01        34.78 o                         
  18   0  12        183.59        205.28        31.90 o                         
  20   0  12         18.82         56.49        36.22 o                         
  22   0  12         83.19        131.55        35.33 o                         
  24   0  12        300.17        223.43        45.75 o                         
  26   0  12        113.76         18.06        34.71 o                         
  28   0  12        194.08        105.95        49.18 o                         
  30   0  12          0.10         11.20        38.41 o                         
 -31   1  12         60.35         76.56        50.63 o                         
 -29   1  12          2.90         19.85        43.76 o                         
 -27   1  12         23.48         32.48        51.95 o                         
 -25   1  12          5.86         27.78        45.13 o                         
 -23   1  12          1.25         34.92        45.18 o                         
 -21   1  12          4.70         18.28        40.79 o                         
 -19   1  12          0.37         -2.49        40.89 o                         
 -17   1  12         18.15         13.29        44.42 o                         
 -15   1  12         38.28         11.27        43.20 o                         
 -13   1  12          9.15         46.93        40.70 o                         
 -11   1  12         48.77         49.95        39.91 o                         
  -9   1  12        838.37        477.14        35.33 o                         
  -7   1  12         22.40         42.42        34.45 o                         
  -5   1  12         93.15        126.02        32.94 o                         
  -3   1  12        126.01        177.87        33.14 o                         
  -1   1  12        137.51         99.87        32.10 o                         
   1   1  12       1277.28       1417.34        35.94 o                         
   3   1  12        592.16        528.07        25.87 o                         
   5   1  12        366.89        424.18        25.39 o                         
   7   1  12        364.48        403.47        23.12 o                         
   9   1  12        498.59        445.32        24.10 o                         
  11   1  12        315.51        325.45        24.85 o                         
  13   1  12        273.82        329.94        23.15 o                         
  15   1  12        100.33         82.99        21.81 o                         
  17   1  12          5.10         -0.73        22.25 o                         
  19   1  12        114.42         90.33        25.19 o                         
  21   1  12        139.50        124.68        23.11 o                         
  23   1  12        113.00        101.12        24.14 o                         
  25   1  12         86.37         63.22        24.14 o                         
  27   1  12          4.92         33.34        27.21 o                         
  29   1  12         27.82         13.88        29.38 o                         
 -30   2  12          6.73         25.04        47.01 o                         
 -28   2  12         11.19         20.88        46.48 o                         
 -26   2  12          2.87         28.42        46.06 o                         
 -24   2  12        105.51         79.04        59.78 o                         
 -22   2  12          0.05         24.53        57.19 o                         
 -20   2  12         60.84         54.91        55.78 o                         
 -18   2  12        573.56        616.17       157.34 o                         
 -16   2  12         80.39        125.17        55.14 o                         
 -14   2  12         44.62         55.48        54.87 o                         
 -12   2  12        117.75        168.99        54.19 o                         
 -10   2  12          0.34         27.38        37.21 o                         
  -8   2  12          2.97         37.72        39.08 o                         
  -6   2  12        213.55        152.81        39.08 o                         
  -4   2  12        123.58        164.27        34.16 o                         
  -2   2  12        129.56        203.04        26.07 o                         
   0   2  12        991.82       1052.90        34.55 o                         
   2   2  12        168.09        124.10        25.08 o                         
   4   2  12        413.66        486.42        27.65 o                         
   6   2  12        720.32        859.79        26.16 o                         
   8   2  12         18.62         35.07        26.91 o                         
  10   2  12         17.62         27.96        22.13 o                         
  12   2  12         79.91        102.33        23.38 o                         
  14   2  12        287.58        222.12        27.26 o                         
  16   2  12        264.84        212.43        31.80 o                         
  18   2  12       1131.47       1043.30        44.10 o                         
  20   2  12        128.85        119.49        25.00 o                         
  22   2  12         85.01         50.39        25.50 o                         
  24   2  12          0.55         11.01        23.83 o                         
  26   2  12          9.00         17.12        30.50 o                         
  28   2  12         13.70         15.43        26.12 o                         
 -27   3  12          0.04         22.36        54.95 o                         
 -25   3  12         55.19          7.09        47.12 o                         
 -23   3  12        111.34         60.92        44.76 o                         
 -21   3  12          0.42         30.97        50.33 o                         
 -19   3  12         83.45         65.32        90.62 o                         
 -17   3  12        720.13        622.48       155.01 o                         
 -15   3  12         33.10         55.77        42.72 o                         
 -13   3  12         63.51        147.91        53.51 o                         
 -11   3  12        125.58        134.87        53.70 o                         
  -9   3  12         10.72         82.68        44.67 o                         
  -7   3  12         11.88         -2.77        43.46 o                         
  -5   3  12        154.12        126.11        30.36 o                         
  -3   3  12         92.62        111.39        34.05 o                         
  -1   3  12        175.43        172.72        28.81 o                         
   1   3  12        105.88        132.79        31.33 o                         
   3   3  12          5.85         17.92        23.92 o                         
   5   3  12         49.02         66.66        28.62 o                         
   7   3  12         70.61        106.95        29.19 o                         
   9   3  12         38.17         31.15        23.61 o                         
  11   3  12        221.89        286.68        26.78 o                         
  13   3  12        477.64        509.24        29.11 o                         
  15   3  12         44.34         48.20        25.99 o                         
  17   3  12        182.27        191.54        29.01 o                         
  19   3  12          0.38         33.71        25.46 o                         
  21   3  12         37.31         64.55        26.60 o                         
  23   3  12          0.96         16.37        26.90 o                         
  25   3  12         27.11         26.33        27.50 o                         
  27   3  12          1.12         12.84        32.65 o                         
 -24   4  12        121.88        109.66        57.39 o                         
 -22   4  12         34.27         39.93        52.35 o                         
 -20   4  12        140.11        110.10        56.98 o                         
 -18   4  12         83.37         75.65        43.00 o                         
 -16   4  12         46.03         38.36        49.09 o                         
 -14   4  12        389.97        293.10        53.43 o                         
 -12   4  12          0.09         31.50        69.35 o                         
 -10   4  12         18.77         64.47        44.13 o                         
  -8   4  12        207.19        269.19        53.54 o                         
  -6   4  12          0.02         25.16        33.78 o                         
  -4   4  12          0.38         37.13        37.59 o                         
  -2   4  12        207.15        243.52        37.14 o                         
   0   4  12          1.44         48.63        32.87 o                         
   2   4  12         51.43         62.80        30.60 o                         
   4   4  12         27.00         55.97        31.22 o                         
   6   4  12         29.55         70.58        26.60 o                         
   8   4  12        280.53        327.40        30.24 o                         
  10   4  12         87.63         80.67        27.09 o                         
  12   4  12          5.96         56.00        30.27 o                         
  14   4  12          2.91          5.96        26.61 o                         
  16   4  12         20.82         23.96        28.75 o                         
  18   4  12         36.30         63.29        30.02 o                         
  20   4  12          0.66         51.13        32.14 o                         
  22   4  12         14.47         50.32        40.00 o                         
  24   4  12          6.03          2.95        41.88 o                         
 -19   5  12          2.19         64.42        48.42 o                         
 -17   5  12          3.78         20.51        57.71 o                         
 -15   5  12          8.22         28.02        45.22 o                         
 -13   5  12          7.94          4.64        48.63 o                         
 -11   5  12          0.00         49.06        47.21 o                         
  -9   5  12         23.80         -3.86       122.58 o                         
  -7   5  12          2.47         20.56        39.96 o                         
  -5   5  12         23.86         79.34        43.32 o                         
  -3   5  12         31.35         58.95        42.93 o                         
  -1   5  12         80.62        128.68        45.31 o                         
   1   5  12          2.35         17.12        31.20 o                         
   3   5  12          5.99         51.73        36.62 o                         
   5   5  12        102.51         94.41        35.71 o                         
   7   5  12         11.75         12.53        32.01 o                         
   9   5  12          5.98         43.26        33.35 o                         
  11   5  12         86.85         79.86        30.39 o                         
  13   5  12          4.17         22.01        31.09 o                         
  15   5  12         21.73         36.86        32.76 o                         
  17   5  12          0.66         52.87        33.87 o                         
  19   5  12          0.36         28.73        37.86 o                         
 -12   6  12          0.94        -51.27        60.80 o                         
 -10   6  12          5.70         42.93        63.95 o                         
  -8   6  12          1.01         -9.05        41.06 o                         
  -6   6  12          5.94        -30.05        43.92 o                         
  -4   6  12         54.11          8.48        46.06 o                         
  -2   6  12        141.98        134.84        43.19 o                         
   0   6  12          0.09         14.84        36.89 o                         
   2   6  12         81.71         51.15        38.91 o                         
   4   6  12         17.45         15.36        32.48 o                         
   6   6  12         11.35         12.29        40.01 o                         
   8   6  12         17.88         39.27        35.90 o                         
  10   6  12         19.95         -1.93        39.92 o                         
  12   6  12          0.18          7.80        41.47 o                         
 -29   1  13          0.85          0.69        41.58 o                         
 -27   1  13          3.60         19.52        46.39 o                         
 -25   1  13          1.36         28.79        48.57 o                         
 -23   1  13          0.12         45.61        44.75 o                         
 -21   1  13        129.20         85.14        47.11 o                         
 -19   1  13        422.60        377.49        43.88 o                         
 -17   1  13          0.31         23.05        42.93 o                         
 -15   1  13         93.81         57.23        42.82 o                         
 -13   1  13          5.78         52.23        40.49 o                         
 -11   1  13        570.73        658.57        42.29 o                         
  -9   1  13        259.56        340.61        39.63 o                         
  -7   1  13        400.84        462.63        34.18 o                         
  -5   1  13         86.04         74.54        33.77 o                         
  -3   1  13          1.43          7.00        29.19 o                         
  -1   1  13         39.00         80.60        28.50 o                         
   1   1  13         49.48         37.35        28.38 o                         
   3   1  13        385.55        345.37        26.76 o                         
   5   1  13         14.12         42.39        23.97 o                         
   7   1  13         91.41         87.95        24.33 o                         
   9   1  13          0.02         -1.25        21.96 o                         
  11   1  13         66.70         77.34        22.54 o                         
  13   1  13        558.09        619.76        27.63 o                         
  15   1  13         13.67         43.91        20.78 o                         
  17   1  13         54.36        101.76        24.69 o                         
  19   1  13          1.54         31.15        26.60 o                         
  21   1  13        160.03        120.01        23.04 o                         
  23   1  13          3.29         42.25        23.19 o                         
  25   1  13        203.36        157.52        27.07 o                         
  27   1  13          0.35         31.98        29.20 o                         
  29   1  13         14.64         30.38        31.24 o                         
 -28   2  13          9.27         63.60        55.99 o                         
 -26   2  13         26.34         76.85        52.46 o                         
 -24   2  13         10.65          2.95        59.70 o                         
 -22   2  13          7.55         15.23        47.71 o                         
 -20   2  13         10.77         30.50        56.91 o                         
 -18   2  13        321.61        300.48        83.55 o                         
 -16   2  13          6.25          8.32        45.51 o                         
 -14   2  13         32.74         31.83        41.94 o                         
 -12   2  13        537.45        566.63        46.39 o                         
 -10   2  13        288.58        283.52        45.12 o                         
  -8   2  13         23.32         70.78        40.42 o                         
  -6   2  13         44.84         32.85        36.39 o                         
  -4   2  13       1593.31       1467.69        50.73 o                         
  -2   2  13          9.69         30.03        30.53 o                         
   0   2  13         89.87        168.82        31.81 o                         
   2   2  13         38.25         29.94        24.98 o                         
   4   2  13        337.57        334.23        24.94 o                         
   6   2  13         26.04         49.76        26.83 o                         
   8   2  13        256.97        241.87        24.62 o                         
  10   2  13         25.40         24.46        21.28 o                         
  12   2  13         25.25         57.14        20.90 o                         
  14   2  13          7.05         41.83        27.17 o                         
  16   2  13          0.08         38.12        28.35 o                         
  18   2  13          2.38         20.52        24.13 o                         
  20   2  13        275.15        257.67        29.32 o                         
  22   2  13          0.23         10.04        24.83 o                         
  24   2  13          4.57         65.62        26.81 o                         
  26   2  13          0.62         20.68        28.31 o                         
  28   2  13          0.01          1.60        30.26 o                         
 -27   3  13          1.16        -10.90        55.21 o                         
 -25   3  13         10.90         61.92        53.63 o                         
 -23   3  13          0.05         10.32        51.09 o                         
 -21   3  13        156.14        132.18        50.02 o                         
 -19   3  13        203.66         70.61        96.25 o                         
 -17   3  13        678.30        593.93       225.70 o                         
 -15   3  13         88.50         49.63        56.44 o                         
 -13   3  13         14.01         71.24        43.86 o                         
 -11   3  13        113.48         89.78        53.59 o                         
  -9   3  13         24.28         29.36        43.74 o                         
  -7   3  13         65.36        124.00        44.33 o                         
  -5   3  13         61.71         97.08        31.95 o                         
  -3   3  13         51.90         72.66        33.55 o                         
  -1   3  13         12.79         23.13        28.43 o                         
   1   3  13         46.19         87.83        29.91 o                         
   3   3  13         94.53        118.14        26.44 o                         
   5   3  13        266.70        303.62        26.36 o                         
   7   3  13         69.65         44.82        24.78 o                         
   9   3  13        116.99         96.50        25.26 o                         
  11   3  13         16.78         36.78        26.29 o                         
  13   3  13         74.36         56.47        22.73 o                         
  15   3  13         33.32         41.07        24.68 o                         
  17   3  13         43.63         55.20        25.36 o                         
  19   3  13         12.60         19.00        29.22 o                         
  21   3  13         17.82         47.00        32.45 o                         
  23   3  13         21.35         -1.88        25.81 o                         
  25   3  13         25.12         12.99        27.94 o                         
 -24   4  13          5.88          4.43        47.69 o                         
 -22   4  13         28.85         18.88        47.70 o                         
 -20   4  13         27.89         11.85        44.01 o                         
 -18   4  13         46.63          6.90        52.92 o                         
 -16   4  13         61.39        131.56        53.35 o                         
 -14   4  13         28.88         28.48        58.90 o                         
 -12   4  13         13.42         92.28        55.83 o                         
 -10   4  13        169.66        135.59        40.19 o                         
  -8   4  13         86.67        151.31        41.13 o                         
  -6   4  13        110.85        139.70        40.64 o                         
  -4   4  13        238.60        289.36        41.48 o                         
  -2   4  13        495.66        366.14        30.89 o                         
   0   4  13          0.31         32.73        35.50 o                         
   2   4  13        204.93        184.42        26.61 o                         
   4   4  13          5.37         33.76        26.28 o                         
   6   4  13         38.41         26.76        26.72 o                         
   8   4  13          0.19         28.84        29.85 o                         
  10   4  13         68.23         77.80        32.57 o                         
  12   4  13         40.16         59.06        30.23 o                         
  14   4  13         17.54         15.68        27.26 o                         
  16   4  13         13.33         62.65        31.44 o                         
  18   4  13          2.59         68.78        35.20 o                         
  20   4  13          2.33         21.53        36.12 o                         
  22   4  13          0.03         11.94        31.88 o                         
 -19   5  13         37.38         33.91        59.46 o                         
 -17   5  13         28.48         12.36        57.56 o                         
 -15   5  13          4.65         43.67        44.81 o                         
 -13   5  13          1.85         -3.86        53.92 o                         
 -11   5  13          0.63         48.90        59.45 o                         
  -9   5  13        224.03        197.37        58.89 o                         
  -7   5  13        151.10        128.25        37.66 o                         
  -5   5  13         11.09         21.76        43.96 o                         
  -3   5  13          4.66         47.36        45.19 o                         
  -1   5  13         86.72         80.71        32.11 o                         
   1   5  13        126.36        128.58        34.13 o                         
   3   5  13          6.73         42.26        40.04 o                         
   5   5  13         14.86         62.19        36.38 o                         
   7   5  13         49.82         33.64        33.38 o                         
   9   5  13          8.18         16.10        31.70 o                         
  11   5  13          4.27         20.79        37.72 o                         
  13   5  13          0.03         28.01        34.21 o                         
  15   5  13         22.89         38.27        32.30 o                         
  17   5  13          0.92         11.96        31.17 o                         
 -10   6  13          6.46        -18.83        62.20 o                         
  -8   6  13          0.01          4.00        45.62 o                         
  -6   6  13         40.86         21.86        51.87 o                         
  -4   6  13         14.62          5.99        43.99 o                         
  -2   6  13         18.71         83.00        40.39 o                         
   0   6  13         11.66        -16.88        40.03 o                         
   2   6  13         24.87         52.77        41.93 o                         
   4   6  13          0.53          1.75        40.32 o                         
   6   6  13          0.00         57.50        37.35 o                         
   8   6  13          9.96         45.93        40.68 o                         
  10   6  13          6.15         20.21        41.27 o                         
 -28   0  14          0.14         35.99        78.02 o                         
 -26   0  14        161.33        151.16        77.40 o                         
 -24   0  14         40.91         48.20        62.00 o                         
 -22   0  14         45.44         29.97        62.95 o                         
 -20   0  14         17.22         26.78        55.35 o                         
 -18   0  14         26.68         15.80        61.73 o                         
 -16   0  14        163.92        130.17        60.87 o                         
 -14   0  14         52.50         77.37        53.25 o                         
 -12   0  14        488.87        650.38        85.72 o                         
 -10   0  14          4.81         44.53        51.93 o                         
  -8   0  14       3042.99       2490.44        86.44 o                         
  -6   0  14       2884.81       3640.87        73.09 o                         
  -4   0  14        475.99        310.18        50.21 o                         
  -2   0  14       2113.85       1822.23        73.58 o                         
   0   0  14         60.75        105.52        29.60 o                         
   2   0  14        119.26        134.07        38.54 o                         
   4   0  14        706.21        685.66        37.10 o                         
   6   0  14         62.30         78.84        29.92 o                         
   8   0  14        980.29       1025.72        40.37 o                         
  10   0  14        183.65        204.10        50.50 o                         
  12   0  14        795.19        718.20        42.87 o                         
  14   0  14         36.18         58.97        31.60 o                         
  16   0  14        115.96         79.65        33.37 o                         
  18   0  14        434.72        429.13        38.72 o                         
  20   0  14         41.48         44.72        34.14 o                         
  22   0  14         29.73         59.29        32.58 o                         
  24   0  14         94.40         93.28        34.44 o                         
  26   0  14          0.81         56.36        38.68 o                         
  28   0  14        171.42        107.36        42.49 o                         
 -29   1  14          2.82         12.02        53.91 o                         
 -27   1  14          5.90         -9.43        50.52 o                         
 -25   1  14          7.83         41.88        51.93 o                         
 -23   1  14         35.02         28.97        47.70 o                         
 -21   1  14         22.31         45.64        46.18 o                         
 -19   1  14          5.79          4.50        42.59 o                         
 -17   1  14         62.11         51.67        42.18 o                         
 -15   1  14          6.22         42.63        42.74 o                         
 -13   1  14       1105.17       1179.26        49.28 o                         
 -11   1  14        291.88        352.93        40.40 o                         
  -9   1  14        710.89        666.23        41.58 o                         
  -7   1  14        490.56        523.68        37.05 o                         
  -5   1  14       1001.22        959.55        40.58 o                         
  -3   1  14        190.14        222.24        34.84 o                         
  -1   1  14        163.32        116.67        27.53 o                         
   1   1  14        379.63        469.80        29.08 o                         
   3   1  14         61.04        120.48        26.89 o                         
   5   1  14         33.45         32.66        26.44 o                         
   7   1  14         33.97         50.50        20.75 o                         
   9   1  14         65.19         93.78        24.00 o                         
  11   1  14        105.68        146.18        23.67 o                         
  13   1  14         57.74         55.15        23.12 o                         
  15   1  14        132.37        103.61        26.09 o                         
  17   1  14         42.36         36.37        21.92 o                         
  19   1  14          1.56         35.17        22.28 o                         
  21   1  14         21.33         21.56        22.71 o                         
  23   1  14          3.37         -4.52        27.00 o                         
  25   1  14         60.33         55.69        28.42 o                         
  27   1  14         31.10         32.36        30.26 o                         
 -28   2  14          0.03         49.89        55.67 o                         
 -26   2  14         14.13         34.95        63.63 o                         
 -24   2  14         22.08         45.20        62.73 o                         
 -22   2  14         10.79        -30.19        57.58 o                         
 -20   2  14         31.35         35.50        56.66 o                         
 -18   2  14        148.95         84.53        58.71 o                         
 -16   2  14        207.69        182.24        44.03 o                         
 -14   2  14          7.87         21.88        52.62 o                         
 -12   2  14       1966.33       1720.54       164.82 o                         
 -10   2  14        613.96        715.96        49.18 o                         
  -8   2  14        125.12        139.47        40.92 o                         
  -6   2  14        186.39        158.68        40.82 o                         
  -4   2  14         16.19          8.41        31.51 o                         
  -2   2  14          0.38         13.79        29.91 o                         
   0   2  14          2.49         35.73        28.20 o                         
   2   2  14         74.58        113.63        23.48 o                         
   4   2  14          0.00         26.98        23.25 o                         
   6   2  14         35.69         57.35        23.14 o                         
   8   2  14         23.87         37.79        23.37 o                         
  10   2  14         10.62         25.64        26.03 o                         
  12   2  14        155.03        107.17        25.89 o                         
  14   2  14         49.68         43.14        24.38 o                         
  16   2  14         26.06         25.21        24.76 o                         
  18   2  14         41.97         68.37        27.08 o                         
  20   2  14        106.39         93.01        25.98 o                         
  22   2  14         25.51         47.32        26.32 o                         
  24   2  14          9.73         16.16        26.15 o                         
  26   2  14          1.78         26.47        29.85 o                         
 -25   3  14         30.97         29.33        53.84 o                         
 -23   3  14         54.67         50.42        52.44 o                         
 -21   3  14          3.53         17.45        49.90 o                         
 -19   3  14         43.37         96.61        48.65 o                         
 -17   3  14        308.35        314.02        78.75 o                         
 -15   3  14         38.91         29.93        56.04 o                         
 -13   3  14        109.46         95.15        55.92 o                         
 -11   3  14        192.44        128.99        55.16 o                         
  -9   3  14        135.97        146.30        37.27 o                         
  -7   3  14        171.12        193.89        37.82 o                         
  -5   3  14        138.28        113.13        35.36 o                         
  -3   3  14         13.57         20.60        29.28 o                         
  -1   3  14         65.73         95.75        29.29 o                         
   1   3  14         21.06         44.94        26.92 o                         
   3   3  14         90.35         43.23        29.79 o                         
   5   3  14         45.88         31.36        29.18 o                         
   7   3  14        169.51        192.30        28.57 o                         
   9   3  14          3.33         26.23        27.43 o                         
  11   3  14         68.95         78.40        28.01 o                         
  13   3  14        324.93        268.54        28.23 o                         
  15   3  14          1.03         34.44        27.45 o                         
  17   3  14          3.79         27.09        27.37 o                         
  19   3  14          2.20         29.23        27.39 o                         
  21   3  14         26.21         -4.61        27.01 o                         
  23   3  14          0.16         47.24        29.88 o                         
  25   3  14          0.39         57.64        28.47 o                         
 -22   4  14         35.95         82.00        54.13 o                         
 -20   4  14         69.99         59.34        41.61 o                         
 -18   4  14          0.13         26.95        51.51 o                         
 -16   4  14          1.17          7.68        55.16 o                         
 -14   4  14        188.89        231.52        50.12 o                         
 -12   4  14         60.51        138.56        57.13 o                         
 -10   4  14         22.80         66.65        40.54 o                         
  -8   4  14        142.65        117.38        40.83 o                         
  -6   4  14         12.55         57.92        36.28 o                         
  -4   4  14         12.96         31.32        30.72 o                         
  -2   4  14        323.65        290.74        35.05 o                         
   0   4  14          0.12         -2.82        33.25 o                         
   2   4  14          7.88          7.98        30.62 o                         
   4   4  14          3.39         -1.46        31.76 o                         
   6   4  14         83.61        100.76        28.18 o                         
   8   4  14         84.93        120.21        30.45 o                         
  10   4  14          0.10         26.78        32.73 o                         
  12   4  14         38.44         66.32        30.75 o                         
  14   4  14         31.30         35.16        31.42 o                         
  16   4  14          7.32         28.47        32.83 o                         
  18   4  14          6.51         33.30        31.18 o                         
  20   4  14          8.91         40.26        29.75 o                         
  22   4  14          6.14         28.93        38.75 o                         
 -17   5  14         11.47         10.47        61.78 o                         
 -15   5  14         10.86          0.75        53.25 o                         
 -13   5  14          0.02         67.46        52.85 o                         
 -11   5  14          0.63         -1.02        54.69 o                         
  -9   5  14         19.87         46.41        61.65 o                         
  -7   5  14          7.31         22.18        42.75 o                         
  -5   5  14         50.96         51.31        36.77 o                         
  -3   5  14          0.00         25.31        44.81 o                         
  -1   5  14          1.44         16.31        37.99 o                         
   1   5  14         41.64         75.86        32.49 o                         
   3   5  14         15.85         32.79        31.19 o                         
   5   5  14         37.35         29.22        35.62 o                         
   7   5  14          0.91         17.25        36.25 o                         
   9   5  14          0.08          2.96        44.19 o                         
  11   5  14         21.53         -4.76        42.48 o                         
  13   5  14          6.33         24.77        38.05 o                         
  15   5  14          1.47         10.77        39.46 o                         
  -6   6  14          0.90        -24.00        54.91 o                         
  -4   6  14          0.01         82.53        51.33 o                         
  -2   6  14         48.54         39.18        36.70 o                         
   0   6  14         10.89          8.16        38.26 o                         
   2   6  14         13.50         28.47        36.21 o                         
   4   6  14         72.29         50.48        42.51 o                         
   6   6  14         17.83         24.30        45.40 o                         
 -27   1  15         12.00          3.50        51.17 o                         
 -25   1  15          6.18         35.46        50.83 o                         
 -23   1  15          2.98         28.82        47.26 o                         
 -21   1  15          7.76         44.57        45.21 o                         
 -19   1  15         15.15         41.20        46.55 o                         
 -17   1  15          0.37         13.95        41.80 o                         
 -15   1  15         63.61         40.44        42.22 o                         
 -13   1  15        273.88        243.77        43.15 o                         
 -11   1  15        329.45        297.69        40.40 o                         
  -9   1  15       1573.15       1905.34        76.98 o                         
  -7   1  15        675.78        637.64        36.06 o                         
  -5   1  15       3074.08       3119.63        65.62 o                         
  -3   1  15        943.53       1030.78        39.65 o                         
  -1   1  15        630.69        746.99        33.59 o                         
   1   1  15          1.65         28.55        26.77 o                         
   3   1  15        519.51        534.79        29.57 o                         
   5   1  15          7.36          3.48        25.62 o                         
   7   1  15         99.80         89.58        28.32 o                         
   9   1  15          5.12         30.70        23.92 o                         
  11   1  15         44.90         16.08        25.01 o                         
  13   1  15          0.88         32.32        23.28 o                         
  15   1  15         95.94         98.00        26.73 o                         
  17   1  15        149.57        154.15        28.72 o                         
  19   1  15         15.31         26.38        26.80 o                         
  21   1  15         41.16         49.53        25.95 o                         
  23   1  15          6.20         44.31        24.84 o                         
  25   1  15         15.08         44.89        26.57 o                         
  27   1  15          4.06         37.53        27.96 o                         
 -26   2  15          0.47         11.61        64.66 o                         
 -24   2  15         16.18         12.57        63.26 o                         
 -22   2  15         21.77         55.51        59.40 o                         
 -20   2  15         38.47         95.77        59.52 o                         
 -18   2  15          0.50         46.63        56.42 o                         
 -16   2  15          0.12         63.03        56.65 o                         
 -14   2  15        183.64        157.72        55.51 o                         
 -12   2  15        793.68        764.55        64.04 o                         
 -10   2  15        483.19        359.04        40.70 o                         
  -8   2  15          3.39         23.18        40.54 o                         
  -6   2  15        352.93        410.74        39.34 o                         
  -4   2  15         89.04        152.33        32.72 o                         
  -2   2  15         18.16         43.66        30.74 o                         
   0   2  15         44.02         39.66        24.89 o                         
   2   2  15         89.51         93.20        25.54 o                         
   4   2  15          5.77         35.26        23.83 o                         
   6   2  15          1.61         17.76        25.82 o                         
   8   2  15         45.37         83.01        25.20 o                         
  10   2  15         91.21         62.22        24.74 o                         
  12   2  15         30.34         56.76        25.35 o                         
  14   2  15          2.11         30.17        24.75 o                         
  16   2  15         14.69         11.00        26.66 o                         
  18   2  15         30.55         73.20        29.87 o                         
  20   2  15         30.44         36.82        27.68 o                         
  22   2  15          2.59         38.21        26.93 o                         
  24   2  15          4.23         11.21        30.22 o                         
  26   2  15          3.22         61.10        26.02 o                         
 -23   3  15         15.85         63.27        61.99 o                         
 -21   3  15         25.39         78.75        49.53 o                         
 -19   3  15          3.84          9.42        49.56 o                         
 -17   3  15          2.01        -31.21        58.78 o                         
 -15   3  15         89.42         58.38        56.61 o                         
 -13   3  15        118.24         77.28       119.80 o                         
 -11   3  15         51.45         88.35        44.45 o                         
  -9   3  15        247.14        217.68        49.60 o                         
  -7   3  15        108.00         39.14        39.01 o                         
  -5   3  15        145.83         94.46        36.78 o                         
  -3   3  15         49.19         50.60        31.08 o                         
  -1   3  15         38.10         50.31        30.16 o                         
   1   3  15         61.73         74.97        25.84 o                         
   3   3  15         55.23         86.28        30.12 o                         
   5   3  15        127.79        108.80        27.63 o                         
   7   3  15          0.61         15.93        30.21 o                         
   9   3  15         46.59         20.51        27.66 o                         
  11   3  15          1.36         24.62        28.08 o                         
  13   3  15         47.40         26.43        29.23 o                         
  15   3  15          8.86         42.91        26.73 o                         
  17   3  15         31.63         64.79        29.19 o                         
  19   3  15         18.85         39.79        30.14 o                         
  21   3  15         15.10         33.37        26.48 o                         
  23   3  15          0.01         24.38        29.11 o                         
 -20   4  15         12.32        -22.27        46.04 o                         
 -18   4  15          2.17         13.41        53.70 o                         
 -16   4  15          0.27        -18.06        60.41 o                         
 -14   4  15         47.24         28.35        80.29 o                         
 -12   4  15          5.83        -40.70        57.42 o                         
 -10   4  15          2.87        -10.17        43.81 o                         
  -8   4  15          0.84         24.78        46.87 o                         
  -6   4  15         33.30         66.13        36.95 o                         
  -4   4  15         45.41         45.20        34.27 o                         
  -2   4  15        124.92         96.58        31.27 o                         
   0   4  15          1.20         18.41        32.44 o                         
   2   4  15         12.99          6.01        32.13 o                         
   4   4  15          2.26         17.57        29.66 o                         
   6   4  15         56.34         66.65        32.97 o                         
   8   4  15         28.27         40.08        26.73 o                         
  10   4  15         72.90         67.67        31.29 o                         
  12   4  15         13.58         23.69        31.24 o                         
  14   4  15          1.29         59.71        35.85 o                         
  16   4  15          9.49          6.40        28.92 o                         
  18   4  15          2.24         23.68        33.67 o                         
  20   4  15          8.57        -10.25        30.62 o                         
 -15   5  15         16.27         26.23        54.89 o                         
 -13   5  15         11.47         -2.79        40.95 o                         
 -11   5  15         17.66         42.01        46.47 o                         
  -9   5  15         63.13         40.00        56.40 o                         
  -7   5  15         57.42         40.89        50.60 o                         
  -5   5  15          1.22         16.71        38.75 o                         
  -3   5  15          8.85         34.39        44.40 o                         
  -1   5  15          5.24          4.57        36.98 o                         
   1   5  15         18.47         71.60        37.93 o                         
   3   5  15         82.12         47.78        36.55 o                         
   5   5  15         22.45         10.25        35.23 o                         
   7   5  15         19.43         38.74        33.73 o                         
   9   5  15          0.21          9.99        33.26 o                         
  11   5  15         26.50         27.34        34.82 o                         
  13   5  15          8.50         12.08        40.90 o                         
  15   5  15          5.93         37.27        40.86 o                         
 -26   0  16        200.05        167.32        69.99 o                         
 -24   0  16          3.76         32.01        67.22 o                         
 -22   0  16         64.27        101.93        63.27 o                         
 -20   0  16         11.03         22.51        59.88 o                         
 -18   0  16          1.10         48.23        61.92 o                         
 -16   0  16         78.30         79.41        56.04 o                         
 -14   0  16         51.97         69.64        54.64 o                         
 -12   0  16          8.90         81.81        56.89 o                         
 -10   0  16        335.18        334.49        54.67 o                         
  -8   0  16          5.85         57.16        69.45 o                         
  -6   0  16       7351.32       8032.05       540.32 o                         
  -4   0  16        974.50       1056.17        56.12 o                         
  -2   0  16       1825.47       2237.54       111.64 o                         
   0   0  16       4298.56       4138.12       151.91 o                         
   2   0  16        511.44        456.24        41.91 o                         
   4   0  16          4.01         19.75        35.52 o                         
   6   0  16         10.87         27.03        40.36 o                         
   8   0  16         35.07         27.10        30.99 o                         
  10   0  16        287.71        299.70        51.50 o                         
  12   0  16          7.03         67.49        36.90 o                         
  14   0  16          4.11         18.80        42.45 o                         
  16   0  16         11.85          0.16        42.02 o                         
  18   0  16          0.41         35.26        29.59 o                         
  20   0  16          6.26         31.77        35.99 o                         
  22   0  16          0.04         27.14        42.50 o                         
  24   0  16         22.50         52.06        39.88 o                         
  26   0  16         80.28         44.21        46.82 o                         
 -27   1  16          2.24         -1.34        53.01 o                         
 -25   1  16         19.33          9.89        52.06 o                         
 -23   1  16         14.39        -16.69        48.55 o                         
 -21   1  16          0.53         -5.46        47.68 o                         
 -19   1  16        486.14        437.76        53.51 o                         
 -17   1  16          0.25         -0.12        44.13 o                         
 -15   1  16          0.01         -2.52        42.05 o                         
 -13   1  16         17.68         32.49        37.20 o                         
 -11   1  16         20.80         81.03        38.29 o                         
  -9   1  16        202.68        319.17        36.07 o                         
  -7   1  16         96.60         73.66        32.14 o                         
  -5   1  16       1580.40       1465.53        44.60 o                         
  -3   1  16        451.65        373.15        36.73 o                         
  -1   1  16         43.93         76.78        31.02 o                         
   1   1  16          8.77         15.88        27.44 o                         
   3   1  16        131.22        133.60        25.54 o                         
   5   1  16         57.69         81.63        22.86 o                         
   7   1  16          0.07         16.69        24.34 o                         
   9   1  16        105.96        109.95        23.74 o                         
  11   1  16         52.55         44.69        25.57 o                         
  13   1  16        142.26        133.42        28.33 o                         
  15   1  16          0.47          1.24        30.78 o                         
  17   1  16          4.94         11.27        26.81 o                         
  19   1  16          0.03         41.90        26.49 o                         
  21   1  16         16.60         22.50        26.59 o                         
  23   1  16          0.02          0.26        27.39 o                         
  25   1  16         25.70         26.55        29.17 o                         
 -24   2  16          0.60         37.76        62.86 o                         
 -22   2  16          1.60         33.96        62.36 o                         
 -20   2  16          7.11         57.30        59.08 o                         
 -18   2  16          0.03         55.68        57.89 o                         
 -16   2  16        373.59        349.00       118.45 o                         
 -14   2  16         27.98         66.61        51.11 o                         
 -12   2  16        357.98        275.04        47.87 o                         
 -10   2  16         23.56         18.16        40.84 o                         
  -8   2  16          7.87         12.96        39.41 o                         
  -6   2  16        312.32        318.70        41.81 o                         
  -4   2  16         33.62         58.55        30.25 o                         
  -2   2  16         39.87         64.70        32.08 o                         
   0   2  16         80.91         32.31        28.92 o                         
   2   2  16         59.79        114.91        27.01 o                         
   4   2  16          1.58         19.33        26.46 o                         
   6   2  16         57.36         69.13        29.74 o                         
   8   2  16         48.18        116.93        27.62 o                         
  10   2  16        106.50         75.26        27.88 o                         
  12   2  16          3.74         26.43        24.17 o                         
  14   2  16          0.72         48.76        28.32 o                         
  16   2  16          9.12         14.78        24.78 o                         
  18   2  16         27.11         29.09        26.40 o                         
  20   2  16         50.30         55.30        27.25 o                         
  22   2  16         12.81         53.86        29.31 o                         
  24   2  16          9.35          2.29        33.26 o                         
 -23   3  16         25.30         10.26        64.68 o                         
 -21   3  16          0.73          0.11        62.38 o                         
 -19   3  16          0.67        -16.07        50.99 o                         
 -17   3  16         40.86         94.50        58.99 o                         
 -15   3  16         13.14         -1.27        57.51 o                         
 -13   3  16         24.00         -1.59        56.28 o                         
 -11   3  16          0.20         15.06        50.91 o                         
  -9   3  16         34.41         16.71        47.95 o                         
  -7   3  16        111.16        141.47        38.94 o                         
  -5   3  16          2.65         37.37        36.34 o                         
  -3   3  16         30.46         38.66        35.04 o                         
  -1   3  16         39.81         54.57        34.01 o                         
   1   3  16         12.11         15.77        27.83 o                         
   3   3  16          7.97         28.02        27.98 o                         
   5   3  16        261.60        158.43        28.70 o                         
   7   3  16          0.01         36.93        26.26 o                         
   9   3  16          4.30         19.53        28.78 o                         
  11   3  16          6.88         -7.52        27.77 o                         
  13   3  16         97.07         71.56        31.17 o                         
  15   3  16          3.23         23.85        26.64 o                         
  17   3  16          6.59         54.69        30.07 o                         
  19   3  16          0.54         13.73        29.14 o                         
  21   3  16          1.31         -3.96        28.20 o                         
 -18   4  16         29.79         13.95       100.64 o                         
 -16   4  16         15.08        101.75        61.77 o                         
 -14   4  16          0.11         19.85        51.13 o                         
 -12   4  16          9.03         76.54        60.39 o                         
 -10   4  16         43.52         42.42        52.17 o                         
  -8   4  16         53.02         61.06        37.35 o                         
  -6   4  16         68.52         61.84        43.29 o                         
  -4   4  16         47.17         28.69        37.32 o                         
  -2   4  16        190.46        157.93        38.68 o                         
   0   4  16          1.62         28.61        32.43 o                         
   2   4  16          7.80         30.49        32.02 o                         
   4   4  16         75.01         68.22        34.27 o                         
   6   4  16          2.18         12.12        30.81 o                         
   8   4  16          9.39         27.05        34.47 o                         
  10   4  16          2.63         25.50        28.74 o                         
  12   4  16          1.08         28.06        31.22 o                         
  14   4  16          6.56         38.29        32.47 o                         
  16   4  16          7.17          6.63        31.86 o                         
  18   4  16          3.00         16.37        32.60 o                         
 -13   5  16         25.39         74.32        55.42 o                         
 -11   5  16          0.05         39.77        47.57 o                         
  -9   5  16          0.04         33.62        46.56 o                         
  -7   5  16          4.10          3.35        57.57 o                         
  -5   5  16         55.26         36.11        41.22 o                         
  -3   5  16         14.41         21.28        44.38 o                         
  -1   5  16          6.58         20.95        36.54 o                         
   1   5  16          0.24          6.72        34.07 o                         
   3   5  16          0.12          5.12        37.27 o                         
   5   5  16         25.56         12.40        34.49 o                         
   7   5  16         48.15         37.93        37.58 o                         
   9   5  16          6.31          7.13        35.35 o                         
  11   5  16         76.72          3.04        33.51 o                         
 -25   1  17          0.95          8.42        53.78 o                         
 -23   1  17          6.75         17.26        50.66 o                         
 -21   1  17         27.21         10.11        55.92 o                         
 -19   1  17         20.48         48.60        47.85 o                         
 -17   1  17         64.99        103.20        45.60 o                         
 -15   1  17          0.29         49.47        44.96 o                         
 -13   1  17          5.16         22.36        40.09 o                         
 -11   1  17        132.78        150.23        43.50 o                         
  -9   1  17        107.26        184.94        39.56 o                         
  -7   1  17         64.54         83.29        32.25 o                         
  -5   1  17        280.98        344.31        39.04 o                         
  -3   1  17        179.69        200.86        33.16 o                         
  -1   1  17       1289.64       1488.88        38.02 o                         
   1   1  17        969.68       1081.56        37.65 o                         
   3   1  17        212.64        183.48        25.60 o                         
   5   1  17         11.04         11.74        26.73 o                         
   7   1  17        404.48        333.73        27.51 o                         
   9   1  17         73.56         59.91        26.20 o                         
  11   1  17          1.22         26.28        26.38 o                         
  13   1  17        103.55         91.78        28.98 o                         
  15   1  17         98.46         73.56        34.93 o                         
  17   1  17          0.74         12.24        30.44 o                         
  19   1  17          1.46         26.11        26.01 o                         
  21   1  17         22.09         16.64        27.41 o                         
  23   1  17          0.94         -2.88        25.60 o                         
 -24   2  17          0.00         -6.06        65.57 o                         
 -22   2  17          5.70         13.85        63.04 o                         
 -20   2  17         14.84        -27.87        61.01 o                         
 -18   2  17         58.84         47.98        49.34 o                         
 -16   2  17          1.68         40.90        46.78 o                         
 -14   2  17        188.40        229.79        49.21 o                         
 -12   2  17          5.85         33.85        44.70 o                         
 -10   2  17          6.39         21.47        40.50 o                         
  -8   2  17          0.51         -7.70        34.22 o                         
  -6   2  17          5.72          4.11        37.70 o                         
  -4   2  17        243.93        318.97        36.82 o                         
  -2   2  17         19.96         27.91        34.47 o                         
   0   2  17         30.88         57.27        29.44 o                         
   2   2  17        409.16        337.65        31.15 o                         
   4   2  17         11.21         18.90        29.91 o                         
   6   2  17        174.20        173.11        28.97 o                         
   8   2  17        120.09        132.07        26.26 o                         
  10   2  17         19.79         23.16        23.25 o                         
  12   2  17          0.65         25.68        30.53 o                         
  14   2  17          0.15         19.81        25.61 o                         
  16   2  17         19.77         15.11        29.65 o                         
  18   2  17         18.01         26.20        34.76 o                         
  20   2  17          1.96         19.96        30.99 o                         
  22   2  17          6.70         20.88        30.12 o                         
 -21   3  17          0.02         24.97        64.09 o                         
 -19   3  17          7.76         34.29        62.50 o                         
 -17   3  17          0.00        -38.61        51.83 o                         
 -15   3  17          0.35        -51.91        59.88 o                         
 -13   3  17          4.60         95.71        57.69 o                         
 -11   3  17        175.57        146.28        86.49 o                         
  -9   3  17          0.91          9.40        40.08 o                         
  -7   3  17        115.87         73.96        39.79 o                         
  -5   3  17         63.07         76.45        36.04 o                         
  -3   3  17         40.73         70.48        34.82 o                         
  -1   3  17         34.26         35.67        36.98 o                         
   1   3  17         28.47         24.81        28.80 o                         
   3   3  17        169.03        158.22        27.75 o                         
   5   3  17         50.88         36.41        26.01 o                         
   7   3  17          7.37         34.71        31.59 o                         
   9   3  17         61.67         81.03        26.07 o                         
  11   3  17         11.65         21.18        30.61 o                         
  13   3  17         24.40         20.15        33.62 o                         
  15   3  17          1.93         47.08        35.07 o                         
  17   3  17         14.01         46.27        31.07 o                         
  19   3  17         31.12         13.19        28.99 o                         
  21   3  17          0.79         11.38        38.34 o                         
 -16   4  17          6.41         21.52        44.61 o                         
 -14   4  17          1.20        -17.60        50.01 o                         
 -12   4  17          4.08        -27.76        45.32 o                         
 -10   4  17         11.07         -8.37        38.49 o                         
  -8   4  17         17.22         44.26        47.20 o                         
  -6   4  17         20.57          4.02        37.81 o                         
  -4   4  17         49.42         87.86        42.34 o                         
  -2   4  17         29.76         36.63        40.91 o                         
   0   4  17         38.67         67.34        32.58 o                         
   2   4  17          1.93         23.38        31.12 o                         
   4   4  17         17.23         31.03        33.33 o                         
   6   4  17          6.29         59.94        31.37 o                         
   8   4  17         19.53         48.28        31.96 o                         
  10   4  17          0.50         38.60        32.40 o                         
  12   4  17          4.05          7.63        30.98 o                         
  14   4  17         33.19         44.30        31.28 o                         
  16   4  17          7.12         20.24        37.97 o                         
  -9   5  17          0.43         66.50        60.29 o                         
  -7   5  17          5.62         42.56        58.62 o                         
  -5   5  17          0.04        -14.62        41.84 o                         
  -3   5  17         28.00         -1.96        46.34 o                         
  -1   5  17          1.45         32.93        38.44 o                         
   1   5  17          3.86         13.83        33.02 o                         
   3   5  17         12.03         33.66        31.75 o                         
   5   5  17          4.30         34.71        34.66 o                         
   7   5  17         25.98         18.12        35.15 o                         
   9   5  17          8.57         37.06        33.86 o                         
 -24   0  18          5.58         28.56        67.49 o                         
 -22   0  18          3.97        -16.85        67.34 o                         
 -20   0  18          7.00         11.30        69.12 o                         
 -18   0  18          1.19         39.19        59.56 o                         
 -16   0  18         73.33         65.33        63.29 o                         
 -14   0  18          0.78         14.63        56.09 o                         
 -12   0  18        252.86        211.95        56.87 o                         
 -10   0  18         60.47        133.02        54.87 o                         
  -8   0  18         95.03         69.94        53.27 o                         
  -6   0  18         56.68         79.57        51.89 o                         
  -4   0  18        438.81        512.87        55.60 o                         
  -2   0  18        404.85        532.13        40.46 o                         
   0   0  18       1374.87       1191.72        48.88 o                         
   2   0  18        486.29        471.57        49.37 o                         
   4   0  18        114.83        113.84        41.74 o                         
   6   0  18       1052.83       1042.61        85.59 o                         
   8   0  18        381.18        438.83        56.23 o                         
  10   0  18         95.66         51.88        38.78 o                         
  12   0  18        194.38        219.41        39.10 o                         
  14   0  18         20.63         41.56        38.75 o                         
  16   0  18        114.20        207.58        41.57 o                         
  18   0  18         23.51         19.77        37.37 o                         
  20   0  18         15.49         45.47        37.88 o                         
  22   0  18          4.36         33.79        45.23 o                         
 -23   1  18          0.08         25.90        51.77 o                         
 -21   1  18          8.48         43.45        53.16 o                         
 -19   1  18         39.35         73.97        48.48 o                         
 -17   1  18          0.00        -21.49        44.96 o                         
 -15   1  18          3.64         19.62        43.81 o                         
 -13   1  18         28.66         16.81        45.60 o                         
 -11   1  18        128.48        137.92        40.18 o                         
  -9   1  18        278.45        290.43        35.95 o                         
  -7   1  18        131.72        189.38        34.06 o                         
  -5   1  18         33.91          2.24        36.01 o                         
  -3   1  18        246.56        197.05        26.84 o                         
  -1   1  18        438.12        438.78        31.32 o                         
   1   1  18          3.68          6.63        31.76 o                         
   3   1  18        657.12        669.23        32.71 o                         
   5   1  18          1.17         45.15        27.97 o                         
   7   1  18         62.70         81.33        28.57 o                         
   9   1  18          3.90         58.29        30.30 o                         
  11   1  18         13.09         25.49        26.17 o                         
  13   1  18         42.34         38.47        29.92 o                         
  15   1  18          4.25         39.12        30.68 o                         
  17   1  18          0.25         19.29        26.90 o                         
  19   1  18          0.04        -10.13        31.72 o                         
  21   1  18          0.77          5.60        31.85 o                         
  23   1  18          1.25         40.88        35.25 o                         
 -22   2  18          0.49         69.82        68.31 o                         
 -20   2  18          9.24          1.45        62.78 o                         
 -18   2  18          0.40         49.04        61.27 o                         
 -16   2  18         60.35         65.24        60.21 o                         
 -14   2  18         11.76         31.79        42.33 o                         
 -12   2  18        112.83        105.93        45.63 o                         
 -10   2  18         42.82         35.02        44.07 o                         
  -8   2  18         35.02         36.59        39.81 o                         
  -6   2  18        107.07        115.32        41.60 o                         
  -4   2  18          1.40         19.75        29.34 o                         
  -2   2  18          0.18         37.97        33.87 o                         
   0   2  18         84.35         82.20        28.54 o                         
   2   2  18        250.08        280.18        31.49 o                         
   4   2  18         41.94         37.39        25.26 o                         
   6   2  18        685.62        578.98        42.28 o                         
   8   2  18          5.59         22.01        31.10 o                         
  10   2  18        260.23        208.55        30.36 o                         
  12   2  18          2.46         13.19        30.04 o                         
  14   2  18         68.45         38.42        30.20 o                         
  16   2  18         20.21         36.61        32.20 o                         
  18   2  18          6.64          6.83        31.48 o                         
  20   2  18          2.61         29.46        29.52 o                         
 -19   3  18          2.02          6.09        64.88 o                         
 -17   3  18         25.11         36.85        61.61 o                         
 -15   3  18          8.25         48.45        46.09 o                         
 -13   3  18         10.94         25.50        40.55 o                         
 -11   3  18          0.31         19.09        48.24 o                         
  -9   3  18         28.42         26.08        42.32 o                         
  -7   3  18          0.63         25.32        35.57 o                         
  -5   3  18         78.80        101.08        35.09 o                         
  -3   3  18         34.27         72.16        36.19 o                         
  -1   3  18          0.07         17.69        28.55 o                         
   1   3  18        110.78        107.86        30.81 o                         
   3   3  18          0.01         11.89        29.32 o                         
   5   3  18        255.94        193.57        30.90 o                         
   7   3  18          2.56         32.71        29.09 o                         
   9   3  18        119.06        110.60        31.31 o                         
  11   3  18         73.83         89.79        31.81 o                         
  13   3  18         39.19         70.00        30.22 o                         
  15   3  18          2.08         16.00        30.65 o                         
  17   3  18          9.34         38.62        31.50 o                         
  19   3  18         23.96         34.50        33.29 o                         
 -14   4  18         20.31         48.44        65.46 o                         
 -12   4  18         36.15         57.59        52.27 o                         
 -10   4  18          0.11         73.76        53.91 o                         
  -8   4  18         58.59         48.89        46.57 o                         
  -6   4  18          3.28         -4.10        39.57 o                         
  -4   4  18          2.87         10.77        41.26 o                         
  -2   4  18          4.35          7.44        38.01 o                         
   0   4  18         17.45         11.22        31.58 o                         
   2   4  18         10.69         43.17        31.99 o                         
   4   4  18         21.18         33.02        34.45 o                         
   6   4  18         38.38         22.73        32.73 o                         
   8   4  18         40.38         59.48        32.31 o                         
  10   4  18          0.24         11.76        29.88 o                         
  12   4  18          2.33          3.05        31.13 o                         
  14   4  18         94.75         53.36        35.72 o                         
  -5   5  18         76.97         49.96        39.58 o                         
  -3   5  18          1.76         22.41        41.17 o                         
  -1   5  18         37.72         75.70        38.13 o                         
   1   5  18         32.55         13.28        36.59 o                         
   3   5  18          1.86         40.07        38.82 o                         
 -21   1  19          6.43         25.06        52.47 o                         
 -19   1  19          1.06         39.64        51.48 o                         
 -17   1  19          0.32         35.09        49.21 o                         
 -15   1  19          9.86         36.45        47.93 o                         
 -13   1  19          5.79         12.18        43.33 o                         
 -11   1  19          1.57          0.73        41.78 o                         
  -9   1  19          2.43         21.54        38.88 o                         
  -7   1  19        207.44        248.03        40.06 o                         
  -5   1  19          3.58        -13.21        37.39 o                         
  -3   1  19          0.35         24.99        29.91 o                         
  -1   1  19          5.36         49.67        30.83 o                         
   1   1  19          2.17         24.75        29.38 o                         
   3   1  19        168.45        169.37        30.45 o                         
   5   1  19         63.58         74.32        28.92 o                         
   7   1  19        157.91        168.63        29.33 o                         
   9   1  19          6.26         34.84        27.02 o                         
  11   1  19         66.44         70.93        29.68 o                         
  13   1  19        149.28        129.82        26.85 o                         
  15   1  19          0.64          4.40        33.88 o                         
  17   1  19          0.72         10.33        28.35 o                         
  19   1  19          8.42         47.48        34.32 o                         
  21   1  19          4.73          1.58        33.71 o                         
 -20   2  19          2.01         43.45        52.33 o                         
 -18   2  19          1.27         27.11        63.44 o                         
 -16   2  19          9.27         27.54        55.78 o                         
 -14   2  19         32.91         54.03        50.12 o                         
 -12   2  19          0.13         -0.44        47.36 o                         
 -10   2  19         48.31         98.58        45.78 o                         
  -8   2  19         19.96          6.99        42.02 o                         
  -6   2  19         89.02         83.51        31.84 o                         
  -4   2  19         24.59         32.63        35.89 o                         
  -2   2  19          0.23         -0.98        33.99 o                         
   0   2  19         38.94         60.73        31.24 o                         
   2   2  19        105.47         82.71        29.25 o                         
   4   2  19         11.54         35.15        29.31 o                         
   6   2  19         80.72         86.80        27.54 o                         
   8   2  19         81.02         65.46        32.11 o                         
  10   2  19          0.15         33.66        30.27 o                         
  12   2  19         86.33        103.28        29.58 o                         
  14   2  19          2.92         10.72        31.14 o                         
  16   2  19          2.51          0.22        29.84 o                         
  18   2  19          6.62         38.26        36.57 o                         
  20   2  19          3.38         35.93        31.35 o                         
 -17   3  19          4.06        -25.24        43.85 o                         
 -15   3  19          7.72         83.31        62.93 o                         
 -13   3  19          0.81         11.50        63.33 o                         
 -11   3  19          2.54         52.26        64.13 o                         
  -9   3  19         20.87         23.21        36.37 o                         
  -7   3  19          5.37         35.45        39.54 o                         
  -5   3  19         45.50         53.50        34.65 o                         
  -3   3  19         12.11         46.47        37.65 o                         
  -1   3  19          0.82         34.35        34.60 o                         
   1   3  19         12.14         27.15        29.61 o                         
   3   3  19        131.58         98.44        32.79 o                         
   5   3  19         75.49         79.87        31.47 o                         
   7   3  19          0.02         11.32        28.83 o                         
   9   3  19        260.48        203.49        30.81 o                         
  11   3  19        103.16         69.23        32.85 o                         
  13   3  19          1.72         11.51        36.01 o                         
  15   3  19         22.96         13.21        34.15 o                         
  17   3  19          6.52         33.39        32.13 o                         
 -12   4  19         23.83         52.24        52.21 o                         
 -10   4  19          0.37         26.53        51.35 o                         
  -8   4  19         27.91         15.85        38.62 o                         
  -6   4  19          1.52         26.32        42.31 o                         
  -4   4  19         42.30         52.62        43.37 o                         
  -2   4  19         23.70         26.09        34.12 o                         
   0   4  19          0.04          8.21        33.82 o                         
   2   4  19         35.98         22.57        37.72 o                         
   4   4  19          0.01         15.66        29.97 o                         
   6   4  19          1.35         17.12        35.85 o                         
   8   4  19         21.75         28.75        36.71 o                         
  10   4  19          3.57         22.25        34.13 o                         
 -20   0  20          0.07        -13.78        67.86 o                         
 -18   0  20          0.01         14.91        63.92 o                         
 -16   0  20         14.30         52.12        68.68 o                         
 -14   0  20         20.47         40.25        62.38 o                         
 -12   0  20         49.84         57.29        59.45 o                         
 -10   0  20          5.00         21.80        56.06 o                         
  -8   0  20         33.09         72.61        62.47 o                         
  -6   0  20          0.34         55.77        55.10 o                         
  -4   0  20        210.91        209.76        57.59 o                         
  -2   0  20        437.98        438.03        47.21 o                         
   0   0  20        203.11        224.47        45.77 o                         
   2   0  20         13.76         11.04        44.58 o                         
   4   0  20        142.02        138.82        45.34 o                         
   6   0  20        132.11         67.99        44.25 o                         
   8   0  20         14.38         64.82        44.99 o                         
  10   0  20        129.60        136.10        42.49 o                         
  12   0  20         36.34         76.69        48.53 o                         
  14   0  20         28.18         15.20        43.74 o                         
  16   0  20          5.58         -3.55        39.01 o                         
  18   0  20         23.92         39.17        52.82 o                         
  20   0  20         42.81         31.94        47.19 o                         
 -19   1  20          2.56         33.33        49.90 o                         
 -17   1  20          0.91          4.56        49.79 o                         
 -15   1  20          1.41         10.18        44.27 o                         
 -13   1  20         27.30        -15.60        44.62 o                         
 -11   1  20         26.10         63.40        44.11 o                         
  -9   1  20        117.09        144.65        43.98 o                         
  -7   1  20          9.75         31.73        39.18 o                         
  -5   1  20          0.08         41.51        39.05 o                         
  -3   1  20          3.82         41.22        38.22 o                         
  -1   1  20        221.26        177.25        32.88 o                         
   1   1  20          4.20         22.96        29.22 o                         
   3   1  20        130.01        135.23        27.73 o                         
   5   1  20          1.63          0.13        29.00 o                         
   7   1  20         22.90         12.64        26.99 o                         
   9   1  20         12.10         37.44        33.09 o                         
  11   1  20         18.56         50.34        29.72 o                         
  13   1  20          1.33         15.95        33.58 o                         
  15   1  20          4.86         28.90        32.22 o                         
  17   1  20         16.66         23.54        36.24 o                         
  19   1  20         17.56          6.77        32.45 o                         
 -18   2  20         69.29         65.19        64.01 o                         
 -16   2  20          2.38         16.87        49.29 o                         
 -14   2  20          7.02         21.64        50.98 o                         
 -12   2  20          9.61         27.17        46.60 o                         
 -10   2  20         19.67         18.26        45.64 o                         
  -8   2  20          0.00         50.77        40.99 o                         
  -6   2  20          4.46         35.80        36.71 o                         
  -4   2  20         76.27         56.45        34.56 o                         
  -2   2  20          7.49         -2.60        26.94 o                         
   0   2  20          4.36         -0.54        31.88 o                         
   2   2  20         56.95         68.35        32.44 o                         
   4   2  20          1.76         34.31        28.61 o                         
   6   2  20        278.53        185.49        31.60 o                         
   8   2  20          8.33         20.04        33.06 o                         
  10   2  20        105.79         74.57        29.25 o                         
  12   2  20         11.91         47.38        27.90 o                         
  14   2  20          1.21        -12.79        35.13 o                         
  16   2  20          0.27         10.92        31.55 o                         
 -15   3  20          3.74          3.47        64.32 o                         
 -13   3  20          0.01        -68.70        68.70 o                         
 -11   3  20          5.59         44.51        54.27 o                         
  -9   3  20         28.67         17.70        43.94 o                         
  -7   3  20          0.42         18.15        36.02 o                         
  -5   3  20         56.36         51.58        40.01 o                         
  -3   3  20          0.03          3.76        41.08 o                         
  -1   3  20         12.49        -16.12        35.85 o                         
   1   3  20         25.32         26.58        30.56 o                         
   3   3  20         27.27         64.32        34.30 o                         
   5   3  20         10.99         13.22        34.32 o                         
   7   3  20         41.18         43.06        31.96 o                         
   9   3  20         62.17         28.96        31.03 o                         
  11   3  20         24.53         55.95        32.34 o                         
  13   3  20         13.62         60.85        34.17 o                         
  -8   4  20          0.43         53.87        50.01 o                         
  -6   4  20          0.55         10.53        45.03 o                         
  -4   4  20          2.51         35.60        46.98 o                         
  -2   4  20         17.53          5.35        33.34 o                         
   0   4  20          0.26         17.40        40.77 o                         
   2   4  20         14.08         -0.67        34.61 o                         
   4   4  20          2.88         40.82        34.61 o                         
   6   4  20          2.60         19.31        35.19 o                         
 -17   1  21         15.66         26.17        52.12 o                         
 -15   1  21         34.67         31.84        49.10 o                         
 -13   1  21          0.93          9.99        46.08 o                         
 -11   1  21         26.67         40.64        43.25 o                         
  -9   1  21         84.40        113.44        44.96 o                         
  -7   1  21         84.34         69.00        38.48 o                         
  -5   1  21          1.63         15.59        35.38 o                         
  -3   1  21          3.87         27.23        35.51 o                         
  -1   1  21         19.77         12.91        24.88 o                         
   1   1  21         26.26         43.32        30.12 o                         
   3   1  21         36.04         57.62        28.29 o                         
   5   1  21         77.70         70.92        25.52 o                         
   7   1  21         52.49         59.70        29.75 o                         
   9   1  21         14.49          0.48        29.50 o                         
  11   1  21          2.06          3.30        32.38 o                         
  13   1  21         73.40         38.00        33.58 o                         
  15   1  21          1.32         -5.82        28.72 o                         
  17   1  21          0.40          4.28        34.58 o                         
 -16   2  21          1.20         31.20        49.10 o                         
 -14   2  21          8.44         67.59        51.52 o                         
 -12   2  21          0.12         42.77        50.38 o                         
 -10   2  21          9.43         31.06        41.26 o                         
  -8   2  21          6.02         32.81        35.51 o                         
  -6   2  21          1.66         17.86        35.73 o                         
  -4   2  21         35.64          8.75        30.27 o                         
  -2   2  21          2.96         28.60        34.51 o                         
   0   2  21          4.17         31.09        30.51 o                         
   2   2  21          8.72         23.17        33.40 o                         
   4   2  21         15.42          8.10        32.04 o                         
   6   2  21          2.97         42.75        29.11 o                         
   8   2  21         10.27         34.87        32.11 o                         
  10   2  21          1.32         15.64        31.76 o                         
  12   2  21          0.00         25.84        31.56 o                         
  14   2  21          0.01         27.46        34.01 o                         
 -11   3  21         70.43         22.43        49.16 o                         
  -9   3  21          0.16        -11.98        44.83 o                         
  -7   3  21          3.82         30.05        35.61 o                         
  -5   3  21         11.59         36.70        41.05 o                         
  -3   3  21          2.94          2.73        32.81 o                         
  -1   3  21         15.94         49.51        33.43 o                         
   1   3  21         33.06         37.72        33.10 o                         
   3   3  21         11.31         33.87        33.37 o                         
   5   3  21          6.17         40.33        31.33 o                         
   7   3  21          0.44        -29.09        32.40 o                         
   9   3  21          3.94         20.02        37.21 o                         
  11   3  21         26.41         63.56        34.52 o                         
 -16   0  22         67.27         36.75        83.23 o                         
 -14   0  22        100.63        134.52        68.19 o                         
 -12   0  22        156.40        134.43        66.30 o                         
 -10   0  22         94.01        112.34        62.50 o                         
  -8   0  22         27.02         11.40        60.40 o                         
  -6   0  22         26.85         68.49        60.10 o                         
  -4   0  22        255.40        283.43        50.31 o                         
  -2   0  22          4.92         -1.56        48.04 o                         
   0   0  22          2.93          8.45        41.94 o                         
   2   0  22          5.29         26.80        48.09 o                         
   4   0  22          2.82         22.56        40.66 o                         
   6   0  22        112.55        107.01        42.14 o                         
   8   0  22          0.53          7.21        48.19 o                         
  10   0  22          8.62          2.75        48.90 o                         
  12   0  22         16.20         32.87        43.42 o                         
  14   0  22          6.46         21.07        53.48 o                         
 -15   1  22          0.75         57.73        52.20 o                         
 -13   1  22         11.03         55.27        47.55 o                         
 -11   1  22         20.53         -4.24        49.17 o                         
  -9   1  22          0.90         25.70        43.81 o                         
  -7   1  22          9.05         14.01        43.38 o                         
  -5   1  22         18.83         50.89        38.19 o                         
  -3   1  22          4.38         13.32        33.71 o                         
  -1   1  22          5.64         -5.86        26.05 o                         
   1   1  22          0.09         26.93        31.26 o                         
   3   1  22         23.71         36.80        33.92 o                         
   5   1  22          9.08         15.65        29.27 o                         
   7   1  22         11.28         55.31        32.61 o                         
   9   1  22         10.00          5.63        35.57 o                         
  11   1  22          1.97         29.97        33.12 o                         
  13   1  22         39.37         30.43        36.50 o                         
 -12   2  22          5.46         34.47        49.89 o                         
 -10   2  22          6.66        -31.67        50.81 o                         
  -8   2  22         45.87         79.05        43.05 o                         
  -6   2  22         65.49         55.16        38.59 o                         
  -4   2  22         15.98         14.46        36.57 o                         
  -2   2  22         22.99         37.15        33.17 o                         
   0   2  22          4.65         -2.47        30.11 o                         
   2   2  22          2.71        -10.20        32.35 o                         
   4   2  22          0.04          0.93        30.58 o                         
   6   2  22         25.88         -2.19        33.55 o                         
   8   2  22         14.55         29.33        33.66 o                         
  10   2  22         81.19         53.93        34.32 o                         
  12   2  22          0.08         46.54        37.24 o                         
  -7   3  22          3.04         21.94        44.22 o                         
  -5   3  22         11.93         45.51        44.52 o                         
  -3   3  22          6.84         15.39        37.44 o                         
  -1   3  22          0.38         10.26        35.17 o                         
   1   3  22          0.75         10.74        34.51 o                         
   3   3  22         20.64         10.44        34.63 o                         
   5   3  22          7.70        -15.01        32.74 o                         
 -11   1  23          0.95         -4.39        48.46 o                         
  -9   1  23         47.26         33.06        52.65 o                         
  -7   1  23          1.04         33.59        40.03 o                         
  -5   1  23         59.55         44.24        36.73 o                         
  -3   1  23         40.24         43.14        33.26 o                         
  -1   1  23         12.40         22.57        32.96 o                         
   1   1  23          8.16         30.49        30.80 o                         
   3   1  23         21.36          4.52        35.68 o                         
   5   1  23          2.34         13.27        35.72 o                         
   7   1  23          4.19         15.69        28.92 o                         
   9   1  23          7.69         -5.70        36.64 o                         
  -8   2  23          5.82          8.59        42.34 o                         
  -6   2  23         39.10         25.54        38.61 o                         
  -4   2  23          2.89          1.77        30.02 o                         
  -2   2  23         14.59         27.18        34.75 o                         
   0   2  23          9.85         13.60        33.29 o                         
   2   2  23          2.48        -10.49        34.34 o                         
   4   2  23         14.16         39.27        33.95 o                         
   6   2  23          3.04         24.51        32.46 o                         
  -8   0  24         13.82         -9.32        68.06 o                         
  -6   0  24          5.04         34.09        52.07 o                         
  -4   0  24          2.47          4.86        50.79 o                         
  -2   0  24          3.00         33.30        51.39 o                         
   0   0  24         54.20        111.50        51.81 o                         
   2   0  24          0.01         32.05        52.77 o                         
   4   0  24         10.84         11.09        49.91 o                         
   6   0  24         17.16         17.79        44.26 o                         
  -5   1  24         24.66         54.32        38.27 o                         
  -3   1  24         35.35         71.81        36.86 o                         
  -1   1  24          0.32         24.60        36.44 o                         
   1   1  24         38.14          1.32        32.57 o                         
   3   1  24          5.11         -1.56        36.80 o                         
   5   1  24          5.00         34.02        33.54 o                         
                                                                                
